# Supplementary material for: Sex Specific Gene Regulation and Expression QTLs in Mouse Macrophages from a Strain Intercross
Source: PLoS One. 2008 Jan 16;3(1):e1435. doi: 10.1371/journal.pone.0001435 (PMC2174529; doi:10.1371/journal.pone.0001435)
Supplement: Table S2 — (2.89 MB XLS) [file pone.0001435.s002.xls]

## Sheet: Sheet1
Supplemental Table S2. Male eQTLs sorted by genomic location.
lod	gender	marker	marker chr	marker Mb	probe	probe chr	probe Mb	eqtl type	Gene Symbol	Description
3.65438	M	rs13475698	1	3.7612	1436813_x_at	ambig	ambig	ambig	Khsrp	KH-type splicing regulatory protein
7.51313	M	rs13475698	1	3.7612	1434563_at	1	192.473	trans	Rps6kc1	ribosomal protein S6 kinase polypeptide 1
3.10779	M	rs13475698	1	3.7612	1423632_at	5	139.643	trans	Gpr146	G protein-coupled receptor 146
3.10546	M	rs13475698	1	3.7612	1415897_a_at	6	138.105	trans	Mgst1	microsomal glutathione S-transferase 1
3.20616	M	rs13475698	1	3.7612	1427873_at	8	23.1221	trans	Defcr15	defensin related cryptdin 15
3.3432	M	rs13475698	1	3.7612	1448751_at	8	24.2529	trans	Ap3m2	adaptor-related protein complex 3, mu 2 subunit
3.65722	M	rs13475698	1	3.7612	1437003_at	8	109.908	trans	---	---
3.47646	M	rs13475698	1	3.7612	1444582_at	9	7.20775	trans	Dcun1d5	DCN1, defective in cullin neddylation 1, domain containing 5 (S. cerevisiae)
3.79992	M	rs13475698	1	3.7612	1451760_s_at	10	39.6914	trans	2010001E11Rik /// AI317395	RIKEN cDNA 2010001E11 gene /// expressed sequence AI317395
3.16375	M	rs13475698	1	3.7612	1444376_at	10	41.5908	trans	Sesn1	Sestrin 1
3.76868	M	rs13475698	1	3.7612	1457392_at	13	104.861	trans	---	Adult retina cDNA, RIKEN full-length enriched library, clone:A930031I16 product:unclassifiable, full insert sequence
3.21668	M	rs13475698	1	3.7612	1447634_x_at	14	71.9179	trans	Rcbtb2	regulator of chromosome condensation (RCC1) and BTB (POZ) domain containing protein 2
8.01319	M	rs13475698	1	3.7612	1448609_at	15	78.2268	trans	Tst	thiosulfate sulfurtransferase, mitochondrial
3.03675	M	rs13475698	1	3.7612	1416577_a_at	15	81.2936	trans	Rbx1	ring-box 1
3.03137	M	rs13475698	1	3.7612	1423749_s_at	15	81.5315	trans	Rangap1	RAN GTPase activating protein 1
15.819	M	rs13475698	1	3.7612	1419258_at	1	4.84778	cis	Tcea1	transcription elongation factor A (SII) 1
22.3228	M	rs13475698	1	3.7612	1419257_at	1	4.84778	cis	Tcea1	transcription elongation factor A (SII) 1
4.0029	M	rs13475698	1	3.7612	1423732_at	1	13.5499	cis	Tram1	translocating chain-associating membrane protein 1
3.28601	M	rs4222142	1	4.7872	1428210_s_at	ambig	ambig	ambig	Chuk	conserved helix-loop-helix ubiquitous kinase
3.02342	M	rs4222142	1	4.7872	1448774_at	4	43.0488	trans	Stoml2	stomatin (Epb7.2)-like 2
3.61524	M	rs4222142	1	4.7872	1453234_at	4	45.8701	trans	1300002K09Rik	RIKEN cDNA 1300002K09 gene
4.84313	M	rs4222142	1	4.7872	1428302_at	7	100.423	trans	Mrpl48	mitochondrial ribosomal protein L48
3.68126	M	rs4222142	1	4.7872	1425731_at	10	81.0441	trans	Ankrd24	ankyrin repeat domain 24
3.76293	M	rs4222142	1	4.7872	1416057_at	X	19.7723	trans	Ndufb11	NADH dehydrogenase (ubiquinone) 1 beta subcomplex, 11
10.8046	M	rs4222142	1	4.7872	1425189_a_at	1	4.76329	cis	Mrpl15	mitochondrial ribosomal protein L15
10.7048	M	rs4222142	1	4.7872	1434971_x_at	1	4.76646	cis	---	---
37.2969	M	rs4222142	1	4.7872	1430798_x_at	1	4.77132	cis	Mrpl15	mitochondrial ribosomal protein L15
3.09172	M	rs8236454	1	5.6092	1436269_s_at	ambig	ambig	ambig	Htra2	HtrA serine peptidase 2
3.12204	M	rs8236454	1	5.6092	1447804_x_at	ambig	ambig	ambig	BC031781	CDNA sequence BC031781
3.19652	M	rs8236454	1	5.6092	1421686_at	ambig	ambig	ambig	Rfrp	RFamide-related peptide
3.4149	M	rs8236454	1	5.6092	1416567_s_at	ambig	ambig	ambig	Atp5e	ATP synthase, H+ transporting, mitochondrial F1 complex, epsilon subunit
3.75608	M	rs8236454	1	5.6092	1421681_at	ambig	ambig	ambig	Nrg4	neuregulin 4
4.07292	M	rs8236454	1	5.6092	1439422_a_at	ambig	ambig	ambig	C1qdc2	C1q domain containing 2
4.08283	M	rs8236454	1	5.6092	1459088_at	ambig	ambig	ambig	C79557	expressed sequence C79557
4.2007	M	rs8236454	1	5.6092	1454801_at	ambig	ambig	ambig	Ankrd28	ankyrin repeat domain 28
4.33812	M	rs8236454	1	5.6092	1429048_at	ambig	ambig	ambig	Bloc1s2	biogenesis of lysosome-related organelles complex-1, subunit 2
7.92723	M	rs8236454	1	5.6092	1450044_at	1	59.4271	trans	Fzd7	frizzled homolog 7 (Drosophila)
3.16224	M	rs8236454	1	5.6092	1460272_at	3	107.682	trans	Ubl4b	ubiquitin-like 4B
3.646	M	rs8236454	1	5.6092	1446235_at	3	127.813	trans	BC002199	cDNA sequence BC002199
3.41331	M	rs8236454	1	5.6092	1450729_at	3	144.367	trans	Hs2st1	heparan sulfate 2-O-sulfotransferase 1
3.34377	M	rs8236454	1	5.6092	1439160_at	4	142.686	trans	4732496O08Rik	RIKEN cDNA 4732496O08 gene
4.09408	M	rs8236454	1	5.6092	1447449_at	5	43.5213	trans	---	---
3.60339	M	rs8236454	1	5.6092	1456691_s_at	5	77.2297	trans	Srd5a2l	steroid 5 alpha-reductase 2-like
5.07024	M	rs8236454	1	5.6092	1449041_a_at	5	137.54	trans	Trip6	thyroid hormone receptor interactor 6
3.61572	M	rs8236454	1	5.6092	1427027_a_at	5	147.259	trans	Gtf3a	general transcription factor III A
5.49467	M	rs8236454	1	5.6092	1423284_at	6	134.575	trans	Mansc1	MANSC domain containing 1
3.25548	M	rs8236454	1	5.6092	1436770_x_at	7	114.056	trans	Psma1	proteasome (prosome, macropain) subunit, alpha type 1
3.89422	M	rs8236454	1	5.6092	1447858_x_at	7	125.369	trans	Il4ra	interleukin 4 receptor, alpha
4.17354	M	rs8236454	1	5.6092	1438536_at	7	140.15	trans	5830411N06Rik	RIKEN cDNA 5830411N06 gene
3.26313	M	rs8236454	1	5.6092	1417932_at	9	50.3071	trans	Il18	interleukin 18
3.62048	M	rs8236454	1	5.6092	1427066_a_at	11	60.2339	trans	4933439F18Rik	RIKEN cDNA 4933439F18 gene
3.08146	M	rs8236454	1	5.6092	1429980_x_at	11	119.935	trans	1810073N04Rik	RIKEN cDNA 1810073N04 gene
3.93513	M	rs8236454	1	5.6092	1426445_at	12	60.0478	trans	Mgea6	meningioma expressed antigen 6 (coiled-coil proline-rich)
3.4577	M	rs8236454	1	5.6092	1425537_at	12	73.7025	trans	Ppm1a	protein phosphatase 1A, magnesium dependent, alpha isoform
3.12153	M	rs8236454	1	5.6092	1435195_at	12	87.5829	trans	Vash1	vasohibin 1
3.70838	M	rs8236454	1	5.6092	1419335_at	13	68.2432	trans	4930441O14Rik	RIKEN cDNA 4930441O14 gene
3.0863	M	rs8236454	1	5.6092	1419970_at	16	45.0606	trans	Slc35a5	solute carrier family 35, member A5
3.01586	M	rs8236454	1	5.6092	1441973_at	16	98.1023	trans	Zfp295	zinc finger protein 295
3.9195	M	rs8236454	1	5.6092	1454077_at	19	55.3696	trans	Vti1a	vesicle transport through interaction with t-SNAREs homolog 1A (yeast)
3.00113	M	rs13475708	1	6.2814	1440978_at	ambig	ambig	ambig	C920011G20Rik	RIKEN cDNA C920011G20 gene
3.01716	M	rs13475708	1	6.2814	1454716_x_at	ambig	ambig	ambig	Cox5b	cytochrome c oxidase, subunit Vb
3.41632	M	rs13475708	1	6.2814	1431409_at	ambig	ambig	ambig	C030015A19Rik	RIKEN cDNA C030015A19 gene
3.22113	M	rs13475708	1	6.2814	1455110_at	3	95.2672	trans	Gabpb2	GA repeat binding protein, beta 2
3.28854	M	rs13475708	1	6.2814	1426627_at	4	32.2927	trans	Map3k7	mitogen activated protein kinase kinase kinase 7
3.05882	M	rs13475708	1	6.2814	1449230_at	5	108.91	trans	Idua	iduronidase, alpha-L-
3.45408	M	rs13475708	1	6.2814	1422990_at	6	17.4138	trans	Met	met proto-oncogene
4.1159	M	rs13475708	1	6.2814	1416814_at	6	86.3699	trans	Tia1	cytotoxic granule-associated RNA binding protein 1
3.09478	M	rs13475708	1	6.2814	1439530_a_at	7	18.5316	trans	LOC669005	similar to NFkB interacting protein 1
4.73894	M	rs13475708	1	6.2814	1417828_at	7	123.253	trans	Aqp8	aquaporin 8
3.48932	M	rs13475708	1	6.2814	1435025_at	8	96.9564	trans	Ogfod1	2-oxoglutarate and iron-dependent oxygenase domain containing 1
3.05927	M	rs13475708	1	6.2814	1435676_at	9	45.5177	trans	Cep164	centrosomal protein 164
3.35294	M	rs13475708	1	6.2814	1437649_x_at	9	65.8644	trans	Ppib	peptidylprolyl isomerase B
6.00965	M	rs13475708	1	6.2814	1418365_at	9	89.8522	trans	Ctsh	cathepsin H
6.43292	M	rs13475708	1	6.2814	1443814_x_at	9	89.8737	trans	Ctsh	cathepsin H
3.40849	M	rs13475708	1	6.2814	1417084_at	10	60.8277	trans	Eif4ebp2	eukaryotic translation initiation factor 4E binding protein 2
3.0319	M	rs13475708	1	6.2814	1416037_a_at	10	116.455	trans	Cct2	chaperonin subunit 2 (beta)
3.00721	M	rs13475708	1	6.2814	1448909_a_at	16	84.6009	trans	Mrpl39	mitochondrial ribosomal protein L39
3.01125	M	rs13475708	1	6.2814	1440169_x_at	16	91.2941	trans	Ifnar2	interferon (alpha and beta) receptor 2
3.10489	M	rs13475708	1	6.2814	1442128_at	18	34.4965	trans	Reep5	Receptor accessory protein 5
3.34193	M	rs13475708	1	6.2814	1447085_s_at	18	80.8095	trans	Nfatc1	nuclear factor of activated T-cells, cytoplasmic, calcineurin-dependent 1
3.11844	M	rs13475708	1	6.2814	1423879_at	19	18.7802	trans	D030056L22Rik	RIKEN cDNA D030056L22 gene
29.5169	M	rs3024171	1	6.4942	1455123_at	ambig	ambig	ambig	St18	suppression of tumorigenicity 18
3.61659	M	rs3024171	1	6.4942	1424017_a_at	11	54.7098	trans	Hint1	histidine triad nucleotide binding protein 1
23.3182	M	rs3024171	1	6.4942	1436793_at	1	6.81785	cis	St18	suppression of tumorigenicity 18
3.54981	M	rs13475716	1	8.5093	1450745_at	6	7.79525	trans	C1galt1	core 1 UDP-galactose:N-acetylgalactosamine-alpha-R beta 1,3-galactosyltransferase
3.26094	M	rs13475716	1	8.5093	1416815_s_at	7	131.352	trans	Bub3	budding uninhibited by benzimidazoles 3 homolog (S. cerevisiae)
3.0959	M	rs13475716	1	8.5093	1449027_at	8	126.54	trans	Rhou	ras homolog gene family, member U
3.50454	M	rs13475729	1	12.9959	1442767_s_at	ambig	ambig	ambig	Ube1x	ubiquitin-activating enzyme E1, Chr X
4.18501	M	rs13475729	1	12.9959	1454689_at	4	134.593	trans	Srrm1	serine/arginine repetitive matrix 1
3.26905	M	rs13475729	1	12.9959	1451745_a_at	5	137.267	trans	Znhit1	zinc finger, HIT domain containing 1
4.10115	M	rs13475729	1	12.9959	1424297_at	6	47.8072	trans	Zfp282	zinc finger protein 282
3.02023	M	rs13475729	1	12.9959	1427178_at	7	3.26888	trans	Tmc4	transmembrane channel-like gene family 4
3.06523	M	rs13475729	1	12.9959	1454794_at	17	74.294	trans	Spast	spastin
3.07325	M	rs13475729	1	12.9959	1422036_at	17	78.56	trans	Strn	striatin, calmodulin binding protein
3.53007	M	rs13475729	1	12.9959	1439077_at	X	91.0453	trans	Zxda /// LOC668171	zinc finger, X-linked, duplicated A /// similar to Zinc finger X-linked protein ZXDA
3.5786	M	rs3022774	1	15.3707	1426387_x_at	ambig	ambig	ambig	4933439C20Rik /// Pisd	RIKEN cDNA 4933439C20 gene /// phosphatidylserine decarboxylase
3.09479	M	rs3022774	1	15.3707	1451837_at	ambig	ambig	ambig	Ap3b2	adaptor-related protein complex 3, beta 2 subunit
3.81591	M	rs3022774	1	15.3707	1437389_x_at	4	129.217	trans	---	---
4.04651	M	rs3022774	1	15.3707	1416513_at	9	108.338	trans	Lamb2	laminin, beta 2
3.24263	M	rs3022774	1	15.3707	1427584_at	X	140.695	trans	Amot	angiomotin
4.80174	M	rs3022774	1	15.3707	1456607_at	1	9.70514	cis	Vcpip1	valosin containing protein (p97)/p47 complex interacting protein 1
6.7435	M	rs13475744	1	17.3259	1418380_at	1	15.7909	cis	Terf1	telomeric repeat binding factor 1
3.43489	M	rs13475749	1	19.3699	1443484_at	ambig	ambig	ambig	Rpap1	RNA polymerase II associated protein 1
4.38383	M	rs13475749	1	19.3699	1424727_at	ambig	ambig	ambig	Ccr5	chemokine (C-C motif) receptor 5
3.62506	M	rs13475749	1	19.3699	1415866_at	7	80.1988	trans	Unc45a	unc-45 homolog A (C. elegans)
3.61303	M	rs13475749	1	19.3699	1422260_x_at	9	123.97	trans	Ccr5	chemokine (C-C motif) receptor 5
4.86232	M	rs13475749	1	19.3699	1459124_at	19	17.6506	trans	Pcsk5	Proprotein convertase subtilisin/kexin type 5
3.15239	M	rs13475750	1	19.6194	1419119_at	7	30.1265	trans	Hcst	hematopoietic cell signal transducer
3.04245	M	rs13475750	1	19.6194	1417893_at	19	45.1009	trans	Sfxn3	sideroflexin 3
3.46477	M	rs13475751	1	19.7888	1435856_x_at	ambig	ambig	ambig	Smarcb1	SWI/SNF related, matrix associated, actin dependent regulator of chromatin, subfamily b, member 1
3.78815	M	rs13475751	1	19.7888	1422039_at	ambig	ambig	ambig	Tnfrsf22	tumor necrosis factor receptor superfamily, member 22
3.25203	M	rs13475751	1	19.7888	1439348_at	3	93.6423	trans	S100a10	S100 calcium binding protein A10 (calpactin)
3.41819	M	rs13475751	1	19.7888	1431036_a_at	5	124.81	trans	Tmed2	transmembrane emp24 domain trafficking protein 2
3.30281	M	rs13475751	1	19.7888	1439466_s_at	5	145.401	trans	Bud31	BUD31 homolog (yeast)
3.26438	M	rs13475751	1	19.7888	1451166_a_at	7	126.44	trans	Ccdc101	coiled-coil domain containing 101
3.00333	M	rs13475751	1	19.7888	1452821_at	7	128.231	trans	Tial1	Tial1 cytotoxic granule-associated RNA binding protein-like 1
3.28373	M	rs13475751	1	19.7888	1417289_at	8	26.5064	trans	Plekha2	pleckstrin homology domain-containing, family A (phosphoinositide binding specific) member 2
3.06925	M	rs13475751	1	19.7888	1448480_at	8	109.946	trans	Nip7	nuclear import 7 homolog (S. cerevisiae)
3.99893	M	rs13475751	1	19.7888	1416090_at	14	6.9566	trans	Pdhb	pyruvate dehydrogenase (lipoamide) beta
4.73979	M	rs13475751	1	19.7888	1420284_at	17	34.7327	trans	Bat4	HLA-B associated transcript 4
3.89607	M	rs13475751	1	19.7888	1426691_at	17	45.7215	trans	Tjap1	tight junction associated protein 1
3.77593	M	rs13475751	1	19.7888	1420820_at	17	70.8985	trans	2900073G15Rik	RIKEN cDNA 2900073G15 gene
3.59772	M	rs13475751	1	19.7888	1442844_at	18	32.5021	trans	A830052D11Rik	RIKEN cDNA A830052D11 gene
3.11647	M	rs13475751	1	19.7888	1440881_at	X	104.945	trans	Brwd3	bromodomain and WD repeat domain containing 3
9.03317	M	rs13475751	1	19.7888	1435234_at	1	13.1243	cis	Ncoa2	nuclear receptor coactivator 2
4.12041	M	rs13475765	1	23.988	1453954_a_at	2	127.279	trans	Mrps5	mitochondrial ribosomal protein S5
4.53879	M	rs13475765	1	23.988	1425075_at	3	90.3791	trans	Gatad2b	GATA zinc finger domain containing 2B
4.51551	M	rs13475765	1	23.988	1438753_at	X	7.3593	trans	Porcn	Porcupine homolog (Drosophila)
3.20382	M	rs13475769	1	25.0772	1459470_at	ambig	ambig	ambig	Runx1	Runt related transcription factor 1
3.39019	M	rs13475769	1	25.0772	1433517_at	1	94.4676	trans	Myeov2	myeloma overexpressed 2
3.078	M	rs13475769	1	25.0772	1424828_a_at	1	177.438	trans	Fh1	fumarate hydratase 1
3.14221	M	rs13475769	1	25.0772	1443319_at	3	9.67484	trans	Pag1	phosphoprotein associated with glycosphingolipid microdomains 1
3.73809	M	rs13475769	1	25.0772	1416272_at	3	137.856	trans	Map2k1ip1	mitogen-activated protein kinase kinase 1 interacting protein 1
3.20879	M	rs13475769	1	25.0772	1418242_at	4	109.175	trans	Faf1	Fas-associated factor 1
3.01312	M	rs13475769	1	25.0772	1416233_at	4	129.094	trans	Eif3s2	eukaryotic translation initiation factor 3, subunit 2 (beta)
3.45245	M	rs13475769	1	25.0772	1425791_at	6	5.22017	trans	Pon2	paraoxonase 2
4.03493	M	rs13475769	1	25.0772	1422459_a_at	7	140.734	trans	Psmd13	proteasome (prosome, macropain) 26S subunit, non-ATPase, 13
3.04469	M	rs13475769	1	25.0772	1417619_at	8	87.7224	trans	Gadd45gip1	growth arrest and DNA-damage-inducible, gamma interacting protein 1
3.15121	M	rs13475769	1	25.0772	1430311_at	10	36.8269	trans	Marcks	Myristoylated alanine rich protein kinase C substrate
3.17061	M	rs13475769	1	25.0772	1416678_at	11	59.6337	trans	Cops3	COP9 (constitutive photomorphogenic) homolog, subunit 3 (Arabidopsis thaliana)
4.0516	M	rs13475769	1	25.0772	1452048_at	11	120.301	trans	Mrpl12	mitochondrial ribosomal protein L12
4.11796	M	rs13475769	1	25.0772	1435734_x_at	11	120.605	trans	Dus1l	dihydrouridine synthase 1-like (S. cerevisiae)
3.56934	M	rs13475769	1	25.0772	1429162_at	18	61.8518	trans	1500015A07Rik	RIKEN cDNA 1500015A07 gene
8.97362	M	rs13475769	1	25.0772	1424412_at	1	23.3207	cis	Ogfrl1	opioid growth factor receptor-like 1
23.3587	M	rs13475769	1	25.0772	1424413_at	1	23.3207	cis	Ogfrl1	opioid growth factor receptor-like 1
19.0911	M	rs13475769	1	25.0772	1453122_at	1	23.965	cis	4921533L14Rik	RIKEN cDNA 4921533L14 gene
9.60841	M	rs13475769	1	25.0772	1445605_s_at	1	23.9654	cis	4921533L14Rik	RIKEN cDNA 4921533L14 gene
3.30252	M	rs13475784	1	28.8361	1446955_at	ambig	ambig	ambig	Nr2c2	Nuclear receptor subfamily 2, group C, member 2
4.09028	M	rs13475784	1	28.8361	1450531_at	17	35.6881	trans	H2-Bl	histocompatibility 2, blastocyst
3.51134	M	rs13475784	1	28.8361	1416996_at	1	39.316	cis	Tbc1d8	TBC1 domain family, member 8
3.53709	M	rs6384194	1	29.5184	1449259_at	9	21.6572	trans	Rab3d	RAB3D, member RAS oncogene family
4.21785	M	rs6384194	1	29.5184	1426330_at	11	107.693	trans	Cacng5	calcium channel, voltage-dependent, gamma subunit 5
3.69844	M	rs13475788	1	30.1156	1452680_at	ambig	ambig	ambig	Snrpd2	small nuclear ribonucleoprotein D2
3.21099	M	rs13475788	1	30.1156	1424829_at	2	25.0149	trans	A830007P12Rik	RIKEN cDNA A830007P12 gene
3.16433	M	rs13475788	1	30.1156	1428418_s_at	3	7.48656	trans	3110050N22Rik	RIKEN cDNA 3110050N22 gene
3.2487	M	rs13475788	1	30.1156	1424469_a_at	5	145.433	trans	Cpsf4	cleavage and polyadenylation specific factor 4
3.34572	M	rs13475788	1	30.1156	1435472_at	11	5.09155	trans	Kremen1	kringle containing transmembrane protein 1
3.23825	M	rs13475789	1	30.3699	1452341_at	7	139.957	trans	Echs1	enoyl Coenzyme A hydratase, short chain, 1, mitochondrial
3.29046	M	rs13475789	1	30.3699	1429073_at	11	5.66215	trans	2210015D19Rik	RIKEN cDNA 2210015D19 gene
3.03566	M	rs3676270	1	31.6335	1423275_at	ambig	ambig	ambig	Ints6	integrator complex subunit 6
3.02584	M	rs3676270	1	31.6335	1452801_at	3	152.651	trans	Pigk	phosphatidylinositol glycan anchor biosynthesis, class K
3.24144	M	rs3676270	1	31.6335	1428907_at	12	84.5611	trans	2600011C06Rik	RIKEN cDNA 2600011C06 gene
3.00522	M	rs3676270	1	31.6335	1416917_at	14	53.6404	trans	1700123O20Rik	RIKEN cDNA 1700123O20 gene
4.00106	M	rs3676270	1	31.6335	1415709_s_at	19	46.3193	trans	Gbf1	golgi-specific brefeldin A-resistance factor 1
6.44189	M	rs3676270	1	31.6335	1425186_at	1	24.6329	cis	Lmbrd1	LMBR1 domain containing 1
9.06016	M	rs3676270	1	31.6335	1444003_at	1	36.2135	cis	Lincr	lung-inducible neuralized-related C3HC4 RING domain protein
4.62984	M	rs13475795	1	33.1829	1438963_s_at	ambig	ambig	ambig	Tfpt	TCF3 (E2A) fusion partner
3.09044	M	rs13475802	1	35.2808	1436406_at	ambig	ambig	ambig	A930007I19Rik	RIKEN cDNA A930007I19 gene
3.32139	M	rs13475802	1	35.2808	1415719_s_at	3	19.3243	trans	Armc1	armadillo repeat containing 1
4.09078	M	rs13475802	1	35.2808	1450679_at	3	103.125	trans	5730470L24Rik	RIKEN cDNA 5730470L24 gene
3.72866	M	rs13475802	1	35.2808	1444881_at	5	117.476	trans	Taok3	TAO kinase 3
3.06967	M	rs13475802	1	35.2808	1423720_a_at	10	61.0757	trans	Sar1a	SAR1 gene homolog A (S. cerevisiae)
3.47206	M	rs13475802	1	35.2808	1444500_at	12	88.1574	trans	Ahsa1	AHA1, activator of heat shock protein ATPase homolog 1 (yeast)
3.25039	M	rs13475802	1	35.2808	1419285_s_at	15	76.4717	trans	Cyhr1	cysteine and histidine rich 1
3.52823	M	rs3022778	1	36.3988	1437025_at	ambig	ambig	ambig	Cd28	CD28 antigen
3.64795	M	rs3022778	1	36.3988	1457673_at	ambig	ambig	ambig	2610005L07Rik	RIKEN cDNA 2610005L07 gene
3.06481	M	rs3022778	1	36.3988	1430708_a_at	4	21.858	trans	Usp45	ubiquitin specific petidase 45
3.75826	M	rs3022778	1	36.3988	1435799_at	8	73.1887	trans	Sfrs14	splicing factor, arginine/serine-rich 14
3.14843	M	rs3022778	1	36.3988	1428698_at	9	64.8789	trans	2310004I03Rik	RIKEN cDNA 2310004I03 gene
4.02675	M	rs3022778	1	36.3988	1428454_at	11	85.4569	trans	Bcas3	breast carcinoma amplified sequence 3
3.18092	M	rs3022778	1	36.3988	1444015_at	12	106.236	trans	Papola	Poly (A) polymerase alpha
3.40128	M	rs3022778	1	36.3988	1421215_a_at	14	25.2476	trans	Slmap	sarcolemma associated protein
3.47799	M	rs3022778	1	36.3988	1460290_at	17	71.0888	trans	Lpin2	lipin 2
3.44788	M	rs6255606	1	38.0386	1454855_at	5	20.2156	trans	Magi2	membrane associated guanylate kinase, WW and PDZ domain containing 2
3.5557	M	rs6255606	1	38.0386	1451312_at	10	79.6526	trans	Ndufs7	NADH dehydrogenase (ubiquinone) Fe-S protein 7
3.24563	M	rs6255606	1	38.0386	1439662_at	13	94.5049	trans	Homer1	homer homolog 1 (Drosophila)
8.79606	M	rs6255606	1	38.0386	1424002_at	1	38.9324	cis	Pdcl3	phosducin-like 3
3.72614	M	rs6387241	1	39.9876	1452282_at	8	75.4232	trans	Crsp7	cofactor required for Sp1 transcriptional activation, subunit 7
3.96936	M	rs13475822	1	40.3522	1418651_at	ambig	ambig	ambig	Spata6	spermatogenesis associated 6
3.23873	M	rs13475822	1	40.3522	1424355_a_at	8	75.6194	trans	Sin3b	transcriptional regulator, SIN3B (yeast)
3.2852	M	rs13475822	1	40.3522	1453712_a_at	9	63.1383	trans	Map2k5	mitogen activated protein kinase kinase 5
3.04149	M	rs13475822	1	40.3522	1423213_at	10	94.2207	trans	Plxnc1	plexin C1
3.42741	M	rs13475822	1	40.3522	1445575_at	11	97.918	trans	Fbxl20	F-box and leucine-rich repeat protein 20
3.92864	M	rs13475822	1	40.3522	1423193_at	14	55.6761	trans	Pspc1	paraspeckle protein 1
24.0638	M	rs13475822	1	40.3522	1421360_at	1	37.2445	cis	Inpp4a	inositol polyphosphate-4-phosphatase, type I
3.00612	M	rs13475826	1	41.2743	1459859_x_at	ambig	ambig	ambig	Chrac1	chromatin accessibility complex 1
3.07996	M	rs13475826	1	41.2743	1459358_at	ambig	ambig	ambig	Pkp2	Plakophilin 2
3.09758	M	rs13475826	1	41.2743	1435086_s_at	ambig	ambig	ambig	Klhdc2	kelch domain containing 2
3.12475	M	rs13475826	1	41.2743	1416902_a_at	ambig	ambig	ambig	Cox5b	cytochrome c oxidase, subunit Vb
3.23964	M	rs13475826	1	41.2743	1456157_at	ambig	ambig	ambig	D14Ertd209e	DNA segment, Chr 14, ERATO Doi 209, expressed
3.2496	M	rs13475826	1	41.2743	1433221_at	ambig	ambig	ambig	2610311E24Rik	RIKEN cDNA 2610311E24 gene
3.62333	M	rs13475826	1	41.2743	1447838_x_at	ambig	ambig	ambig	Eml4	echinoderm microtubule associated protein like 4
4.51424	M	rs13475826	1	41.2743	1442637_at	ambig	ambig	ambig	Itsn1	Intersectin 1 (SH3 domain protein 1A)
4.53217	M	rs13475826	1	41.2743	1458261_at	ambig	ambig	ambig	Cbll1	Casitas B-lineage lymphoma-like 1
5.37992	M	rs13475826	1	41.2743	1440637_at	ambig	ambig	ambig	Itsn1	Intersectin 1 (SH3 domain protein 1A)
3.40681	M	rs13475826	1	41.2743	1421328_at	1	66.255	trans	Mtap2 /// A730034C02	microtubule-associated protein 2 /// hypothetical protein A730034C02
3.69626	M	rs13475826	1	41.2743	1443065_at	1	82.2649	trans	Rhbdd1	Rhomboid domain containing 1
3.39177	M	rs13475826	1	41.2743	1428005_at	1	186.488	trans	Mosc1	MOCO sulphurase C-terminal domain containing 1
3.02353	M	rs13475826	1	41.2743	1452646_at	2	155.073	trans	Trp53inp2	tumor protein p53 inducible nuclear protein 2
3.26617	M	rs13475826	1	41.2743	1448014_s_at	4	105.914	trans	Usp24	ubiquitin specific peptidase 24
3.9898	M	rs13475826	1	41.2743	1454673_at	4	132.47	trans	---	---
3.46395	M	rs13475826	1	41.2743	1434118_at	4	137.712	trans	0610009K11Rik	RIKEN cDNA 0610009K11 gene
3.68777	M	rs13475826	1	41.2743	1459651_s_at	5	93.4907	trans	Nup54	nucleoporin 54
3.12891	M	rs13475826	1	41.2743	1450295_s_at	7	19.0636	trans	Pvr	poliovirus receptor
3.23278	M	rs13475826	1	41.2743	1455428_at	7	132.55	trans	A930008G19Rik	RIKEN cDNA A930008G19 gene
3.82339	M	rs13475826	1	41.2743	1423873_at	8	27.2509	trans	Lsm1	LSM1 homolog, U6 small nuclear RNA associated (S. cerevisiae)
3.41962	M	rs13475826	1	41.2743	1420646_at	10	52.106	trans	D10Ertd438e	DNA segment, Chr 10, ERATO Doi 438, expressed
3.55997	M	rs13475826	1	41.2743	1417138_s_at	10	79.4391	trans	Polr2e	polymerase (RNA) II (DNA directed) polypeptide E
4.04443	M	rs13475826	1	41.2743	1434341_x_at	11	4.60198	trans	1110020P15Rik /// LOC622178	RIKEN cDNA 1110020P15 gene /// similar to ubiquinol-cytochrome c reductase complex 7.2kDa protein isoform a
3.34919	M	rs13475826	1	41.2743	1425488_at	11	43.2772	trans	D11Ertd730e	DNA segment, Chr 11, ERATO Doi 730, expressed
3.42859	M	rs13475826	1	41.2743	1440855_at	12	102.323	trans	Mjd	Machado-Joseph disease (spinocerebellar ataxia 3, olivopontocerebellar ataxia 3, autosomal dominant, ataxin 3) homolog (human)
3.82196	M	rs13475826	1	41.2743	1443594_at	13	76.3196	trans	AI043046	expressed sequence AI043046
4.56791	M	rs13475826	1	41.2743	1431972_a_at	14	35.7901	trans	Gcap14	granule cell antiserum positive 14
6.94054	M	rs13475826	1	41.2743	1427583_at	15	6.70367	trans	4921505C17Rik	RIKEN cDNA 4921505C17 gene
3.17023	M	rs13475826	1	41.2743	1416133_at	15	65.6167	trans	C920006C10Rik	RIKEN cDNA C920006C10 gene
3.50456	M	rs13475826	1	41.2743	1450255_at	16	38.5226	trans	Cdgap	Cdc42 GTPase-activating protein
4.9216	M	rs13475826	1	41.2743	1422250_at	18	32.3062	trans	Map3k2	mitogen activated protein kinase kinase kinase 2
3.17412	M	rs13475826	1	41.2743	1435282_at	19	24.0398	trans	Gm967	gene model 967, (NCBI)
3.87316	M	rs13475826	1	41.2743	1431961_at	19	25.1197	trans	Dock8	dedicator of cytokinesis 8
3.79684	M	rs13475826	1	41.2743	1448111_at	X	158.246	trans	Ctps2	cytidine 5'-triphosphate synthase 2
5.1257	M	rs13475826	1	41.2743	1426620_at	1	38.8084	cis	Chst10	carbohydrate sulfotransferase 10
3.01548	M	rs13475827	1	41.6268	1444789_at	ambig	ambig	ambig	1700120C14Rik	RIKEN cDNA 1700120C14 gene
4.85935	M	rs13475827	1	41.6268	1438657_x_at	ambig	ambig	ambig	Ptp4a1 /// LOC433406 /// LOC627166 /// LOC627200 /// LOC667723	protein tyrosine phosphatase 4a1 /// protein tyrosine phosphatase 4a1-like /// protein tyrosine phosphatase 4a1 pseudogene /// protein tyrosine phosphatase 4a1-like /// similar to protein tyrosine phosphatase 4a1
6.79676	M	rs13475827	1	41.6268	1426355_a_at	ambig	ambig	ambig	6330578E17Rik	RIKEN cDNA 6330578E17 gene
3.85569	M	rs13475827	1	41.6268	1445312_at	1	158.534	trans	C530043G21Rik	RIKEN cDNA C530043G21 gene
3.07732	M	rs13475827	1	41.6268	1430971_a_at	2	113.85	trans	Aqr	aquarius
3.04971	M	rs13475827	1	41.6268	1445154_at	2	150.023	trans	3300002I08Rik	RIKEN cDNA 3300002I08 gene
3.14675	M	rs13475827	1	41.6268	1460410_at	5	35.8739	trans	2310079F23Rik	RIKEN cDNA 2310079F23 gene
4.3174	M	rs13475827	1	41.6268	1417240_at	6	42.2794	trans	Zyx	zyxin
3.76129	M	rs13475827	1	41.6268	1435613_x_at	8	125.476	trans	Cox5b	cytochrome c oxidase, subunit Vb
3.03164	M	rs13475827	1	41.6268	1418999_at	11	59.0245	trans	2310033P09Rik	RIKEN cDNA 2310033P09 gene
3.20457	M	rs13475827	1	41.6268	1452941_at	19	10.5687	trans	0610038F07Rik	RIKEN cDNA 0610038F07 gene
3.00612	M	rs13475827	1	41.6268	1420119_s_at	1	30.774	cis	Phf3	PHD finger protein 3
7.75992	M	rs13475827	1	41.6268	1448921_a_at	1	42.7958	cis	Mrps9	mitochondrial ribosomal protein S9
3.27318	M	rs13475831	1	42.5969	1425577_at	ambig	ambig	ambig	9830124H08Rik	RIKEN cDNA 9830124H08 gene
3.37085	M	rs13475831	1	42.5969	1439448_x_at	ambig	ambig	ambig	Tmed9	transmembrane emp24 protein transport domain containing 9
3.77448	M	rs13475831	1	42.5969	1436788_at	ambig	ambig	ambig	---	---
3.95522	M	rs13475831	1	42.5969	1422436_at	ambig	ambig	ambig	2210010C04Rik	RIKEN cDNA 2210010C04 gene
3.97051	M	rs13475831	1	42.5969	1418973_at	1	166.128	trans	Blzf1	basic leucine zipper nuclear factor 1
3.16923	M	rs13475831	1	42.5969	1428589_at	2	24.7951	trans	Mrpl41	mitochondrial ribosomal protein L41
3.04488	M	rs13475831	1	42.5969	1428411_at	2	119.295	trans	1700020I14Rik	RIKEN cDNA 1700020I14 gene
3.50679	M	rs13475831	1	42.5969	1426956_a_at	2	120.89	trans	Trp53bp1	transformation related protein 53 binding protein 1
3.12037	M	rs13475831	1	42.5969	1419370_a_at	2	121.185	trans	Mfap1	microfibrillar-associated protein 1
3.71859	M	rs13475831	1	42.5969	1448184_at	2	151.234	trans	Fkbp1a	FK506 binding protein 1a
3.02581	M	rs13475831	1	42.5969	1453134_at	3	32.656	trans	Pik3ca	phosphatidylinositol 3-kinase, catalytic, alpha polypeptide
3.06715	M	rs13475831	1	42.5969	1416926_at	4	11.0836	trans	Trp53inp1	transformation related protein 53 inducible nuclear protein 1
3.57335	M	rs13475831	1	42.5969	1457999_at	4	19.5324	trans	2410005O16Rik	RIKEN cDNA 2410005O16 gene
3.166	M	rs13475831	1	42.5969	1425480_at	5	96.3148	trans	Cnot6l	CCR4-NOT transcription complex, subunit 6-like
3.238	M	rs13475831	1	42.5969	1450948_a_at	5	96.4498	trans	Mrpl1	mitochondrial ribosomal protein L1
4.31528	M	rs13475831	1	42.5969	1435841_s_at	6	95.4396	trans	Suclg2	succinate-Coenzyme A ligase, GDP-forming, beta subunit
3.04239	M	rs13475831	1	42.5969	1429782_at	6	124.705	trans	Grcc10	gene rich cluster, C10 gene
3.24753	M	rs13475831	1	42.5969	1451295_a_at	6	125.088	trans	Chd4	chromodomain helicase DNA binding protein 4
3.01408	M	rs13475831	1	42.5969	1425981_a_at	8	93.9602	trans	Rbl2 /// LOC635075	retinoblastoma-like 2 /// similar to retinoblastoma-like 2
4.37591	M	rs13475831	1	42.5969	1424291_at	8	97.1037	trans	Nup93	nucleoporin 93
3.01827	M	rs13475831	1	42.5969	1429301_at	8	98.3384	trans	Csnk2a2	casein kinase 2, alpha prime polypeptide
3.17517	M	rs13475831	1	42.5969	1437633_at	8	125.779	trans	Ankrd11	ankyrin repeat domain 11
3.11594	M	rs13475831	1	42.5969	1433632_at	8	129.474	trans	Irf2bp2 /// LOC672960	interferon regulatory factor 2 binding protein 2 /// similar to interferon regulatory factor 2 binding protein 2
3.38399	M	rs13475831	1	42.5969	1425136_x_at	9	21.2307	trans	Dnm2	dynamin 2
4.3065	M	rs13475831	1	42.5969	1424086_at	9	42.9729	trans	D9Ucla1	DNA segment, Chr 9, University of California at Los Angeles 1
3.10537	M	rs13475831	1	42.5969	1422581_at	9	62.6797	trans	Pias1	protein inhibitor of activated STAT 1
3.28447	M	rs13475831	1	42.5969	1452694_at	9	107.904	trans	Ihpk1	inositol hexaphosphate kinase 1
3.24547	M	rs13475831	1	42.5969	1425678_a_at	9	121.966	trans	Snrk	SNF related kinase
4.19198	M	rs13475831	1	42.5969	1423637_at	10	98.5378	trans	Galnt4	UDP-N-acetyl-alpha-D-galactosamine:polypeptide N-acetylgalactosaminyltransferase 4
3.13511	M	rs13475831	1	42.5969	1435633_at	11	43.5642	trans	4631424J17Rik	RIKEN cDNA 4631424J17 gene
3.50966	M	rs13475831	1	42.5969	1429722_at	11	69.5957	trans	Zbtb4	zinc finger and BTB domain containing 4
3.01688	M	rs13475831	1	42.5969	1455510_at	11	95.2321	trans	Spop	Speckle-type POZ protein
3.98412	M	rs13475831	1	42.5969	1452446_a_at	11	102.101	trans	2010008E23Rik	RIKEN cDNA 2010008E23 gene
3.17773	M	rs13475831	1	42.5969	1434843_at	12	65.9352	trans	A430041B07Rik	RIKEN cDNA A430041B07 gene
3.58367	M	rs13475831	1	42.5969	1415694_at	12	109.308	trans	Wars	tryptophanyl-tRNA synthetase
3.54059	M	rs13475831	1	42.5969	1428657_at	13	37.9549	trans	Rreb1	ras responsive element binding protein 1
3.38655	M	rs13475831	1	42.5969	1436056_at	14	63.7611	trans	Kif13b	kinesin family member 13B
3.13496	M	rs13475831	1	42.5969	1430568_at	14	74.0185	trans	Zc3h13	zinc finger CCCH type containing 13
3.17077	M	rs13475831	1	42.5969	1454635_at	14	101.968	trans	Fbxl3	F-box and leucine-rich repeat protein 3
3.71552	M	rs13475831	1	42.5969	1428063_at	15	36.4223	trans	Ankrd46	ankyrin repeat domain 46
4.28826	M	rs13475831	1	42.5969	1429290_at	15	79.6531	trans	Cbx6	chromobox homolog 6
3.74315	M	rs13475831	1	42.5969	1454917_at	15	90.06	trans	AU045404	expressed sequence AU045404
3.33518	M	rs13475831	1	42.5969	1417534_at	16	33.7494	trans	Itgb5	integrin beta 5
4.08589	M	rs13475831	1	42.5969	1420952_at	16	91.5367	trans	Son	Son cell proliferation protein
3.24113	M	rs13475831	1	42.5969	1419158_a_at	18	36.9021	trans	Harsl	histidyl-tRNA synthetase-like
3.25189	M	rs13475831	1	42.5969	1421033_a_at	18	42.6375	trans	Tcerg1	transcription elongation regulator 1 (CA150)
3.52122	M	rs13475831	1	42.5969	1438230_at	18	46.3605	trans	Pggt1b	protein geranylgeranyltransferase type I, beta subunit
4.87802	M	rs13475831	1	42.5969	1437903_at	18	52.6424	trans	Lox	lysyl oxidase
3.38662	M	rs13475831	1	42.5969	1452383_at	X	154.675	trans	---	---
5.76439	M	rs13475831	1	42.5969	1418034_at	1	42.7958	cis	Mrps9	mitochondrial ribosomal protein S9
7.23299	M	rs13475831	1	42.5969	1429627_at	1	58.3755	cis	Ppil3	peptidylprolyl isomerase (cyclophilin)-like 3
3.11215	M	rs13475831	1	42.5969	1417597_at	1	60.691	cis	Cd28	CD28 antigen
3.37873	M	rs13475832	1	42.6982	1441526_at	ambig	ambig	ambig	Mbtd1	Mbt domain containing 1
3.00194	M	rs13475832	1	42.6982	1429454_at	2	34.4982	trans	Gapvd1	GTPase activating protein and VPS9 domains 1
3.02102	M	rs13475832	1	42.6982	1449353_at	3	32.5263	trans	Zmat3	zinc finger matrin type 3
4.61024	M	rs13475832	1	42.6982	1442002_at	6	97.1186	trans	7030402D04Rik	RIKEN cDNA 7030402D04 gene
3.73899	M	rs13475832	1	42.6982	1434038_at	9	104.01	trans	Dnajc13	DnaJ (Hsp40) homolog, subfamily C, member 13
3.61446	M	rs13475832	1	42.6982	1418231_at	10	57.7188	trans	Lims1	LIM and senescent cell antigen-like domains 1
4.51284	M	rs13475832	1	42.6982	1415708_at	11	3.5402	trans	Tug1	taurine upregulated gene 1
3.51956	M	rs13475832	1	42.6982	1435375_at	15	27.601	trans	BC052328	cDNA sequence BC052328
4.21197	M	rs13475832	1	42.6982	1417533_a_at	16	33.7494	trans	Itgb5	integrin beta 5
3.92333	M	rs13475832	1	42.6982	1456195_x_at	16	33.8686	trans	Itgb5	integrin beta 5
3.02311	M	rs13475832	1	42.6982	1416278_a_at	16	91.8141	trans	Atp5o	ATP synthase, H+ transporting, mitochondrial F1 complex, O subunit
3.26855	M	rs13475834	1	43.1545	1416119_at	ambig	ambig	ambig	Txn1	thioredoxin 1
3.29234	M	rs13475834	1	43.1545	1437088_at	ambig	ambig	ambig	Sdad1	SDA1 domain containing 1
3.38945	M	rs13475834	1	43.1545	1457676_at	ambig	ambig	ambig	Tirap	toll-interleukin 1 receptor (TIR) domain-containing adaptor protein
3.41338	M	rs13475834	1	43.1545	1444198_at	ambig	ambig	ambig	Dmt2	Dorso-medial telencephalon gene 2
3.45707	M	rs13475834	1	43.1545	1447284_at	ambig	ambig	ambig	Trem1	triggering receptor expressed on myeloid cells 1
3.46067	M	rs13475834	1	43.1545	1446443_at	ambig	ambig	ambig	B230213L16Rik	RIKEN cDNA B230213L16 gene
3.52501	M	rs13475834	1	43.1545	1452155_a_at	ambig	ambig	ambig	Ddx17	DEAD (Asp-Glu-Ala-Asp) box polypeptide 17
3.56432	M	rs13475834	1	43.1545	1433379_at	ambig	ambig	ambig	9430019H13Rik	RIKEN cDNA 9430019H13 gene
4.03321	M	rs13475834	1	43.1545	1459667_at	ambig	ambig	ambig	Arhgap17	Rho GTPase activating protein 17
4.31699	M	rs13475834	1	43.1545	1445844_at	ambig	ambig	ambig	---	Adult male testis cDNA, RIKEN full-length enriched library, clone:4930547H19 product:unclassifiable, full insert sequence
4.32139	M	rs13475834	1	43.1545	1450036_at	1	9.78336	trans	Sgk3	serum/glucocorticoid regulated kinase 3
3.22244	M	rs13475834	1	43.1545	1415961_at	1	87.7254	trans	Itm2c	integral membrane protein 2C
3.35131	M	rs13475834	1	43.1545	1424102_at	1	95.5853	trans	Atg4b	autophagy-related 4B (yeast)
3.96305	M	rs13475834	1	43.1545	1428108_x_at	1	134.184	trans	Tmcc2	transmembrane and coiled-coil domains 2
3.87118	M	rs13475834	1	43.1545	1437348_at	1	184.152	trans	Fbxo28	F-box protein 28
3.38675	M	rs13475834	1	43.1545	1418963_at	2	12.2651	trans	2310047O13Rik	RIKEN cDNA 2310047O13 gene
3.18005	M	rs13475834	1	43.1545	1427903_at	2	25.3954	trans	Phpt1	phosphohistidine phosphatase 1
4.66859	M	rs13475834	1	43.1545	1424188_at	2	37.3249	trans	Rabgap1	RAB GTPase activating protein 1
3.37829	M	rs13475834	1	43.1545	1421194_at	2	79.0563	trans	Itga4	integrin alpha 4
4.67927	M	rs13475834	1	43.1545	1451720_at	2	120.008	trans	Vps39	vacuolar protein sorting 39 (yeast)
4.28161	M	rs13475834	1	43.1545	1425309_at	2	121.086	trans	Catsper2	cation channel, sperm associated 2
3.52626	M	rs13475834	1	43.1545	1418885_a_at	2	129.971	trans	Idh3b	isocitrate dehydrogenase 3 (NAD+) beta
5.2678	M	rs13475834	1	43.1545	1425660_at	2	137.97	trans	Btbd3	BTB (POZ) domain containing 3
3.26349	M	rs13475834	1	43.1545	1434696_at	2	162.709	trans	Ift52	intraflagellar transport 52 homolog (Chlamydomonas)
3.10331	M	rs13475834	1	43.1545	1460326_at	3	32.6278	trans	Pik3ca	phosphatidylinositol 3-kinase, catalytic, alpha polypeptide
3.31015	M	rs13475834	1	43.1545	1435905_at	3	54.8038	trans	D3Ertd300e	DNA segment, Chr 3, ERATO Doi 300, expressed
3.53689	M	rs13475834	1	43.1545	1452056_s_at	3	136.608	trans	Ppp3ca	protein phosphatase 3, catalytic subunit, alpha isoform
3.69347	M	rs13475834	1	43.1545	1443628_at	4	19.6246	trans	---	---
3.59943	M	rs13475834	1	43.1545	1427476_a_at	4	65.1003	trans	Trim32	tripartite motif protein 32
3.90179	M	rs13475834	1	43.1545	1425674_a_at	4	154.549	trans	Ssu72	Ssu72 RNA polymerase II CTD phosphatase homolog (yeast)
3.40281	M	rs13475834	1	43.1545	1450479_x_at	5	20.4985	trans	Ptpn12	protein tyrosine phosphatase, non-receptor type 12
3.65141	M	rs13475834	1	43.1545	1440454_at	5	20.803	trans	A530088I07Rik	RIKEN cDNA A530088I07 gene
3.20512	M	rs13475834	1	43.1545	1456667_at	5	35.2008	trans	Hdh	Huntington disease gene homolog
3.38929	M	rs13475834	1	43.1545	1415710_at	5	91.2899	trans	Cox18	COX18 cytochrome c oxidase assembly homolog (S. cerevisiae)
3.3667	M	rs13475834	1	43.1545	1428164_at	5	104.287	trans	Nudt9	nudix (nucleoside diphosphate linked moiety X)-type motif 9
4.57176	M	rs13475834	1	43.1545	1426860_at	5	110.905	trans	Ep400	E1A binding protein p400
4.35957	M	rs13475834	1	43.1545	1432736_at	5	116.762	trans	4933430H06Rik	RIKEN cDNA 4933430H06 gene
3.27995	M	rs13475834	1	43.1545	1445914_at	6	30.0265	trans	Nrf1	Nuclear respiratory factor 1
3.58475	M	rs13475834	1	43.1545	1420475_at	6	35.439	trans	Mtpn	myotrophin
3.7988	M	rs13475834	1	43.1545	1451965_at	6	70.3013	trans	---	Anti-human CD37 antibody WR17 kappa light chain variable region
3.94708	M	rs13475834	1	43.1545	1420712_a_at	7	30.8075	trans	Hpn	hepsin
3.18304	M	rs13475834	1	43.1545	1458979_at	7	63.6388	trans	---	---
3.34161	M	rs13475834	1	43.1545	1440795_x_at	7	126.237	trans	Rabep2	rabaptin, RAB GTPase binding effector protein 2
3.7405	M	rs13475834	1	43.1545	1438208_at	7	126.661	trans	Taok2	TAO kinase 2
3.21992	M	rs13475834	1	43.1545	1426352_s_at	7	128.232	trans	Tial1	Tial1 cytotoxic granule-associated RNA binding protein-like 1
3.10769	M	rs13475834	1	43.1545	1432419_a_at	7	141.818	trans	2700078K21Rik	RIKEN cDNA 2700078K21 gene
4.08325	M	rs13475834	1	43.1545	1452921_at	8	4.2008	trans	B130050I23Rik	RIKEN cDNA B130050I23 gene
3.36343	M	rs13475834	1	43.1545	1428275_at	8	9.97772	trans	Abhd13	abhydrolase domain containing 13
3.28373	M	rs13475834	1	43.1545	1426920_x_at	8	131.572	trans	Itgb1	integrin beta 1 (fibronectin receptor beta)
4.69277	M	rs13475834	1	43.1545	1446965_at	9	42.7498	trans	Arhgef12	Rho guanine nucleotide exchange factor (GEF) 12
3.317	M	rs13475834	1	43.1545	1423304_a_at	9	70.2246	trans	Rnf111	ring finger 111
3.2426	M	rs13475834	1	43.1545	1417213_a_at	9	107.632	trans	Rbm6	RNA binding motif protein 6
4.29113	M	rs13475834	1	43.1545	1432187_at	10	7.35779	trans	Nup43	nucleoporin 43
4.36324	M	rs13475834	1	43.1545	1436157_at	10	62.1393	trans	Ccar1	cell division cycle and apoptosis regulator 1
3.86016	M	rs13475834	1	43.1545	1424487_x_at	10	82.2637	trans	Txnrd1	thioredoxin reductase 1
4.67445	M	rs13475834	1	43.1545	1419640_at	11	6.36948	trans	Purb	purine rich element binding protein B
3.09919	M	rs13475834	1	43.1545	1426862_at	11	20.5851	trans	Aftph	aftiphilin
4.00314	M	rs13475834	1	43.1545	1426683_at	11	49.5149	trans	Cnot6	CCR4-NOT transcription complex, subunit 6
4.19506	M	rs13475834	1	43.1545	1451102_at	11	57.9202	trans	Cnot8	CCR4-NOT transcription complex, subunit 8
3.25912	M	rs13475834	1	43.1545	1438437_a_at	11	59.3257	trans	4933439C10Rik	RIKEN cDNA 4933439C10 gene
3.51638	M	rs13475834	1	43.1545	1420834_at	11	68.9047	trans	Vamp2	vesicle-associated membrane protein 2
3.33736	M	rs13475834	1	43.1545	1452086_at	12	74.1988	trans	Trmt5	TRM5 tRNA methyltransferase 5 homolog (S. cerevisiae)
4.02174	M	rs13475834	1	43.1545	1431421_x_at	13	55.3317	trans	2610524G07Rik	RIKEN cDNA 2610524G07 gene
3.5908	M	rs13475834	1	43.1545	1427134_at	13	104.862	trans	Sfrs12	splicing factor, arginine/serine-rich 12
3.5141	M	rs13475834	1	43.1545	1430025_at	14	68.9581	trans	Ppp3cc	protein phosphatase 3, catalytic subunit, gamma isoform
3.16262	M	rs13475834	1	43.1545	1452206_at	14	72.2868	trans	Sucla2	succinate-Coenzyme A ligase, ADP-forming, beta subunit
5.71317	M	rs13475834	1	43.1545	1442659_at	14	92.7693	trans	Pcdh9	protocadherin 9
3.85709	M	rs13475834	1	43.1545	1460331_at	14	121.242	trans	Tm9sf2	transmembrane 9 superfamily member 2
3.6478	M	rs13475834	1	43.1545	1416885_at	15	76.7758	trans	1110038F14Rik	RIKEN cDNA 1110038F14 gene
3.22805	M	rs13475834	1	43.1545	1454619_at	15	89.1788	trans	Tmem153	transmembrane protein 153
3.24302	M	rs13475834	1	43.1545	1415980_at	15	102.491	trans	Atp5g2	ATP synthase, H+ transporting, mitochondrial F0 complex, subunit c (subunit 9), isoform 2
3.26597	M	rs13475834	1	43.1545	1421844_at	16	26.4971	trans	---	---
3.55708	M	rs13475834	1	43.1545	1435912_at	16	32.3056	trans	Ubxd7	UBX domain containing 7
4.12759	M	rs13475834	1	43.1545	1450850_at	17	6.5877	trans	Vil2	villin 2
3.00682	M	rs13475834	1	43.1545	1426450_at	17	49.975	trans	Plcl2	phospholipase C-like 2
3.37803	M	rs13475834	1	43.1545	1440956_at	17	55.5556	trans	Ccdc94	coiled-coil domain containing 94
3.49986	M	rs13475834	1	43.1545	1421143_at	18	37.9702	trans	Diap1	diaphanous homolog 1 (Drosophila)
3.28094	M	rs13475834	1	43.1545	1450669_at	19	5.68913	trans	Map3k11	mitogen activated protein kinase kinase kinase 11
4.03109	M	rs13475834	1	43.1545	1449679_s_at	19	8.82211	trans	Stx5a	syntaxin 5A
3.99168	M	rs13475834	1	43.1545	1451230_a_at	X	131.591	trans	Wbp5	WW domain binding protein 5
10.9573	M	rs13475834	1	43.1545	1416796_at	1	43.3904	cis	Nck2	non-catalytic region of tyrosine kinase adaptor protein 2
3.65942	M	rs13475834	1	43.1545	1454765_at	1	54.3415	cis	Gtf3c3	general transcription factor IIIC, polypeptide 3
3.00338	M	rs13475840	1	44.9905	1449629_s_at	ambig	ambig	ambig	Snrpd3	Small nuclear ribonucleoprotein D3
3.00856	M	rs13475840	1	44.9905	1445500_at	ambig	ambig	ambig	Adam17	A disintegrin and metallopeptidase domain 17
3.13599	M	rs13475840	1	44.9905	1432947_at	ambig	ambig	ambig	4921519G19Rik	RIKEN cDNA 4921519G19 gene
3.38265	M	rs13475840	1	44.9905	1437008_x_at	ambig	ambig	ambig	Tmem109	transmembrane protein 109
3.48486	M	rs13475840	1	44.9905	1455911_x_at	ambig	ambig	ambig	Ndufb11	NADH dehydrogenase (ubiquinone) 1 beta subcomplex, 11
3.52332	M	rs13475840	1	44.9905	1455760_at	ambig	ambig	ambig	Slc9a5	solute carrier family 9 (sodium/hydrogen exchanger), member 5
3.74075	M	rs13475840	1	44.9905	1434104_at	ambig	ambig	ambig	6030458H05	hypothetical protein 6030458H05
3.95177	M	rs13475840	1	44.9905	1458807_at	ambig	ambig	ambig	Epb4.1	erythrocyte protein band 4.1
4.62421	M	rs13475840	1	44.9905	1452502_at	ambig	ambig	ambig	Serf1	small EDRK-rich factor 1
5.08809	M	rs13475840	1	44.9905	1435517_x_at	1	121.298	trans	Ralb	v-ral simian leukemia viral oncogene homolog B (ras related)
3.78173	M	rs13475840	1	44.9905	1453302_at	1	134.334	trans	Tmem81	transmembrane protein 81
3.93617	M	rs13475840	1	44.9905	1428342_at	1	193.799	trans	Rcor3	REST corepressor 3
4.83519	M	rs13475840	1	44.9905	1441072_at	2	6.78853	trans	Cugbp2	CUG triplet repeat, RNA binding protein 2
3.21909	M	rs13475840	1	44.9905	1426148_at	2	28.3198	trans	Gbgt1	globoside alpha-1,3-N-acetylgalactosaminyltransferase 1
3.01893	M	rs13475840	1	44.9905	1433453_a_at	2	103.503	trans	Abtb2	ankyrin repeat and BTB (POZ) domain containing 2
4.68825	M	rs13475840	1	44.9905	1435369_at	2	130.305	trans	Fastkd5	FAST kinase domains 5
3.16567	M	rs13475840	1	44.9905	1447976_at	2	150.094	trans	AI596198	expressed sequence AI596198
3.31195	M	rs13475840	1	44.9905	1417848_at	3	9.41008	trans	Zfp704	zinc finger protein 704
3.08628	M	rs13475840	1	44.9905	1434514_at	3	107.453	trans	Rbm15	RNA binding motif protein 15
3.74513	M	rs13475840	1	44.9905	1426401_at	3	136.608	trans	Ppp3ca	protein phosphatase 3, catalytic subunit, alpha isoform
5.41757	M	rs13475840	1	44.9905	1460348_at	4	146.984	trans	Mad2l2	MAD2 mitotic arrest deficient-like 2 (yeast)
3.73393	M	rs13475840	1	44.9905	1440915_at	5	124.514	trans	Mphosph9	M-phase phosphoprotein 9
3.89224	M	rs13475840	1	44.9905	1448434_at	6	71.4232	trans	Rnf103	ring finger protein 103
3.61363	M	rs13475840	1	44.9905	1455739_at	7	99.4981	trans	6430704N06	hypothetical protein 6430704N06
3.74902	M	rs13475840	1	44.9905	1439343_at	10	21.9888	trans	---	---
3.19423	M	rs13475840	1	44.9905	1450822_at	10	116.692	trans	Lzp-s	P lysozyme structural
3.88716	M	rs13475840	1	44.9905	1430417_s_at	11	69.7277	trans	0610025P10Rik	RIKEN cDNA 0610025P10 gene
3.43674	M	rs13475840	1	44.9905	1426871_at	12	60.1187	trans	Fbxo33	F-box only protein 33
3.0277	M	rs13475840	1	44.9905	1452765_at	12	81.6001	trans	LOC674308	similar to solute carrier family 39 (zinc transporter), member 9
3.71059	M	rs13475840	1	44.9905	1440647_at	12	83.3164	trans	Sipa1l1	signal-induced proliferation-associated 1 like 1
3.94377	M	rs13475840	1	44.9905	1444849_at	12	111.005	trans	C76872	expressed sequence C76872
3.12332	M	rs13475840	1	44.9905	1451999_at	14	33.3578	trans	Ldb3	LIM domain binding 3
3.16443	M	rs13475840	1	44.9905	1458158_at	15	57.7848	trans	Wdr67	WD repeat domain 67
3.05146	M	rs13475840	1	44.9905	1448447_at	15	76.4493	trans	Vps28	vacuolar protein sorting 28 (yeast)
4.4333	M	rs13475840	1	44.9905	1434784_s_at	15	97.7923	trans	Tmem106c	transmembrane protein 106C
6.25216	M	rs13475840	1	44.9905	1435683_a_at	16	20.3143	trans	Abcc5	ATP-binding cassette, sub-family C (CFTR/MRP), member 5
3.36865	M	rs13475840	1	44.9905	1427516_a_at	16	44.4047	trans	Boc	biregional cell adhesion molecule-related/down-regulated by oncogenes (Cdon) binding protein
3.46821	M	rs13475840	1	44.9905	1419288_at	16	84.6567	trans	Jam2	junction adhesion molecule 2
3.89957	M	rs13475840	1	44.9905	1443907_at	17	17.2323	trans	Lnpep	leucyl/cystinyl aminopeptidase
3.13217	M	rs13475840	1	44.9905	1428229_at	17	78.8545	trans	Prkcn	protein kinase C, nu
5.36975	M	rs13475840	1	44.9905	1418134_at	18	31.7246	trans	1200007B05Rik	RIKEN cDNA 1200007B05 gene
3.68752	M	rs13475840	1	44.9905	1416056_a_at	X	19.7723	trans	Ndufb11	NADH dehydrogenase (ubiquinone) 1 beta subcomplex, 11
4.24389	M	rs13475840	1	44.9905	1451775_s_at	X	32.5436	trans	Il13ra1	interleukin 13 receptor, alpha 1
3.88683	M	rs13475840	1	44.9905	1416789_at	X	70.0317	trans	Idh3g	isocitrate dehydrogenase 3 (NAD+), gamma
3.2293	M	rs13475846	1	46.5457	1456372_at	ambig	ambig	ambig	Itm2b	Integral membrane protein 2B
3.24204	M	rs13475846	1	46.5457	1458538_at	ambig	ambig	ambig	Sirt1	Sirtuin 1 ((silent mating type information regulation 2, homolog) 1 (S. cerevisiae)
3.24652	M	rs13475846	1	46.5457	1439065_x_at	ambig	ambig	ambig	MGC117846	Similar to zinc finger protein 665
3.30685	M	rs13475846	1	46.5457	1439771_s_at	ambig	ambig	ambig	D13Ertd608e	DNA segment, Chr 13, ERATO Doi 608, expressed
3.34294	M	rs13475846	1	46.5457	1444518_at	ambig	ambig	ambig	Acox1	Acyl-Coenzyme A oxidase 1, palmitoyl
3.42186	M	rs13475846	1	46.5457	1441580_at	ambig	ambig	ambig	Sgpp2	Sphingosine-1-phosphate phosphotase 2
3.43766	M	rs13475846	1	46.5457	1445169_at	ambig	ambig	ambig	---	---
3.46644	M	rs13475846	1	46.5457	1427992_a_at	ambig	ambig	ambig	Rab12	RAB12, member RAS oncogene family
3.58829	M	rs13475846	1	46.5457	1433187_at	ambig	ambig	ambig	B230112I24Rik	RIKEN cDNA B230112I24 gene
3.65666	M	rs13475846	1	46.5457	1433463_at	ambig	ambig	ambig	0610010K06Rik	RIKEN cDNA 0610010K06 gene
3.68036	M	rs13475846	1	46.5457	1454055_at	ambig	ambig	ambig	1600029O15Rik	RIKEN cDNA 1600029O15 gene
3.83044	M	rs13475846	1	46.5457	1459466_at	ambig	ambig	ambig	---	---
3.98834	M	rs13475846	1	46.5457	1427835_at	ambig	ambig	ambig	Pou2f1	POU domain, class 2, transcription factor 1
4.00432	M	rs13475846	1	46.5457	1447374_at	ambig	ambig	ambig	Ube2h	Ubiquitin-conjugating enzyme E2H
4.00546	M	rs13475846	1	46.5457	1436525_at	ambig	ambig	ambig	Ap3s2	adaptor-related protein complex 3, sigma 2 subunit
4.41755	M	rs13475846	1	46.5457	1449880_s_at	ambig	ambig	ambig	Bglap-rs1 /// Bglap1 /// Bglap2	bone gamma-carboxyglutamate protein, related sequence 1 /// bone gamma carboxyglutamate protein 1 /// bone gamma-carboxyglutamate protein 2
4.65331	M	rs13475846	1	46.5457	1436624_at	ambig	ambig	ambig	Dnm3	dynamin 3
5.33415	M	rs13475846	1	46.5457	1443051_at	ambig	ambig	ambig	---	10 days neonate cerebellum cDNA, RIKEN full-length enriched library, clone:B930095F19 product:unclassifiable, full insert sequence
3.44439	M	rs13475846	1	46.5457	1459280_at	1	145.711	trans	D1Ertd185e	DNA segment, Chr 1, ERATO Doi 185, expressed
3.50852	M	rs13475846	1	46.5457	1425403_at	1	163.819	trans	Dnm3	dynamin 3
3.59008	M	rs13475846	1	46.5457	1433937_at	1	184.286	trans	Trp53bp2	transformation related protein 53 binding protein 2
3.37837	M	rs13475846	1	46.5457	1451490_at	1	187.789	trans	Lyplal1	lysophospholipase-like 1
5.07305	M	rs13475846	1	46.5457	1459121_at	2	18.6842	trans	---	9 days embryo whole body cDNA, RIKEN full-length enriched library, clone:D030030M01 product:unclassifiable, full insert sequence
5.09714	M	rs13475846	1	46.5457	1425814_a_at	2	84.1315	trans	Calcrl	calcitonin receptor-like
3.16254	M	rs13475846	1	46.5457	1457800_at	2	102.586	trans	2900019G14Rik	RIKEN cDNA 2900019G14 gene
3.45472	M	rs13475846	1	46.5457	1428198_at	2	120.832	trans	Adal	adenosine deaminase-like
5.87732	M	rs13475846	1	46.5457	1431582_at	2	155.517	trans	Itgb4bp	integrin beta 4 binding protein
4.3162	M	rs13475846	1	46.5457	1456867_x_at	2	155.709	trans	Ergic3	ERGIC and golgi 3
3.27633	M	rs13475846	1	46.5457	1437102_at	2	180.834	trans	Ythdf1	YTH domain family 1
4.87117	M	rs13475846	1	46.5457	1428416_at	3	7.48656	trans	3110050N22Rik	RIKEN cDNA 3110050N22 gene
3.55245	M	rs13475846	1	46.5457	1420540_a_at	3	88.8028	trans	Rit1	Ras-like without CAAX 1
3.69765	M	rs13475846	1	46.5457	1442573_at	3	116.576	trans	A930028L21Rik	RIKEN cDNA A930028L21 gene
3.1068	M	rs13475846	1	46.5457	1426560_a_at	3	132.819	trans	Npnt	nephronectin
4.49305	M	rs13475846	1	46.5457	1424084_at	4	59.5687	trans	Rod1	ROD1 regulator of differentiation 1 (S. pombe)
3.11226	M	rs13475846	1	46.5457	1430369_at	4	131.208	trans	Epb4.1	erythrocyte protein band 4.1
3.24541	M	rs13475846	1	46.5457	1450045_at	4	134.594	trans	Srrm1	serine/arginine repetitive matrix 1
5.27907	M	rs13475846	1	46.5457	1454316_at	4	142.369	trans	5830426C09Rik	RIKEN cDNA 5830426C09 gene
3.47526	M	rs13475846	1	46.5457	1426205_at	5	32.7354	trans	Ppp1cb	protein phosphatase 1, catalytic subunit, beta isoform
4.36619	M	rs13475846	1	46.5457	1433253_at	5	33.4578	trans	5033423K11Rik	RIKEN cDNA 5033423K11 gene
3.91426	M	rs13475846	1	46.5457	1429600_at	5	92.024	trans	C630010D07Rik /// LOC665563 /// LOC674367	RIKEN cDNA C630010D07 gene /// similar to methylenetetrahydrofolate dehydrogenase (NADP+ dependent) 2-like /// region containing RIKEN cDNA C630010D07 gene; RIKEN cDNA 1110019K23 gene
3.33788	M	rs13475846	1	46.5457	1435565_at	5	122.625	trans	1500011H22Rik	RIKEN cDNA 1500011H22 gene
3.48235	M	rs13475846	1	46.5457	1421472_at	5	136.092	trans	2900083I11Rik	RIKEN cDNA 2900083I11 gene
3.91644	M	rs13475846	1	46.5457	1454072_at	5	136.898	trans	4731417B20Rik	RIKEN cDNA 4731417B20 gene
3.56397	M	rs13475846	1	46.5457	1429787_x_at	5	138.158	trans	Zwint	ZW10 interactor
3.54582	M	rs13475846	1	46.5457	1451752_at	5	142.654	trans	Foxk1	forkhead box K1
4.069	M	rs13475846	1	46.5457	1430294_at	6	40.4011	trans	Ssbp1	single-stranded DNA binding protein 1
4.01062	M	rs13475846	1	46.5457	1418064_at	7	3.2234	trans	Tfpt	TCF3 (E2A) fusion partner
5.2051	M	rs13475846	1	46.5457	1421364_at	7	28.161	trans	Lrfn1	leucine rich repeat and fibronectin type III domain containing 1
5.33817	M	rs13475846	1	46.5457	1431388_at	7	64.2669	trans	Mphosph10	M-phase phosphoprotein 10 (U3 small nucleolar ribonucleoprotein)
3.15303	M	rs13475846	1	46.5457	1447666_x_at	7	101.773	trans	LOC628119 /// LOC638436	similar to Protein C11orf51 /// similar to Protein HSPC020
3.52884	M	rs13475846	1	46.5457	1441991_at	7	127.677	trans	BC039632	cDNA sequence BC039632
4.35424	M	rs13475846	1	46.5457	1420427_a_at	7	133.559	trans	Dhx32	DEAH (Asp-Glu-Ala-His) box polypeptide 32
3.04897	M	rs13475846	1	46.5457	1452971_at	8	13.7856	trans	Upf3a	UPF3 regulator of nonsense transcripts homolog A (yeast)
3.05215	M	rs13475846	1	46.5457	1460665_a_at	8	41.9925	trans	Cnot7	CCR4-NOT transcription complex, subunit 7
3.03184	M	rs13475846	1	46.5457	1429149_at	8	98.5227	trans	Gins3	GINS complex subunit 3 (Psf3 homolog)
3.06283	M	rs13475846	1	46.5457	1429250_at	9	6.92896	trans	Dync2h1	dynein cytoplasmic 2 heavy chain 1
4.10955	M	rs13475846	1	46.5457	1436652_at	9	15.0673	trans	5830418K08Rik	RIKEN cDNA 5830418K08 gene
3.13705	M	rs13475846	1	46.5457	1432971_at	9	49.2409	trans	4921518B13Rik	RIKEN cDNA 4921518B13 gene
5.30056	M	rs13475846	1	46.5457	1448724_at	9	107.154	trans	Cish	cytokine inducible SH2-containing protein
4.46369	M	rs13475846	1	46.5457	1432876_at	9	121.977	trans	4632418H02Rik	RIKEN cDNA 4632418H02 gene
3.21594	M	rs13475846	1	46.5457	1454483_at	10	18.2233	trans	6330590E21Rik	RIKEN cDNA 6330590E21 gene
4.26278	M	rs13475846	1	46.5457	1455564_at	10	74.6275	trans	Bcr	breakpoint cluster region homolog
3.91439	M	rs13475846	1	46.5457	1435510_at	10	122.205	trans	Ppm1h	protein phosphatase 1H (PP2C domain containing)
3.46806	M	rs13475846	1	46.5457	1454552_at	10	126.097	trans	4930456K20Rik	RIKEN cDNA 4930456K20 gene
3.57399	M	rs13475846	1	46.5457	1452188_at	11	50.099	trans	Maml1	mastermind like 1 (Drosophila)
3.11952	M	rs13475846	1	46.5457	1439199_at	11	51.9407	trans	---	Adult male corpora quadrigemina cDNA, RIKEN full-length enriched library, clone:B230317E19 product:unclassifiable, full insert sequence
3.32712	M	rs13475846	1	46.5457	1453285_at	11	69.2135	trans	Tmem88	transmembrane protein 88
4.169	M	rs13475846	1	46.5457	1438765_at	11	70.8027	trans	Dhx33	DEAH (Asp-Glu-Ala-His) box polypeptide 33
3.57269	M	rs13475846	1	46.5457	1442293_at	11	107.505	trans	---	Transcribed locus
3.27324	M	rs13475846	1	46.5457	1437690_x_at	11	120.778	trans	Csnk1d	casein kinase 1, delta
4.68766	M	rs13475846	1	46.5457	1417736_at	12	11.2981	trans	Smc6	structural maintenance of chromosomes 6
3.87869	M	rs13475846	1	46.5457	1434680_at	12	77.496	trans	Plekhg3	pleckstrin homology domain containing, family G (with RhoGef domain) member 3
3.39486	M	rs13475846	1	46.5457	1451765_a_at	12	85.2666	trans	Entpd5	ectonucleoside triphosphate diphosphohydrolase 5
3.0189	M	rs13475846	1	46.5457	1456581_x_at	13	3.56475	trans	Gdi2	guanosine diphosphate (GDP) dissociation inhibitor 2
3.46241	M	rs13475846	1	46.5457	1429908_at	13	38.2281	trans	6530403A03Rik	RIKEN cDNA 6530403A03 gene
3.71907	M	rs13475846	1	46.5457	1454195_at	13	67.4317	trans	4933433G19Rik	RIKEN cDNA 4933433G19 gene
4.23711	M	rs13475846	1	46.5457	1426689_s_at	13	74.7886	trans	Sdha	succinate dehydrogenase complex, subunit A, flavoprotein (Fp)
4.87785	M	rs13475846	1	46.5457	1416137_at	14	19.2438	trans	Anxa7	annexin A7
4.04728	M	rs13475846	1	46.5457	1437654_at	14	33.0661	trans	3110001K24Rik	RIKEN cDNA 3110001K24 gene
3.5999	M	rs13475846	1	46.5457	1424389_at	14	59.1721	trans	Nupl1	nucleoporin like 1
3.37593	M	rs13475846	1	46.5457	1453306_at	14	76.5548	trans	6330531I01Rik	RIKEN cDNA 6330531I01 gene
3.12491	M	rs13475846	1	46.5457	1416505_at	15	101.095	trans	Nr4a1	nuclear receptor subfamily 4, group A, member 1
3.21758	M	rs13475846	1	46.5457	1429479_at	16	21.2459	trans	6430590I03Rik	RIKEN cDNA 6430590I03 gene
3.17992	M	rs13475846	1	46.5457	1430137_at	16	21.7083	trans	Map3k13	mitogen-activated protein kinase kinase kinase 13
3.77696	M	rs13475846	1	46.5457	1439191_at	16	37.6963	trans	---	---
4.21496	M	rs13475846	1	46.5457	1436810_x_at	17	26.8503	trans	2900010M23Rik	RIKEN cDNA 2900010M23 gene
3.26836	M	rs13475846	1	46.5457	1450552_at	17	86.8524	trans	Atp6v1e2	ATPase, H+ transporting, lysosomal V1 subunit E2
3.01275	M	rs13475846	1	46.5457	1459548_at	18	67.6285	trans	Spire1	spire homolog 1 (Drosophila)
3.88953	M	rs13475846	1	46.5457	1442764_at	19	3.80839	trans	Suv420h1	suppressor of variegation 4-20 homolog 1 (Drosophila)
3.37044	M	rs13475846	1	46.5457	1417897_at	19	5.04137	trans	Brms1	breast cancer metastasis-suppressor 1
5.22156	M	rs13475846	1	46.5457	1430171_at	19	5.46061	trans	Fibp	fibroblast growth factor (acidic) intracellular binding protein
4.16576	M	rs13475846	1	46.5457	1460375_at	19	6.9772	trans	0610038D11Rik	RIKEN cDNA 0610038D11 gene
3.43853	M	rs13475846	1	46.5457	1437771_at	19	8.92028	trans	1110067I12Rik	RIKEN cDNA 1110067I12 gene
3.77911	M	rs13475846	1	46.5457	1442219_at	19	11.5788	trans	Ms4a4b	Membrane-spanning 4-domains, subfamily A, member 4B
3.1831	M	rs13475846	1	46.5457	1420572_at	19	11.6965	trans	Ms4a3	membrane-spanning 4-domains, subfamily A, member 3
5.10445	M	rs13475846	1	46.5457	1452603_at	19	45.6139	trans	5330431N19Rik	RIKEN cDNA 5330431N19 gene
3.3146	M	rs13475846	1	46.5457	1456162_x_at	19	53.2983	trans	Add3	adducin 3 (gamma)
3.76665	M	rs13475846	1	46.5457	1446344_at	X	12.6456	trans	Nyx	nyctalopin
3.74415	M	rs13475846	1	46.5457	1442664_at	X	47.4488	trans	Mbnl3	Muscleblind-like 3 (Drosophila)
3.65367	M	rs13475846	1	46.5457	1416788_a_at	X	70.0317	trans	Idh3g	isocitrate dehydrogenase 3 (NAD+), gamma
3.21125	M	rs13475846	1	46.5457	1422165_at	X	107.017	trans	Pou3f4	POU domain, class 3, transcription factor 4
3.32414	M	rs13475846	1	46.5457	1434018_at	1	34.7578	cis	BC043098	cDNA sequence BC043098
10.712	M	rs13475846	1	46.5457	1435475_at	1	36.3677	cis	Lman2l	lectin, mannose-binding 2-like
4.41315	M	rs13475846	1	46.5457	1435843_x_at	1	42.8498	cis	Mrps9	mitochondrial ribosomal protein S9
6.14049	M	rs13475846	1	46.5457	1451511_at	1	52.7896	cis	Hibch	3-hydroxyisobutyryl-Coenzyme A hydrolase
3.93861	M	rs13475846	1	46.5457	1441239_at	1	57.9057	cis	Kctd18	potassium channel tetramerisation domain containing 18
3.01516	M	rs13475851	1	48.5948	1459757_x_at	ambig	ambig	ambig	Cnot10	CCR4-NOT transcription complex, subunit 10
3.04453	M	rs13475851	1	48.5948	1432465_at	ambig	ambig	ambig	4933414I06Rik	RIKEN cDNA 4933414I06 gene
3.04936	M	rs13475851	1	48.5948	1456672_at	ambig	ambig	ambig	---	CDNA, clone:Y1G0143G21, strand:unspecified
3.06166	M	rs13475851	1	48.5948	1459851_x_at	ambig	ambig	ambig	Riok1	RIO kinase 1 (yeast)
3.06244	M	rs13475851	1	48.5948	1445578_at	ambig	ambig	ambig	Elovl6	ELOVL family member 6, elongation of long chain fatty acids (yeast)
3.07376	M	rs13475851	1	48.5948	1446585_at	ambig	ambig	ambig	Dlgh2	Discs, large homolog 2 (Drosophila)
3.0764	M	rs13475851	1	48.5948	1437537_at	ambig	ambig	ambig	Casp9	caspase 9
3.11911	M	rs13475851	1	48.5948	1455824_x_at	ambig	ambig	ambig	Stt3a	STT3, subunit of the oligosaccharyltransferase complex, homolog A (S. cerevisiae)
3.14567	M	rs13475851	1	48.5948	1433016_s_at	ambig	ambig	ambig	4933412F11Rik /// 4930529H12Rik /// LOC622653 /// LOC624958 /// LOC625130 /// LOC665740	RIKEN cDNA 4933412F11 gene /// RIKEN cDNA 4930529H12 gene /// hypothetical LOC622653 /// hypothetical LOC624958 /// hypothetical LOC625130 /// similar to RIKEN cDNA 4930529H12 gene
3.17418	M	rs13475851	1	48.5948	1438964_x_at	ambig	ambig	ambig	Tfpt	TCF3 (E2A) fusion partner
3.17684	M	rs13475851	1	48.5948	1432830_at	ambig	ambig	ambig	6230424H07Rik	RIKEN cDNA 6230424H07 gene
3.1835	M	rs13475851	1	48.5948	1432533_a_at	ambig	ambig	ambig	Slc35a2	solute carrier family 35 (UDP-galactose transporter), member 2
3.19704	M	rs13475851	1	48.5948	1435627_x_at	ambig	ambig	ambig	Marcksl1 /// LOC673071	MARCKS-like 1 /// similar to MARCKS-related protein (MARCKS-like protein 1) (Macrophage myristoylated alanine-rich C kinase substrate) (Mac-MARCKS) (MacMARCKS) (Brain protein F52)
3.24064	M	rs13475851	1	48.5948	1456016_x_at	ambig	ambig	ambig	BC005624	CDNA sequence BC005624
3.24275	M	rs13475851	1	48.5948	1416128_at	ambig	ambig	ambig	Tuba6 /// LOC626534	tubulin, alpha 6 /// similar to Tubulin alpha-6 chain (Alpha-tubulin 6)
3.24521	M	rs13475851	1	48.5948	1439424_x_at	ambig	ambig	ambig	Herpud2	HERPUD family member 2
3.24641	M	rs13475851	1	48.5948	1430390_x_at	ambig	ambig	ambig	4930444G20Rik /// LOC625660 /// LOC639644 /// LOC672736	RIKEN cDNA 4930444G20 gene /// similar to sentrin 18 /// similar to Sumo1/sentrin/Smt3 specific protease 17 /// similar to Sumo1/sentrin/Smt3 specific protease 17
3.25288	M	rs13475851	1	48.5948	1439447_x_at	ambig	ambig	ambig	Rpl37a /// LOC629949 /// LOC632394 /// LOC632599 /// LOC640991 /// LOC668935 /// LOC668941 /// LOC669803 /// LOC674834	ribosomal protein L37a /// similar to 60S ribosomal protein L37a /// similar to 60S ribosomal protein L37a /// similar to 60S ribosomal protein L37a /// similar to 60S ribosomal protein L37a /// similar to 60S ribosomal protein L37a /// similar to 60S ribosomal protein L37a /// similar to 60S ribosomal protein L37a /// similar to 60S ribosomal protein L37a
3.2582	M	rs13475851	1	48.5948	1447003_at	ambig	ambig	ambig	Ccpg1	Cell cycle progression 1
3.29258	M	rs13475851	1	48.5948	1430558_at	ambig	ambig	ambig	Zfp318	zinc finger protein 318
3.29437	M	rs13475851	1	48.5948	1426180_a_at	ambig	ambig	ambig	Smr2	submaxillary gland androgen regulated protein 2
3.31263	M	rs13475851	1	48.5948	1426522_at	ambig	ambig	ambig	Hadhb /// LOC623031	hydroxyacyl-Coenzyme A dehydrogenase/3-ketoacyl-Coenzyme A thiolase/enoyl-Coenzyme A hydratase (trifunctional protein), beta subunit /// similar to hydroxyacyl-Coenzyme A dehydrogenase/3-ketoacyl-Coenzyme A thiolase/enoyl-Coenzyme A hydratase (trifunctional protein), beta subunit
3.31296	M	rs13475851	1	48.5948	1459877_x_at	ambig	ambig	ambig	Rnf185	Ring finger protein 185
3.33384	M	rs13475851	1	48.5948	1459843_s_at	ambig	ambig	ambig	Smad1	MAD homolog 1 (Drosophila)
3.3358	M	rs13475851	1	48.5948	1435785_at	ambig	ambig	ambig	LOC673251	similar to EH-domain containing 2
3.34817	M	rs13475851	1	48.5948	1438857_x_at	ambig	ambig	ambig	---	---
3.35275	M	rs13475851	1	48.5948	1420062_at	ambig	ambig	ambig	---	Transcribed locus
3.36782	M	rs13475851	1	48.5948	1444782_at	ambig	ambig	ambig	4930417H01Rik	RIKEN cDNA 4930417H01 gene
3.3704	M	rs13475851	1	48.5948	1427090_at	ambig	ambig	ambig	Zbed4	zinc finger, BED domain containing 4
3.37769	M	rs13475851	1	48.5948	1437720_at	ambig	ambig	ambig	Lgtn	Ligatin
3.45488	M	rs13475851	1	48.5948	1420357_s_at	ambig	ambig	ambig	Xlr3a /// Xlr3b /// MGC76689	X-linked lymphocyte-regulated 3A /// X-linked lymphocyte-regulated 3B /// hypothetical protein LOC574437
3.45932	M	rs13475851	1	48.5948	1437237_x_at	ambig	ambig	ambig	Zfp110	zinc finger protein 110
3.47505	M	rs13475851	1	48.5948	1456009_x_at	ambig	ambig	ambig	Top3b	topoisomerase (DNA) III beta
3.47868	M	rs13475851	1	48.5948	1445662_x_at	ambig	ambig	ambig	---	Transcribed locus
3.47931	M	rs13475851	1	48.5948	1436183_at	ambig	ambig	ambig	9830115L13Rik	RIKEN cDNA 9830115L13 gene
3.49645	M	rs13475851	1	48.5948	1457375_at	ambig	ambig	ambig	---	PREDICTED: Mus musculus hypothetical protein LOC627707 (LOC627707), mRNA
3.50799	M	rs13475851	1	48.5948	1440903_at	ambig	ambig	ambig	Herc1	Hect (homologous to the E6-AP (UBE3A) carboxyl terminus) domain and RCC1 (CHC1)-like domain (RLD) 1
3.52588	M	rs13475851	1	48.5948	1427698_at	ambig	ambig	ambig	Brca1	breast cancer 1
3.53184	M	rs13475851	1	48.5948	1435891_x_at	ambig	ambig	ambig	2610021A01Rik /// LOC668572	RIKEN cDNA 2610021A01 gene /// similar to zinc finger protein 347
3.54116	M	rs13475851	1	48.5948	1440766_at	ambig	ambig	ambig	Gnl3	Guanine nucleotide binding protein-like 3 (nucleolar)
3.5866	M	rs13475851	1	48.5948	1459576_at	ambig	ambig	ambig	---	---
3.5906	M	rs13475851	1	48.5948	1427827_at	ambig	ambig	ambig	---	Murine retrovirus readthrough RNA sequence
3.59735	M	rs13475851	1	48.5948	1439380_x_at	ambig	ambig	ambig	Gtl2	GTL2, imprinted maternally expressed untranslated mRNA
3.60174	M	rs13475851	1	48.5948	1456702_x_at	ambig	ambig	ambig	Mat2a	methionine adenosyltransferase II, alpha
3.62534	M	rs13475851	1	48.5948	1437525_a_at	ambig	ambig	ambig	Polr3a	polymerase (RNA) III (DNA directed) polypeptide A
3.65778	M	rs13475851	1	48.5948	1458562_at	ambig	ambig	ambig	---	---
3.68357	M	rs13475851	1	48.5948	1432063_at	ambig	ambig	ambig	4833427F10Rik	RIKEN cDNA 4833427F10 gene
3.69623	M	rs13475851	1	48.5948	1436060_at	ambig	ambig	ambig	0710005M24Rik	RIKEN cDNA 0710005M24 gene
3.70586	M	rs13475851	1	48.5948	1436981_a_at	ambig	ambig	ambig	Ywhaz	tyrosine 3-monooxygenase/tryptophan 5-monooxygenase activation protein, zeta polypeptide
3.7569	M	rs13475851	1	48.5948	1457773_at	ambig	ambig	ambig	Slamf6	SLAM family member 6
3.77457	M	rs13475851	1	48.5948	1457946_at	ambig	ambig	ambig	Og9x	OG9 homeobox gene
3.77594	M	rs13475851	1	48.5948	1440463_at	ambig	ambig	ambig	Ngly1	N-glycanase 1
3.82053	M	rs13475851	1	48.5948	1454692_x_at	ambig	ambig	ambig	Hnrpk	Heterogeneous nuclear ribonucleoprotein K
3.83368	M	rs13475851	1	48.5948	1418048_at	ambig	ambig	ambig	1110059G10Rik	RIKEN cDNA 1110059G10 gene
3.84433	M	rs13475851	1	48.5948	1435706_at	ambig	ambig	ambig	Btbd9	BTB (POZ) domain containing 9
3.84654	M	rs13475851	1	48.5948	1445842_at	ambig	ambig	ambig	---	---
3.9185	M	rs13475851	1	48.5948	1456738_s_at	ambig	ambig	ambig	Brp16	brain protein 16
3.93533	M	rs13475851	1	48.5948	1439979_at	ambig	ambig	ambig	Zfp398	zinc finger protein 398
3.94019	M	rs13475851	1	48.5948	1438250_s_at	ambig	ambig	ambig	Taf9 /// LOC545600 /// LOC671012	TAF9 RNA polymerase II, TATA box binding protein (TBP)-associated factor /// similar to TAF9 RNA polymerase II, TATA box binding protein (TBP)-associated factor isoform 1 /// similar to TAF9 RNA polymerase II, TATA box binding protein (TBP)-associated factor isoform 1
3.97381	M	rs13475851	1	48.5948	1435291_at	ambig	ambig	ambig	Lemd3	LEM domain containing 3
3.97961	M	rs13475851	1	48.5948	1446034_at	ambig	ambig	ambig	---	Adult male cortex cDNA, RIKEN full-length enriched library, clone:B530045B12 product:unclassifiable, full insert sequence
3.99202	M	rs13475851	1	48.5948	1433680_x_at	ambig	ambig	ambig	Siva	Cd27 binding protein (Hindu God of destruction)
3.99811	M	rs13475851	1	48.5948	1442918_at	ambig	ambig	ambig	Nav3 /// 9630020C08Rik /// LOC676640	neuron navigator 3 /// RIKEN cDNA 9630020C08 gene /// region containing RIKEN cDNA 9630020C08 gene; neuron navigator 3
4.00437	M	rs13475851	1	48.5948	1451626_x_at	ambig	ambig	ambig	---	Transcribed locus
4.01117	M	rs13475851	1	48.5948	1456728_x_at	ambig	ambig	ambig	Aco1	aconitase 1
4.01369	M	rs13475851	1	48.5948	1438545_at	ambig	ambig	ambig	Slc25a5 /// LOC433326 /// LOC433923 /// LOC623402 /// LOC630624 /// LOC633283 /// LOC669381 /// LOC670371	solute carrier family 25 (mitochondrial carrier, adenine nucleotide translocator), member 5 /// similar to ADP/ATP translocase 2 (Adenine nucleotide translocator 2) (ANT 2) (ADP,ATP carrier protein 2) (Solute carrier family 25 member 5) /// similar to ADP/ATP translocase 2 (Adenine nucleotide translocator 2) (ANT 2) (ADP,ATP carrier protein 2) (Solute carrier family 25 member 5) /// similar to so…
4.03059	M	rs13475851	1	48.5948	1447881_x_at	ambig	ambig	ambig	---	---
4.07135	M	rs13475851	1	48.5948	1438902_a_at	ambig	ambig	ambig	Hsp90aa1	heat shock protein 90kDa alpha (cytosolic), class A member 1
4.13429	M	rs13475851	1	48.5948	1448232_x_at	ambig	ambig	ambig	Tuba6 /// LOC626534	tubulin, alpha 6 /// similar to Tubulin alpha-6 chain (Alpha-tubulin 6)
4.1416	M	rs13475851	1	48.5948	1436704_x_at	ambig	ambig	ambig	Mthfd1	methylenetetrahydrofolate dehydrogenase (NADP+ dependent), methenyltetrahydrofolate cyclohydrolase, formyltetrahydrofolate synthase
4.16169	M	rs13475851	1	48.5948	1437262_x_at	ambig	ambig	ambig	Bcas2	breast carcinoma amplified sequence 2
4.18565	M	rs13475851	1	48.5948	1447919_x_at	ambig	ambig	ambig	Ndufab1	NADH dehydrogenase (ubiquinone) 1, alpha/beta subcomplex, 1
4.28348	M	rs13475851	1	48.5948	1451911_a_at	ambig	ambig	ambig	Ace	angiotensin I converting enzyme (peptidyl-dipeptidase A) 1
4.31329	M	rs13475851	1	48.5948	1447599_x_at	ambig	ambig	ambig	Epn2	epsin 2
4.35811	M	rs13475851	1	48.5948	1429371_at	ambig	ambig	ambig	2810426N06Rik	RIKEN cDNA 2810426N06 gene
4.36574	M	rs13475851	1	48.5948	1440620_at	ambig	ambig	ambig	Rab8a	RAB8A, member RAS oncogene family
4.40953	M	rs13475851	1	48.5948	1419947_at	ambig	ambig	ambig	D4Ertd117e	DNA segment, Chr 4, ERATO Doi 117, expressed
4.41909	M	rs13475851	1	48.5948	1446814_at	ambig	ambig	ambig	---	---
4.44023	M	rs13475851	1	48.5948	1419928_at	ambig	ambig	ambig	Lrig1	leucine-rich repeats and immunoglobulin-like domains 1
4.47214	M	rs13475851	1	48.5948	1451477_at	ambig	ambig	ambig	1700029I01Rik	RIKEN cDNA 1700029I01 gene
4.58927	M	rs13475851	1	48.5948	1438633_x_at	ambig	ambig	ambig	Lasp1	LIM and SH3 protein 1
4.60871	M	rs13475851	1	48.5948	1455787_x_at	ambig	ambig	ambig	Minpp1	multiple inositol polyphosphate histidine phosphatase 1
4.62704	M	rs13475851	1	48.5948	1456957_at	ambig	ambig	ambig	---	---
4.76217	M	rs13475851	1	48.5948	1435731_x_at	ambig	ambig	ambig	Stag1	Stromal antigen 1
4.88549	M	rs13475851	1	48.5948	1455523_at	ambig	ambig	ambig	Cstf2	cleavage stimulation factor, 3' pre-RNA subunit 2
4.89367	M	rs13475851	1	48.5948	1456466_x_at	ambig	ambig	ambig	Atxn10	ataxin 10
5.00071	M	rs13475851	1	48.5948	1459430_at	ambig	ambig	ambig	Gpr158	G protein-coupled receptor 158
5.01014	M	rs13475851	1	48.5948	1438650_x_at	ambig	ambig	ambig	Gja1	gap junction membrane channel protein alpha 1
5.2075	M	rs13475851	1	48.5948	1456582_x_at	ambig	ambig	ambig	5230400G24Rik /// LOC637796	RIKEN cDNA 5230400G24 gene /// hypothetical protein LOC637796
5.27339	M	rs13475851	1	48.5948	1430763_at	ambig	ambig	ambig	4930563E22Rik	RIKEN cDNA 4930563E22 gene
5.31195	M	rs13475851	1	48.5948	1439400_x_at	ambig	ambig	ambig	5430433E21Rik	RIKEN cDNA 5430433E21 gene
5.44255	M	rs13475851	1	48.5948	1441157_at	ambig	ambig	ambig	C230006B20	hypothetical LOC403344
5.45527	M	rs13475851	1	48.5948	1447310_at	ambig	ambig	ambig	C630028N24Rik	RIKEN cDNA C630028N24 gene
5.57106	M	rs13475851	1	48.5948	1457671_at	ambig	ambig	ambig	9330120H11Rik	RIKEN cDNA 9330120H11 gene
6.03488	M	rs13475851	1	48.5948	1457425_at	ambig	ambig	ambig	C130038G02Rik	RIKEN cDNA C130038G02 gene
6.10171	M	rs13475851	1	48.5948	1436298_x_at	ambig	ambig	ambig	Paics	phosphoribosylaminoimidazole carboxylase, phosphoribosylaminoribosylaminoimidazole, succinocarboxamide synthetase
6.43131	M	rs13475851	1	48.5948	1452713_a_at	ambig	ambig	ambig	Wdr57	WD repeat domain 57 (U5 snRNP specific)
6.83484	M	rs13475851	1	48.5948	1432029_a_at	ambig	ambig	ambig	Smap1	stromal membrane-associated protein 1
10.3151	M	rs13475851	1	48.5948	1442073_at	ambig	ambig	ambig	---	---
3.05244	M	rs13475851	1	48.5948	1435634_at	1	7.07904	trans	Pcmtd1	protein-L-isoaspartate (D-aspartate) O-methyltransferase domain containing 1
3.59163	M	rs13475851	1	48.5948	1452054_at	1	16.5546	trans	Ube2w	ubiquitin-conjugating enzyme E2W (putative)
3.5577	M	rs13475851	1	48.5948	1421672_at	1	20.7161	trans	Il17a	interleukin 17A
3.12423	M	rs13475851	1	48.5948	1451399_at	1	74.2182	trans	Pnkd	paroxysmal nonkinesiogenic dyskinesia
3.05124	M	rs13475851	1	48.5948	1435073_a_at	1	88.0392	trans	Armc9	armadillo repeat containing 9
6.63954	M	rs13475851	1	48.5948	1416843_at	1	88.3742	trans	Pde6d	phosphodiesterase 6D, cGMP-specific, rod, delta
3.75614	M	rs13475851	1	48.5948	1439873_at	1	89.7491	trans	Dgkd	diacylglycerol kinase, delta
4.7979	M	rs13475851	1	48.5948	1454655_at	1	89.7704	trans	Dgkd	diacylglycerol kinase, delta
3.33166	M	rs13475851	1	48.5948	1417040_a_at	1	95.5161	trans	Bok	Bcl-2-related ovarian killer protein
3.13962	M	rs13475851	1	48.5948	1434406_at	1	133.114	trans	Srgap2	SLIT-ROBO Rho GTPase activating protein 2
4.26943	M	rs13475851	1	48.5948	1447571_at	1	133.854	trans	Elk4	ELK4, member of ETS oncogene family
4.68485	M	rs13475851	1	48.5948	1445935_at	1	145.089	trans	---	---
4.70692	M	rs13475851	1	48.5948	1427971_at	1	145.368	trans	Cdc73	Vcell division cycle 73, Paf1/RNA polymerase II complex component, homolog (S. cerevisiae)
3.52793	M	rs13475851	1	48.5948	1457035_at	1	175.56	trans	AI607873	expressed sequence AI607873
3.59521	M	rs13475851	1	48.5948	1437154_at	1	178.57	trans	Cep170	centrosomal protein 170
3.24863	M	rs13475851	1	48.5948	1448753_at	1	183.961	trans	Srp9	signal recognition particle 9
3.70259	M	rs13475851	1	48.5948	1417095_a_at	2	3.40611	trans	Hspa14	heat shock protein 14
3.58936	M	rs13475851	1	48.5948	1427491_at	2	14.9133	trans	Nsun6	NOL1/NOP2/Sun domain family 6
4.33919	M	rs13475851	1	48.5948	1454642_a_at	2	18.5918	trans	Commd3	COMM domain containing 3
5.20442	M	rs13475851	1	48.5948	1424578_at	2	24.7473	trans	Arrdc1	arrestin domain containing 1
3.7852	M	rs13475851	1	48.5948	1449474_a_at	2	24.8764	trans	Nelf	nasal embryonic LHRH factor
3.18694	M	rs13475851	1	48.5948	1424263_at	2	31.7723	trans	2810003C17Rik	RIKEN cDNA 2810003C17 gene
3.61556	M	rs13475851	1	48.5948	1433624_at	2	32.0513	trans	5830434P21Rik	RIKEN cDNA 5830434P21 gene
3.01469	M	rs13475851	1	48.5948	1457093_at	2	34.4967	trans	Gapvd1	GTPase activating protein and VPS9 domains 1
4.13893	M	rs13475851	1	48.5948	1436421_s_at	2	38.8376	trans	Arpc5l	actin related protein 2/3 complex, subunit 5-like
5.07407	M	rs13475851	1	48.5948	1434298_at	2	44.8088	trans	Zfhx1b	zinc finger homeobox 1b
3.24978	M	rs13475851	1	48.5948	1429436_at	2	52.9578	trans	Prpf40a	PRP40 pre-mRNA processing factor 40 homolog A (yeast)
4.8711	M	rs13475851	1	48.5948	1424020_at	2	53.0141	trans	Arl6ip6 /// LOC674449	ADP-ribosylation factor-like 6 interacting protein 6 /// similar to ADP-ribosylation-like factor 6-interacting protein 6
4.29241	M	rs13475851	1	48.5948	1450750_a_at	2	56.9229	trans	Nr4a2	nuclear receptor subfamily 4, group A, member 2
3.87588	M	rs13475851	1	48.5948	1416787_at	2	58.2618	trans	Acvr1	activin A receptor, type 1
4.10154	M	rs13475851	1	48.5948	1453815_at	2	68.9997	trans	Spbc25	spindle pole body component 25 homolog (S. cerevisiae)
4.04547	M	rs13475851	1	48.5948	1445901_at	2	69.3201	trans	Lrp2	low density lipoprotein receptor-related protein 2
4.93646	M	rs13475851	1	48.5948	1449298_a_at	2	79.6372	trans	Pde1a	phosphodiesterase 1A, calmodulin-dependent
5.71137	M	rs13475851	1	48.5948	1422450_at	2	84.4016	trans	Ctnnd1	catenin (cadherin associated protein), delta 1
3.35559	M	rs13475851	1	48.5948	1438843_x_at	2	90.6622	trans	Mtch2	mitochondrial carrier homolog 2 (C. elegans)
3.48886	M	rs13475851	1	48.5948	1447228_at	2	91.0777	trans	1110051M20Rik	RIKEN cDNA 1110051M20 gene
4.93548	M	rs13475851	1	48.5948	1447229_x_at	2	91.0777	trans	1110051M20Rik	RIKEN cDNA 1110051M20 gene
3.64968	M	rs13475851	1	48.5948	1429421_at	2	93.6363	trans	2610203E10Rik	RIKEN cDNA 2610203E10 gene
4.22158	M	rs13475851	1	48.5948	1446755_at	2	113.62	trans	Scg5	Secretogranin V
3.85897	M	rs13475851	1	48.5948	1452704_at	2	118.828	trans	1200015F23Rik	RIKEN cDNA 1200015F23 gene
3.31216	M	rs13475851	1	48.5948	1421827_at	2	119.017	trans	Dll4	delta-like 4 (Drosophila)
3.10777	M	rs13475851	1	48.5948	1431234_at	2	126.832	trans	1700041B20Rik	RIKEN cDNA 1700041B20 gene
5.5681	M	rs13475851	1	48.5948	1446725_at	2	150.732	trans	A130094D17Rik	RIKEN cDNA A130094D17 gene
4.4738	M	rs13475851	1	48.5948	1438958_x_at	2	151.253	trans	Fkbp1a	FK506 binding protein 1a
4.76112	M	rs13475851	1	48.5948	1447519_x_at	2	152.585	trans	Tpx2	TPX2, microtubule-associated protein homolog (Xenopus laevis)
4.40001	M	rs13475851	1	48.5948	1450137_at	2	152.933	trans	Pofut1	protein O-fucosyltransferase 1
5.30067	M	rs13475851	1	48.5948	1439350_s_at	2	154.97	trans	Cdc91l1	CDC91 cell division cycle 91-like 1 (S. cerevisiae)
4.88926	M	rs13475851	1	48.5948	1426961_at	2	155.888	trans	Phf20	PHD finger protein 20
3.03674	M	rs13475851	1	48.5948	1458466_at	2	164.532	trans	Ppgb	protective protein for beta-galactosidase
3.36703	M	rs13475851	1	48.5948	1448742_at	2	167.229	trans	Snai1	snail homolog 1 (Drosophila)
3.74808	M	rs13475851	1	48.5948	1425901_at	2	168.196	trans	Nfatc2	nuclear factor of activated T-cells, cytoplasmic, calcineurin-dependent 2
3.34343	M	rs13475851	1	48.5948	1445285_at	2	180.035	trans	Hrh3	Histamine receptor H 3
3.10256	M	rs13475851	1	48.5948	1426841_at	3	16.3754	trans	Ythdf3	YTH domain family 3
3.00193	M	rs13475851	1	48.5948	1459913_at	3	27.529	trans	Tnfsf10	tumor necrosis factor (ligand) superfamily, member 10
3.72663	M	rs13475851	1	48.5948	1442505_at	3	27.6739	trans	Fndc3b	Fibronectin type III domain containing 3B
5.27538	M	rs13475851	1	48.5948	1432845_at	3	33.1309	trans	---	---
3.31419	M	rs13475851	1	48.5948	1423621_a_at	3	64.0303	trans	Slc33a1	solute carrier family 33 (acetyl-CoA transporter), member 1
4.16531	M	rs13475851	1	48.5948	1459490_at	3	80.0248	trans	1110032E23Rik	RIKEN cDNA 1110032E23 gene
3.81881	M	rs13475851	1	48.5948	1448282_at	3	83.1414	trans	Plrg1	pleiotropic regulator 1, PRL1 homolog (Arabidopsis)
3.74754	M	rs13475851	1	48.5948	1432712_at	3	85.9736	trans	4933425M03Rik	RIKEN cDNA 4933425M03 gene
3.27176	M	rs13475851	1	48.5948	1443539_at	3	87.7042	trans	Arhgef11	Rho guanine nucleotide exchange factor (GEF) 11
4.01028	M	rs13475851	1	48.5948	1418289_at	3	88.057	trans	Nes	nestin
3.70486	M	rs13475851	1	48.5948	1428980_at	3	92.9085	trans	1110001M24Rik	RIKEN cDNA 1110001M24 gene
3.76986	M	rs13475851	1	48.5948	1433614_at	3	94.5829	trans	Snx27	sorting nexin family member 27
4.81764	M	rs13475851	1	48.5948	1441304_at	3	94.6898	trans	Rpl31 /// LOC435486 /// LOC544868 /// LOC625917 /// LOC626367 /// LOC631731 /// LOC637860 /// LOC638399 /// LOC667682 /// LOC668409 /// LOC668850 /// LOC671205 /// LOC672957 /// LOC673582 /// LOC676592	ribosomal protein L31 /// similar to ribosomal protein L31 /// similar to ribosomal protein L31 /// similar to ribosomal protein L31 /// similar to ribosomal protein L31 /// similar to ribosomal protein L31 /// similar to ribosomal protein L31 /// similar to ribosomal protein L31 /// similar to ribosomal protein L31 /// similar to ribosomal protein L31 /// similar to ribosomal protein L31 /// sim…
3.53564	M	rs13475851	1	48.5948	1451554_a_at	3	95.9793	trans	Aph1a	anterior pharynx defective 1a homolog (C. elegans)
3.06557	M	rs13475851	1	48.5948	1421646_a_at	3	96.7848	trans	Pias3	protein inhibitor of activated STAT 3
3.37351	M	rs13475851	1	48.5948	1415766_at	3	98.0078	trans	Sec22b	SEC22 vesicle trafficking protein homolog B (S. cerevisiae)
4.86467	M	rs13475851	1	48.5948	1431322_at	3	101.59	trans	Igsf3	immunoglobulin superfamily, member 3
3.52521	M	rs13475851	1	48.5948	1454395_at	3	102.264	trans	4632404M16Rik	RIKEN cDNA 4632404M16 gene
3.78546	M	rs13475851	1	48.5948	1454060_a_at	3	103.188	trans	Nras	neuroblastoma ras oncogene
3.82249	M	rs13475851	1	48.5948	1426106_a_at	3	103.704	trans	Syt6	synaptotagmin VI
4.21107	M	rs13475851	1	48.5948	1421726_at	3	103.939	trans	Ap4b1	adaptor-related protein complex AP-4, beta 1
4.03804	M	rs13475851	1	48.5948	1433562_s_at	3	106.071	trans	Atp5f1	ATP synthase, H+ transporting, mitochondrial F0 complex, subunit b, isoform 1
3.78591	M	rs13475851	1	48.5948	1436152_a_at	3	107.412	trans	Hbxip	hepatitis B virus x interacting protein
3.74549	M	rs13475851	1	48.5948	1427474_s_at	3	108.092	trans	Gstm3	glutathione S-transferase, mu 3
4.44162	M	rs13475851	1	48.5948	1437225_x_at	3	108.235	trans	Gnai3	guanine nucleotide binding protein, alpha inhibiting 3
3.37324	M	rs13475851	1	48.5948	1437511_x_at	3	108.807	trans	Clcc1	chloride channel CLIC-like 1
3.60013	M	rs13475851	1	48.5948	1460327_at	3	116.242	trans	Gpr88	G-protein coupled receptor 88
4.29244	M	rs13475851	1	48.5948	1424095_at	3	116.481	trans	Rtcd1	RNA terminal phosphate cyclase domain 1
3.29121	M	rs13475851	1	48.5948	1438091_a_at	3	137.804	trans	H2afz /// LOC631864 /// LOC675899	H2A histone family, member Z /// similar to H2A histone family, member Z /// similar to H2A histone family, member Z
3.57889	M	rs13475851	1	48.5948	1422862_at	3	142.179	trans	LOC669660	similar to PDZ and LIM domain protein 5 (Enigma homolog) (Enigma-like PDZ and LIM domains protein)
4.84439	M	rs13475851	1	48.5948	1422863_s_at	3	142.179	trans	LOC669660	similar to PDZ and LIM domain protein 5 (Enigma homolog) (Enigma-like PDZ and LIM domains protein)
4.27855	M	rs13475851	1	48.5948	1455991_at	3	142.638	trans	Ccbl2	cysteine conjugate-beta lyase 2
4.23406	M	rs13475851	1	48.5948	1418010_a_at	3	144.624	trans	Sh3glb1	SH3-domain GRB2-like B1 (endophilin)
4.43231	M	rs13475851	1	48.5948	1438487_s_at	3	152.397	trans	Zzz3	zinc finger, ZZ domain containing 3
3.16634	M	rs13475851	1	48.5948	1434056_a_at	4	40.4593	trans	Ndufb6	NADH dehydrogenase (ubiquinone) 1 beta subcomplex, 6
3.38373	M	rs13475851	1	48.5948	1459835_s_at	4	40.9223	trans	Dnaja1	DnaJ (Hsp40) homolog, subfamily A, member 1
3.6001	M	rs13475851	1	48.5948	1452873_at	4	46.401	trans	5830415F09Rik	RIKEN cDNA 5830415F09 gene
3.43865	M	rs13475851	1	48.5948	1456244_x_at	4	91.2974	trans	Txnl2	thioredoxin-like 2
4.15533	M	rs13475851	1	48.5948	1436900_x_at	4	101.157	trans	Leprot	leptin receptor overlapping transcript
3.62291	M	rs13475851	1	48.5948	1447820_x_at	4	107.402	trans	Cpt2	carnitine palmitoyltransferase 2
3.89023	M	rs13475851	1	48.5948	1435180_at	4	107.513	trans	Podn	podocan
3.65497	M	rs13475851	1	48.5948	1451223_a_at	4	108.312	trans	Btf3l4	basic transcription factor 3-like 4
3.52291	M	rs13475851	1	48.5948	1459327_at	4	116.832	trans	4931406I20Rik	RIKEN cDNA 4931406I20 gene
5.66407	M	rs13475851	1	48.5948	1450632_at	4	117.226	trans	LOC433749 /// LOC631743	similar to aplysia ras-related homolog A2 /// similar to aplysia ras-related homolog A2
5.43109	M	rs13475851	1	48.5948	1429303_at	4	117.256	trans	Klf17	Kruppel-like factor 17
4.97699	M	rs13475851	1	48.5948	1425448_x_at	4	117.382	trans	Atp6v0b	ATPase, H+ transporting, lysosomal V0 subunit B
3.0169	M	rs13475851	1	48.5948	1435340_at	4	117.635	trans	Jmjd2a	jumonji domain containing 2A
3.4225	M	rs13475851	1	48.5948	1417473_a_at	4	118.916	trans	Ppcs	phosphopantothenoylcysteine synthetase
3.68077	M	rs13475851	1	48.5948	1449161_at	4	119.659	trans	Edn2	endothelin 2
5.05398	M	rs13475851	1	48.5948	1422301_at	4	125.006	trans	Ftl2	ferritin light chain 2
3.96258	M	rs13475851	1	48.5948	1432864_at	4	125.705	trans	---	---
3.01046	M	rs13475851	1	48.5948	1449189_at	4	126.746	trans	BC003266	cDNA sequence BC003266
3.06377	M	rs13475851	1	48.5948	1428747_at	4	131.584	trans	Trspap1	tRNA selenocysteine associated protein 1
3.0443	M	rs13475851	1	48.5948	1419471_a_at	4	132.805	trans	Nudc	nuclear distribution gene C homolog (Aspergillus)
3.55024	M	rs13475851	1	48.5948	1448709_at	4	132.951	trans	Arid1a /// LOC669477 /// LOC675933	AT rich interactive domain 1A (Swi1 like) /// similar to AT rich interactive domain 1A isoform a /// similar to AT rich interactive domain 1A isoform a
3.6619	M	rs13475851	1	48.5948	1435357_at	4	134.199	trans	---	---
4.66162	M	rs13475851	1	48.5948	1423982_at	4	135.128	trans	Fusip1	FUS interacting protein (serine-arginine rich) 1
3.83896	M	rs13475851	1	48.5948	1437526_x_at	4	135.613	trans	Hnrpr /// LOC669321	heterogeneous nuclear ribonucleoprotein R /// similar to heterogeneous nuclear ribonucleoprotein R
3.95567	M	rs13475851	1	48.5948	1445417_at	4	135.954	trans	Ephb2	Eph receptor B2
3.05606	M	rs13475851	1	48.5948	1460708_s_at	4	136.592	trans	Cdc42	cell division cycle 42 homolog (S. cerevisiae)
3.04677	M	rs13475851	1	48.5948	1424056_at	4	136.928	trans	Usp48	ubiquitin specific peptidase 48
4.27813	M	rs13475851	1	48.5948	1438315_x_at	4	138.59	trans	Akr7a5	aldo-keto reductase family 7, member A5 (aflatoxin aldehyde reductase)
4.7231	M	rs13475851	1	48.5948	1432499_a_at	4	148.172	trans	Ube4b	ubiquitination factor E4B, UFD2 homolog (S. cerevisiae)
5.19711	M	rs13475851	1	48.5948	1454868_at	4	148.569	trans	D4Ertd429e	DNA segment, Chr 4, ERATO Doi 429, expressed
3.49619	M	rs13475851	1	48.5948	1446822_at	5	20.1025	trans	---	---
3.18069	M	rs13475851	1	48.5948	1428000_at	5	20.3943	trans	Tmem60	transmembrane protein 60
4.35586	M	rs13475851	1	48.5948	1455105_at	5	20.4984	trans	Ptpn12	protein tyrosine phosphatase, non-receptor type 12
4.30184	M	rs13475851	1	48.5948	1428091_at	5	23.6106	trans	Klhl7	kelch-like 7 (Drosophila)
4.31662	M	rs13475851	1	48.5948	1420535_a_at	5	24.196	trans	Nub1	negative regulator of ubiquitin-like proteins 1
3.92761	M	rs13475851	1	48.5948	1423832_at	5	24.3728	trans	Prkag2	protein kinase, AMP-activated, gamma 2 non-catalytic subunit
3.63316	M	rs13475851	1	48.5948	1432156_a_at	5	29.5268	trans	Rnf32	ring finger protein 32
4.25626	M	rs13475851	1	48.5948	1456462_x_at	5	32.769	trans	Ppp1cb	protein phosphatase 1, catalytic subunit, beta isoform
3.6397	M	rs13475851	1	48.5948	1425011_x_at	5	38.3275	trans	Stx18	syntaxin 18
3.16948	M	rs13475851	1	48.5948	1452340_at	5	38.9567	trans	6820424L24Rik	RIKEN cDNA 6820424L24 gene
3.14465	M	rs13475851	1	48.5948	1453283_at	5	64.3721	trans	Pgm1	phosphoglucomutase 1
3.12043	M	rs13475851	1	48.5948	1447027_s_at	5	65.6845	trans	Lias	lipoic acid synthetase
3.46474	M	rs13475851	1	48.5948	1425568_a_at	5	67.5398	trans	Tmem33	transmembrane protein 33
4.85811	M	rs13475851	1	48.5948	1419659_s_at	5	75.2881	trans	Chic2	cysteine-rich hydrophobic domain 2
4.80873	M	rs13475851	1	48.5948	1420441_at	5	87.0866	trans	Cenpc1	centromere protein C1
3.70335	M	rs13475851	1	48.5948	1458952_at	5	102.128	trans	Wdfy3	WD repeat and FYVE domain containing 3
3.21827	M	rs13475851	1	48.5948	1417747_at	5	108.759	trans	Cplx1	complexin 1
5.47267	M	rs13475851	1	48.5948	1458276_x_at	5	116.187	trans	Cit	citron
4.35693	M	rs13475851	1	48.5948	1452457_a_at	5	116.276	trans	Prkab1	protein kinase, AMP-activated, beta 1 non-catalytic subunit
3.04184	M	rs13475851	1	48.5948	1444366_at	5	117.406	trans	Taok3	TAO kinase 3
4.53339	M	rs13475851	1	48.5948	1432183_at	5	121.713	trans	Tmem116	transmembrane protein 116
4.79201	M	rs13475851	1	48.5948	1437267_x_at	5	123.426	trans	Hnrph1	Heterogeneous nuclear ribonucleoprotein H1
3.94503	M	rs13475851	1	48.5948	1451436_at	5	124.634	trans	Sbno1	sno, strawberry notch homolog 1 (Drosophila)
4.44339	M	rs13475851	1	48.5948	1451395_at	5	125.123	trans	Ccdc92	coiled-coil domain containing 92
4.28994	M	rs13475851	1	48.5948	1441881_x_at	5	125.301	trans	3110032G18Rik	RIKEN cDNA 3110032G18 gene
4.43746	M	rs13475851	1	48.5948	1439270_x_at	5	129.338	trans	Ran /// LOC671251	RAN, member RAS oncogene family /// similar to RAN, member RAS oncogene family
4.98102	M	rs13475851	1	48.5948	1447070_at	5	134.905	trans	Wbscr1	Williams-Beuren syndrome chromosome region 1 homolog (human)
3.49629	M	rs13475851	1	48.5948	1435606_at	5	138.495	trans	Gal3st4	galactose-3-O-sulfotransferase 4
5.23623	M	rs13475851	1	48.5948	1438777_a_at	5	140.967	trans	AA881470	EST AA881470
4.7163	M	rs13475851	1	48.5948	1433841_at	5	142.728	trans	KIAA0415	KIAA0415 protein
3.35368	M	rs13475851	1	48.5948	1441902_x_at	5	142.978	trans	---	---
4.71872	M	rs13475851	1	48.5948	1436273_at	5	144.186	trans	Pms2	postmeiotic segregation increased 2 (S. cerevisiae)
4.69691	M	rs13475851	1	48.5948	1440955_at	6	29.432	trans	Crim2	cysteine rich BMP regulator 2 (chordin like)
3.79718	M	rs13475851	1	48.5948	1435732_x_at	6	37.7364	trans	Atp6v0c	ATPase, H+ transporting, lysosomal V0 subunit C
3.29997	M	rs13475851	1	48.5948	1428378_at	6	38.2453	trans	Zc3hav1	zinc finger CCCH type, antiviral 1
3.4996	M	rs13475851	1	48.5948	1441879_x_at	6	39.3274	trans	Mkrn1	makorin, ring finger protein, 1
4.76292	M	rs13475851	1	48.5948	1452304_a_at	6	43.2098	trans	Arhgef5	Rho guanine nucleotide exchange factor (GEF) 5
4.07066	M	rs13475851	1	48.5948	1433619_at	6	47.8935	trans	AI894139	expressed sequence AI894139
3.98851	M	rs13475851	1	48.5948	1420365_a_at	6	51.3923	trans	Hnrpa2b1	heterogeneous nuclear ribonucleoprotein A2/B1
3.23014	M	rs13475851	1	48.5948	1418337_at	6	70.6953	trans	Rpia	ribose 5-phosphate isomerase A
5.01129	M	rs13475851	1	48.5948	1431962_a_at	6	83.5089	trans	Stambp	Stam binding protein
3.49246	M	rs13475851	1	48.5948	1437934_at	6	86.3983	trans	Tia1	cytotoxic granule-associated RNA binding protein 1
3.63039	M	rs13475851	1	48.5948	1437850_a_at	6	87.8088	trans	Cnbp	cellular nucleic acid binding protein
3.83766	M	rs13475851	1	48.5948	1431746_a_at	6	97.151	trans	Ube1c	ubiquitin-activating enzyme E1C
4.09015	M	rs13475851	1	48.5948	1451618_at	6	115.898	trans	Rho	rhodopsin
3.12171	M	rs13475851	1	48.5948	1428385_at	6	116.304	trans	2007-03-08	membrane-associated ring finger (C3HC4) 8
3.75799	M	rs13475851	1	48.5948	1437099_x_at	6	117.891	trans	Hnrpf /// LOC637008 /// LOC665008 /// LOC672616	heterogeneous nuclear ribonucleoprotein F /// similar to heterogeneous nuclear ribonucleoprotein F /// similar to heterogeneous nuclear ribonucleoprotein F /// similar to heterogeneous nuclear ribonucleoprotein F
3.7728	M	rs13475851	1	48.5948	1421501_a_at	6	119.541	trans	Erc1	ELKS/RAB6-interacting/CAST family member 1
4.16603	M	rs13475851	1	48.5948	1447873_x_at	6	120.859	trans	Bid	BH3 interacting domain death agonist
4.35438	M	rs13475851	1	48.5948	1456694_x_at	6	124.686	trans	Ptpn6	protein tyrosine phosphatase, non-receptor type 6
4.7286	M	rs13475851	1	48.5948	1425073_at	6	125.328	trans	Plekhg6	pleckstrin homology domain containing, family G (with RhoGef domain) member 6
4.08331	M	rs13475851	1	48.5948	1428197_at	6	127.927	trans	Tspan9	tetraspanin 9
3.78143	M	rs13475851	1	48.5948	1460464_at	6	133.071	trans	2700089E24Rik	RIKEN cDNA 2700089E24 gene
4.07184	M	rs13475851	1	48.5948	1415968_a_at	6	133.816	trans	Kap	kidney androgen regulated protein
4.19344	M	rs13475851	1	48.5948	1425858_at	7	11.9354	trans	Ube2m	ubiquitin-conjugating enzyme E2M (UBC12 homolog, yeast)
4.35325	M	rs13475851	1	48.5948	1425881_at	7	17.5813	trans	Psg28	pregnancy-specific glycoprotein 28
3.61381	M	rs13475851	1	48.5948	1451592_at	7	18.1504	trans	P42pop	Myb protein P42POP
4.17095	M	rs13475851	1	48.5948	1431692_a_at	7	18.9505	trans	Cblc	Casitas B-lineage lymphoma c
3.56217	M	rs13475851	1	48.5948	1435638_at	7	24.937	trans	Gsk3a	glycogen synthase kinase 3 alpha
3.29189	M	rs13475851	1	48.5948	1416775_at	7	25.3297	trans	2310004L02Rik	RIKEN cDNA 2310004L02 gene
4.6075	M	rs13475851	1	48.5948	1447219_at	7	27.7496	trans	---	Transcribed locus
3.48662	M	rs13475851	1	48.5948	1434122_at	7	28.4035	trans	Fbxo27	F-box protein 27
3.01801	M	rs13475851	1	48.5948	1440835_at	7	29.6021	trans	Zfp27	zinc finger protein 27
4.53264	M	rs13475851	1	48.5948	1460478_at	7	30.4077	trans	2200002J24Rik	RIKEN cDNA 2200002J24 gene
3.03991	M	rs13475851	1	48.5948	1433440_x_at	7	33.8494	trans	Uble1b	ubiquitin-like 1 (sentrin) activating enzyme E1B
4.48251	M	rs13475851	1	48.5948	1437278_a_at	7	33.8495	trans	Uble1b	ubiquitin-like 1 (sentrin) activating enzyme E1B
4.66564	M	rs13475851	1	48.5948	1444240_at	7	44.2188	trans	Shank1	SH3/ankyrin domain gene 1
5.11305	M	rs13475851	1	48.5948	1428865_at	7	44.8591	trans	Bcl2l12	BCL2-like 12 (proline rich)
4.06668	M	rs13475851	1	48.5948	1416903_at	7	45.3609	trans	Nucb1	nucleobindin 1
4.7779	M	rs13475851	1	48.5948	1451907_a_at	7	45.3981	trans	Plekha4	pleckstrin homology domain containing, family A (phosphoinositide binding specific) member 4
3.23061	M	rs13475851	1	48.5948	1429199_s_at	7	46.5559	trans	Saal1	serum amyloid A-like 1
4.17877	M	rs13475851	1	48.5948	1451814_a_at	7	49.6276	trans	Htatip2	HIV-1 tat interactive protein 2, homolog (human)
3.49794	M	rs13475851	1	48.5948	1416682_at	7	59.1112	trans	Ube3a	ubiquitin protein ligase E3A
4.29606	M	rs13475851	1	48.5948	1416680_at	7	59.1112	trans	Ube3a	ubiquitin protein ligase E3A
3.81921	M	rs13475851	1	48.5948	1434093_at	7	67.1056	trans	Lysmd4	LysM, putative peptidoglycan-binding, domain containing 4
3.50865	M	rs13475851	1	48.5948	1452875_at	7	80.2166	trans	Hddc3	HD domain containing 3
3.18764	M	rs13475851	1	48.5948	1428966_at	7	81.6365	trans	2610204K14Rik	RIKEN cDNA 2610204K14 gene
3.87531	M	rs13475851	1	48.5948	1453179_at	7	98.0907	trans	Phca	phytoceramidase, alkaline
3.87015	M	rs13475851	1	48.5948	1426483_at	7	98.5785	trans	Prkrir	protein-kinase, interferon-inducible double stranded RNA dependent inhibitor, repressor of (P58 repressor)
4.2581	M	rs13475851	1	48.5948	1428586_at	7	109.764	trans	Tmem41b	transmembrane protein 41B
3.83466	M	rs13475851	1	48.5948	1431129_at	7	121.436	trans	Usp31	ubiquitin specific peptidase 31
3.81168	M	rs13475851	1	48.5948	1418132_a_at	7	121.858	trans	D7Wsu128e	DNA segment, Chr 7, Wayne State University 128, expressed
3.52786	M	rs13475851	1	48.5948	1455776_x_at	7	126.487	trans	Bola2	bolA-like 2 (E. coli)
4.95673	M	rs13475851	1	48.5948	1447734_x_at	7	126.586	trans	Aldoa /// LOC667483 /// LOC671023	aldolase 1, A isoform /// similar to Fructose-bisphosphate aldolase A (Muscle-type aldolase) (Aldolase 1) /// similar to Fructose-bisphosphate aldolase A (Muscle-type aldolase) (Aldolase 1)
4.43969	M	rs13475851	1	48.5948	1439461_x_at	7	130.324	trans	2410003A14Rik	RIKEN cDNA 2410003A14 gene
3.91178	M	rs13475851	1	48.5948	1423482_at	7	133.525	trans	Uros	uroporphyrinogen III synthase
4.88095	M	rs13475851	1	48.5948	1431838_at	8	11.7132	trans	1700128E19Rik	RIKEN cDNA 1700128E19 gene
3.43935	M	rs13475851	1	48.5948	1451971_at	8	13.1054	trans	Cul4a	cullin 4A
5.80501	M	rs13475851	1	48.5948	1426333_a_at	8	24.1258	trans	Ikbkb	inhibitor of kappaB kinase beta
3.9689	M	rs13475851	1	48.5948	1435223_at	8	28.4898	trans	Spfh2	SPFH domain family, member 2
3.15661	M	rs13475851	1	48.5948	1416499_a_at	8	35.5589	trans	Dctn6	dynactin 6
3.50523	M	rs13475851	1	48.5948	1451018_at	8	35.6041	trans	Leprotl1	leptin receptor overlapping transcript-like 1
3.22349	M	rs13475851	1	48.5948	1442402_at	8	64.2458	trans	Sh3rf1	SH3 domain containing ring finger 1
4.40883	M	rs13475851	1	48.5948	1429038_at	8	74.3982	trans	1500034J01Rik	RIKEN cDNA 1500034J01 gene
3.11392	M	rs13475851	1	48.5948	1452849_at	8	75.653	trans	Sin3b	transcriptional regulator, SIN3B (yeast)
3.76529	M	rs13475851	1	48.5948	1453694_at	8	83.9093	trans	4631402N15Rik	RIKEN cDNA 4631402N15 gene
4.67394	M	rs13475851	1	48.5948	1434183_at	8	86.8885	trans	LOC546078 /// LOC666704 /// LOC671345	similar to sterile alpha motif domain containing 1 /// similar to sterile alpha motif domain containing 1 /// similar to sterile alpha motif domain containing 1
3.61718	M	rs13475851	1	48.5948	1448521_at	8	91.2222	trans	Brd7 /// LOC634327	bromodomain containing 7 /// similar to bromodomain containing 7
3.42024	M	rs13475851	1	48.5948	1459865_x_at	8	96.3811	trans	Ces7	carboxylesterase 7
4.57581	M	rs13475851	1	48.5948	1423376_a_at	8	97.753	trans	Dok4	docking protein 4
5.42403	M	rs13475851	1	48.5948	1427962_at	8	97.792	trans	Ccdc102a /// LOC672218	coiled-coil domain containing 102A /// similar to CG31638-PA
4.0286	M	rs13475851	1	48.5948	1452896_at	8	98.3094	trans	Gtl3	gene trap locus 3
3.14415	M	rs13475851	1	48.5948	1426786_s_at	8	112.437	trans	Dhx38	DEAH (Asp-Glu-Ala-His) box polypeptide 38
3.55505	M	rs13475851	1	48.5948	1460712_s_at	8	112.75	trans	Ap1g1	adaptor protein complex AP-1, gamma 1 subunit
3.46852	M	rs13475851	1	48.5948	1433400_at	8	122.6	trans	5033405D04Rik	RIKEN cDNA 5033405D04 gene
4.62872	M	rs13475851	1	48.5948	1434939_at	8	123.974	trans	Foxf1a	forkhead box F1a
4.8567	M	rs13475851	1	48.5948	1460109_at	8	126.278	trans	Tcf25	Transcription factor 25 (basic helix-loop-helix)
4.78798	M	rs13475851	1	48.5948	1425135_a_at	9	21.2307	trans	Dnm2	dynamin 2
3.56474	M	rs13475851	1	48.5948	1425238_at	9	22.0805	trans	LOC625603	40S ribosomal protein S20 pseudogene
6.03647	M	rs13475851	1	48.5948	1437995_x_at	9	25.0577	trans	2007-09-07	septin 7
3.67314	M	rs13475851	1	48.5948	1433512_at	9	32.1718	trans	Fli1	Friend leukemia integration 1
3.17938	M	rs13475851	1	48.5948	1459004_at	9	41.7821	trans	---	---
4.50459	M	rs13475851	1	48.5948	1424762_at	9	43.8582	trans	C1qtnf5 /// Mfrp	C1q and tumor necrosis factor related protein 5 /// membrane-type frizzled-related protein
4.30148	M	rs13475851	1	48.5948	1436930_x_at	9	44.0873	trans	Hmbs /// LOC623818 /// LOC639157	hydroxymethylbilane synthase /// similar to hydroxymethylbilane synthase /// similar to hydroxymethylbilane synthase
4.32978	M	rs13475851	1	48.5948	1447789_x_at	9	44.3891	trans	---	---
5.94944	M	rs13475851	1	48.5948	1415821_at	9	58.3804	trans	Nptn	neuroplastin
4.59332	M	rs13475851	1	48.5948	1428067_at	9	65.1965	trans	Rasl12	RAS-like, family 12
4.84454	M	rs13475851	1	48.5948	1456410_at	9	98.7664	trans	AU045128	expressed sequence AU045128
3.47271	M	rs13475851	1	48.5948	1457957_at	9	100.805	trans	---	Transcribed locus
4.61309	M	rs13475851	1	48.5948	1454647_at	9	103.922	trans	Acad11	acyl-Coenzyme A dehydrogenase family, member 11
5.66845	M	rs13475851	1	48.5948	1431997_at	9	109.688	trans	3000002C10Rik	RIKEN cDNA 3000002C10 gene
3.62171	M	rs13475851	1	48.5948	1429127_at	9	110.466	trans	Nradd	neurotrophin receptor associated death domain
3.10576	M	rs13475851	1	48.5948	1427533_at	9	110.739	trans	Als2cl	ALS2 C-terminal like
4.08309	M	rs13475851	1	48.5948	1429276_at	9	111.239	trans	Lba1	lupus brain antigen 1
4.3277	M	rs13475851	1	48.5948	1423792_a_at	9	114.58	trans	Cmtm6	CKLF-like MARVEL transmembrane domain containing 6
4.36922	M	rs13475851	1	48.5948	1448803_at	9	118.355	trans	Golga4	golgi autoantigen, golgin subfamily a, 4
3.13791	M	rs13475851	1	48.5948	1456737_x_at	9	119.199	trans	Acaa1a	acetyl-Coenzyme A acyltransferase 1A
3.13951	M	rs13475851	1	48.5948	1456755_at	9	121.295	trans	Trak1	trafficking protein, kinesin binding 1
4.11205	M	rs13475851	1	48.5948	1435677_at	9	121.83	trans	C85492	expressed sequence C85492
3.50855	M	rs13475851	1	48.5948	1451003_at	10	7.59588	trans	Map3k7ip2	mitogen-activated protein kinase kinase kinase 7 interacting protein 2
4.28594	M	rs13475851	1	48.5948	1432984_at	10	19.8605	trans	1700026H06Rik	RIKEN cDNA 1700026H06 gene
3.83673	M	rs13475851	1	48.5948	1453964_at	10	21.1147	trans	1700021A07Rik	RIKEN cDNA 1700021A07 gene
3.26774	M	rs13475851	1	48.5948	1417668_at	10	43.5902	trans	Rtn4ip1	reticulon 4 interacting protein 1
3.82506	M	rs13475851	1	48.5948	1438945_x_at	10	56.0786	trans	Gja1	gap junction membrane channel protein alpha 1
3.67443	M	rs13475851	1	48.5948	1447534_at	10	62.0532	trans	---	---
3.23995	M	rs13475851	1	48.5948	1427539_a_at	10	72.0502	trans	Zwint	ZW10 interactor
3.14414	M	rs13475851	1	48.5948	1436471_at	10	74.4978	trans	Rab36	RAB36, member RAS oncogene family
3.56301	M	rs13475851	1	48.5948	1431798_a_at	10	77.9876	trans	Syde1	synapse defective 1, Rho GTPase, homolog 1 (C. elegans)
5.52603	M	rs13475851	1	48.5948	1443787_x_at	10	78.1151	trans	Casp14	Caspase 14
4.35462	M	rs13475851	1	48.5948	1438905_x_at	10	79.3132	trans	C030046I01Rik	RIKEN cDNA C030046I01 gene
3.60804	M	rs13475851	1	48.5948	1424313_a_at	10	79.6526	trans	Ndufs7	NADH dehydrogenase (ubiquinone) Fe-S protein 7
4.11618	M	rs13475851	1	48.5948	1435372_a_at	10	127.962	trans	Pa2g4	proliferation-associated 2G4
3.54982	M	rs13475851	1	48.5948	1437547_s_at	10	128.22	trans	Dnajc14	DnaJ (Hsp40) homolog, subfamily C, member 14
5.30659	M	rs13475851	1	48.5948	1447752_x_at	11	3.14992	trans	Drg1	developmentally regulated GTP binding protein 1
3.16726	M	rs13475851	1	48.5948	1416173_at	11	3.86403	trans	Pes1	pescadillo homolog 1, containing BRCT domain (zebrafish)
4.85059	M	rs13475851	1	48.5948	1454078_a_at	11	3.88993	trans	Gal3st1	galactose-3-O-sulfotransferase 1
3.95542	M	rs13475851	1	48.5948	1438548_x_at	11	5.00559	trans	Rhbdd3	rhomboid domain containing 3
4.24184	M	rs13475851	1	48.5948	1456290_x_at	11	6.49637	trans	Ccm2	cerebral cavernous malformation 2 homolog (human)
5.71042	M	rs13475851	1	48.5948	1460420_a_at	11	16.7782	trans	Egfr	epidermal growth factor receptor
3.48366	M	rs13475851	1	48.5948	1440941_at	11	49.9649	trans	LOC552912	hypothetical LOC552912
4.72008	M	rs13475851	1	48.5948	1424745_at	11	51.4282	trans	2900006B13Rik	RIKEN cDNA 2900006B13 gene
4.09654	M	rs13475851	1	48.5948	1434385_at	11	60.0429	trans	Tom1l2	target of myb1-like 2 (chicken)
3.48	M	rs13475851	1	48.5948	1418089_at	11	67.7827	trans	Stx8	syntaxin 8
3.16426	M	rs13475851	1	48.5948	1435936_at	11	72.0582	trans	Slc13a5	Solute carrier family 13 (sodium-dependent citrate transporter), member 5
4.84129	M	rs13475851	1	48.5948	1415688_at	11	72.4234	trans	Ube2g1	ubiquitin-conjugating enzyme E2G 1 (UBC7 homolog, C. elegans)
3.91382	M	rs13475851	1	48.5948	1433502_s_at	11	74.7248	trans	Tsr1	TSR1, 20S rRNA accumulation, homolog (yeast)
3.85291	M	rs13475851	1	48.5948	1435702_s_at	11	75.5816	trans	Ywhae	tyrosine 3-monooxygenase/tryptophan 5-monooxygenase activation protein, epsilon polypeptide
3.53865	M	rs13475851	1	48.5948	1448863_a_at	11	78.3391	trans	Tnfaip1	tumor necrosis factor, alpha-induced protein 1 (endothelial)
4.94841	M	rs13475851	1	48.5948	1425241_a_at	11	79.0556	trans	Wsb1	WD repeat and SOCS box-containing 1
4.70042	M	rs13475851	1	48.5948	1434039_at	11	85.0035	trans	Appbp2	amyloid beta precursor protein (cytoplasmic tail) binding protein 2
4.39708	M	rs13475851	1	48.5948	1430982_at	11	87.8639	trans	Sfrs1	splicing factor, arginine/serine-rich 1 (ASF/SF2)
4.26475	M	rs13475851	1	48.5948	1428099_a_at	11	87.8648	trans	Sfrs1	splicing factor, arginine/serine-rich 1 (ASF/SF2)
4.4784	M	rs13475851	1	48.5948	1419710_at	11	95.3259	trans	Nxph3	neurexophilin 3
3.70822	M	rs13475851	1	48.5948	1423067_at	11	96.7235	trans	Cdk5rap3	CDK5 regulatory subunit associated protein 3
3.71101	M	rs13475851	1	48.5948	1439264_x_at	11	97.6545	trans	Lasp1	LIM and SH3 protein 1
5.58507	M	rs13475851	1	48.5948	1420769_at	11	100.519	trans	D11Lgp2e	DNA segment, Chr 11, Lothar Hennighausen 2, expressed
3.10219	M	rs13475851	1	48.5948	1451897_a_at	11	101.368	trans	Nbr1	neighbor of Brca1 gene 1
3.86562	M	rs13475851	1	48.5948	1439410_x_at	11	102.219	trans	D11Ertd333e	DNA segment, Chr 11, ERATO Doi 333, expressed
4.65186	M	rs13475851	1	48.5948	1417758_at	11	102.269	trans	Itga2b	integrin alpha 2b
3.80894	M	rs13475851	1	48.5948	1422999_at	11	103.037	trans	Map3k14	mitogen-activated protein kinase kinase kinase 14
3.71383	M	rs13475851	1	48.5948	1424636_at	11	106.015	trans	2610204L23Rik	RIKEN cDNA 2610204L23 gene
6.86855	M	rs13475851	1	48.5948	1433810_x_at	11	106.597	trans	Ddx5	DEAD (Asp-Glu-Ala-Asp) box polypeptide 5
3.16982	M	rs13475851	1	48.5948	1454793_x_at	11	106.597	trans	Ddx5	DEAD (Asp-Glu-Ala-Asp) box polypeptide 5
3.25936	M	rs13475851	1	48.5948	1418691_at	11	109.041	trans	Rgs9	regulator of G-protein signaling 9
4.24357	M	rs13475851	1	48.5948	1427323_s_at	11	109.392	trans	Wipi1	WD repeat domain, phosphoinositide interacting 1
3.19731	M	rs13475851	1	48.5948	1445027_at	11	115.211	trans	Cdr2l	cerebellar degeneration-related protein 2-like
4.37728	M	rs13475851	1	48.5948	1437520_a_at	11	115.4	trans	Nup85	nucleoporin 85
3.57326	M	rs13475851	1	48.5948	1431249_at	11	116.554	trans	---	---
3.47707	M	rs13475851	1	48.5948	1430429_at	11	117.822	trans	Pgs1	phosphatidylglycerophosphate synthase 1
3.72631	M	rs13475851	1	48.5948	1435763_at	11	118.959	trans	Tbc1d16	TBC1 domain family, member 16
3.19683	M	rs13475851	1	48.5948	1416936_at	11	119.823	trans	Aatk	apoptosis-associated tyrosine kinase
3.4328	M	rs13475851	1	48.5948	1425100_a_at	11	120.264	trans	Pde6g	phosphodiesterase 6G, cGMP-specific, rod, gamma
3.36434	M	rs13475851	1	48.5948	1423592_at	12	16.9204	trans	Rock2	Rho-associated coiled-coil containing protein kinase 2
3.64318	M	rs13475851	1	48.5948	1422717_at	12	31.4796	trans	Acp1	acid phosphatase 1, soluble
3.19593	M	rs13475851	1	48.5948	1422881_s_at	12	33.5395	trans	Sypl	synaptophysin-like protein
3.16954	M	rs13475851	1	48.5948	1429497_s_at	12	55.668	trans	Snx6	sorting nexin 6
5.51439	M	rs13475851	1	48.5948	1426350_at	12	70.1028	trans	Mgat2	mannoside acetylglucosaminyltransferase 2
3.79458	M	rs13475851	1	48.5948	1439401_x_at	12	76.3713	trans	Ppp2r5e	Protein phosphatase 2, regulatory subunit B (B56), epsilon isoform
3.64654	M	rs13475851	1	48.5948	1460319_at	12	78.157	trans	Fut8	fucosyltransferase 8
3.1192	M	rs13475851	1	48.5948	1419628_at	12	85.4596	trans	Chx10	C. elegans ceh-10 homeo domain containing homolog
3.63178	M	rs13475851	1	48.5948	1437428_x_at	12	86.1135	trans	Eif2b2	eukaryotic translation initiation factor 2B, subunit 2 beta
3.01855	M	rs13475851	1	48.5948	1431745_a_at	12	99.1721	trans	Zc3h14	zinc finger CCCH type containing 14
4.05485	M	rs13475851	1	48.5948	1438187_at	12	109.274	trans	Slc25a29	solute carrier family 25 (mitochondrial carrier, palmitoylcarnitine transporter), member 29
5.312	M	rs13475851	1	48.5948	1438188_x_at	12	109.274	trans	Slc25a29	solute carrier family 25 (mitochondrial carrier, palmitoylcarnitine transporter), member 29
3.20205	M	rs13475851	1	48.5948	1452628_at	12	112.157	trans	Bag5	BCL2-associated athanogene 5
3.74424	M	rs13475851	1	48.5948	1456240_x_at	12	113.268	trans	Cdca4	cell division cycle associated 4
3.7133	M	rs13475851	1	48.5948	1427851_x_at	12	116.206	trans	Igh-VJ558	immunoglobulin heavy chain (J558 family)
3.5884	M	rs13475851	1	48.5948	1459718_x_at	13	5.86924	trans	Klf6	Kruppel-like factor 6
4.58384	M	rs13475851	1	48.5948	1456577_x_at	13	6.57899	trans	Pitrm1	pitrilysin metallepetidase 1
4.06966	M	rs13475851	1	48.5948	1423154_at	13	24.8091	trans	BC005537	cDNA sequence BC005537
3.56082	M	rs13475851	1	48.5948	1441918_x_at	13	33.8398	trans	RP23-262J21.5	similar to NK13
3.78468	M	rs13475851	1	48.5948	1443785_x_at	13	55.508	trans	Pdlim7	PDZ and LIM domain 7
4.19349	M	rs13475851	1	48.5948	1423814_at	13	55.54	trans	Ddx41	DEAD (Asp-Glu-Ala-Asp) box polypeptide 41
4.29677	M	rs13475851	1	48.5948	1448176_a_at	13	58.4015	trans	Hnrpk	heterogeneous nuclear ribonucleoprotein K
4.07337	M	rs13475851	1	48.5948	1447910_x_at	13	62.0164	trans	Selk	selenoprotein K
4.15472	M	rs13475851	1	48.5948	1421018_at	13	64.3016	trans	1110018J18Rik	RIKEN cDNA 1110018J18 gene
3.33297	M	rs13475851	1	48.5948	1438491_x_at	13	68.1178	trans	A530054K11Rik	RIKEN cDNA A530054K11 gene
3.99585	M	rs13475851	1	48.5948	1426591_at	13	98.2426	trans	Gfm2	G elongation factor, mitochondrial 2
3.61877	M	rs13475851	1	48.5948	1446198_at	13	112.813	trans	Mier3	Mesoderm induction early response 1, family member 3
3.896	M	rs13475851	1	48.5948	1422202_at	14	16.7748	trans	Thrb	thyroid hormone receptor beta
4.48161	M	rs13475851	1	48.5948	1436116_x_at	14	25.7497	trans	2900057D21Rik	RIKEN cDNA 2900057D21 gene
3.75873	M	rs13475851	1	48.5948	1441335_at	14	34.9244	trans	4930474N05Rik	RIKEN cDNA 4930474N05 gene
3.46507	M	rs13475851	1	48.5948	1415882_at	14	36.032	trans	Ghitm	growth hormone inducible transmembrane protein
3.25027	M	rs13475851	1	48.5948	1453409_at	14	45.7541	trans	Cgrrf1	cell growth regulator with ring finger domain 1
4.14393	M	rs13475851	1	48.5948	1419815_at	14	50.8131	trans	Mett11d1	methyltransferase 11 domain containing 1
4.6189	M	rs13475851	1	48.5948	1429798_s_at	14	53.8907	trans	Cmtm5	CKLF-like MARVEL transmembrane domain containing 5
3.4003	M	rs13475851	1	48.5948	1446215_at	14	54.0293	trans	Zfhx2as	zinc finger homeobox 2, antisense
3.24868	M	rs13475851	1	48.5948	1424390_at	14	59.1721	trans	Nupl1	Nucleoporin like 1
4.10936	M	rs13475851	1	48.5948	1425485_at	14	59.2193	trans	Mtmr6	myotubularin related protein 6
3.87681	M	rs13475851	1	48.5948	1434676_at	14	62.4737	trans	Mtmr9	myotubularin related protein 9
4.20242	M	rs13475851	1	48.5948	1447900_x_at	14	68.3198	trans	Entpd4	ectonucleoside triphosphate diphosphohydrolase 4
3.62027	M	rs13475851	1	48.5948	1435902_at	14	69.3132	trans	Nudt18	nudix (nucleoside diphosphate linked moiety X)-type motif 18
3.53693	M	rs13475851	1	48.5948	1445439_at	14	69.3373	trans	Epb4.9	erythrocyte protein band 4.9
3.55684	M	rs13475851	1	48.5948	1425579_at	14	69.6253	trans	Gfra2	glial cell line derived neurotrophic factor family receptor alpha 2
3.1768	M	rs13475851	1	48.5948	1419375_at	14	78.1951	trans	Wbp4	WW domain binding protein 4
3.73323	M	rs13475851	1	48.5948	1434663_at	14	97.9172	trans	2410129H14Rik	RIKEN cDNA 2410129H14 gene
3.27797	M	rs13475851	1	48.5948	1459506_at	14	102.714	trans	---	---
3.16236	M	rs13475851	1	48.5948	1419162_s_at	14	118.073	trans	Dnajc3	DnaJ (Hsp40) homolog, subfamily C, member 3
5.11858	M	rs13475851	1	48.5948	1449373_at	14	118.073	trans	Dnajc3	DnaJ (Hsp40) homolog, subfamily C, member 3
3.65931	M	rs13475851	1	48.5948	1426459_s_at	15	3.93203	trans	AW549877	expressed sequence AW549877
4.59589	M	rs13475851	1	48.5948	1422592_at	15	30.1172	trans	Ctnnd2	catenin (cadherin associated protein), delta 2
4.58318	M	rs13475851	1	48.5948	1448033_at	15	58.7311	trans	Tatdn1	TatD DNase domain containing 1
3.89217	M	rs13475851	1	48.5948	1423264_at	15	76.2802	trans	Bop1	block of proliferation 1
4.28554	M	rs13475851	1	48.5948	1434938_at	15	76.9084	trans	Rbm9	RNA binding motif protein 9
5.79962	M	rs13475851	1	48.5948	1420170_at	15	77.5878	trans	Myh9	myosin, heavy polypeptide 9, non-muscle
4.4278	M	rs13475851	1	48.5948	1451182_s_at	15	78.8805	trans	Ankrd54	ankyrin repeat domain 54
3.17015	M	rs13475851	1	48.5948	1437948_x_at	15	78.9214	trans	Eif3s6ip	eukaryotic translation initiation factor 3, subunit 6 interacting protein
4.21706	M	rs13475851	1	48.5948	1424985_a_at	15	78.9822	trans	Sox10	SRY-box containing gene 10
3.91244	M	rs13475851	1	48.5948	1460676_at	15	79.5015	trans	Josd1	Josephin domain containing 1
5.07593	M	rs13475851	1	48.5948	1454845_x_at	15	81.0658	trans	Mchr1	melanin-concentrating hormone receptor 1
3.0298	M	rs13475851	1	48.5948	1455547_at	15	81.6198	trans	Zc3h7b	zinc finger CCCH type containing 7B
4.83947	M	rs13475851	1	48.5948	1443670_at	15	89.2052	trans	2010001J22Rik	RIKEN cDNA 2010001J22 gene
3.96311	M	rs13475851	1	48.5948	1449895_at	15	89.3961	trans	Acr	preproacrosin
4.73438	M	rs13475851	1	48.5948	1420035_at	15	99.4328	trans	Aqp6	Aquaporin 6
4.46968	M	rs13475851	1	48.5948	1437177_at	15	99.8333	trans	D330037H05Rik /// LOC669298 /// LOC673040 /// LOC677019	RIKEN cDNA D330037H05 gene /// similar to La-related protein 4 (La ribonucleoprotein domain family member 4) /// similar to La-related protein 4 (La ribonucleoprotein domain family member 4) /// similar to La-related protein 4 (La ribonucleoprotein domain family member 4)
4.00186	M	rs13475851	1	48.5948	1417296_at	15	100.056	trans	Atf1	activating transcription factor 1
3.96768	M	rs13475851	1	48.5948	1427290_at	15	101.287	trans	Krt81	keratin 81
4.3512	M	rs13475851	1	48.5948	1435969_at	16	3.89438	trans	Btbd12	BTB (POZ) domain containing 12
3.39027	M	rs13475851	1	48.5948	1429531_at	16	17.5329	trans	Smpd4	sphingomyelin phosphodiesterase 4
3.11903	M	rs13475851	1	48.5948	1454263_at	16	17.8267	trans	Gscl	goosecoid-like
3.77965	M	rs13475851	1	48.5948	1430725_at	16	18.1232	trans	4933432I09Rik	RIKEN cDNA 4933432I09 gene
4.21579	M	rs13475851	1	48.5948	1451476_at	16	18.1352	trans	Zdhhc8	zinc finger, DHHC domain containing 8
3.1591	M	rs13475851	1	48.5948	1459108_a_at	16	20.1445	trans	Yeats2	YEATS domain containing 2
3.66111	M	rs13475851	1	48.5948	1437235_x_at	16	24.8961	trans	Lpp	LIM domain containing preferred translocation partner in lipoma
3.27897	M	rs13475851	1	48.5948	1455284_x_at	16	32.0042	trans	Pigx	phosphatidylinositol glycan anchor biosynthesis, class X
3.1077	M	rs13475851	1	48.5948	1451324_s_at	16	32.7976	trans	Fyttd1	forty-two-three domain containing 1
3.13974	M	rs13475851	1	48.5948	1416396_at	16	33.1712	trans	---	---
3.13471	M	rs13475851	1	48.5948	1430820_a_at	16	50.1442	trans	Bbx	bobby sox homolog (Drosophila)
4.0318	M	rs13475851	1	48.5948	1423595_at	16	59.414	trans	Mina	myc induced nuclear antigen
4.28578	M	rs13475851	1	48.5948	1456952_at	17	5.16464	trans	Arid1b	AT rich interactive domain 1B (Swi1 like)
3.99511	M	rs13475851	1	48.5948	1419204_at	17	15.0723	trans	Dll1	delta-like 1 (Drosophila)
3.81456	M	rs13475851	1	48.5948	1423937_at	17	23.7753	trans	Kctd5	potassium channel tetramerisation domain containing 5
3.72303	M	rs13475851	1	48.5948	1421971_a_at	17	24.6227	trans	Mrps34	mitochondrial ribosomal protein S34
5.03969	M	rs13475851	1	48.5948	1426822_at	17	25.5661	trans	Rhot2	ras homolog gene family, member T2
3.4678	M	rs13475851	1	48.5948	1442166_at	17	28.8852	trans	Cpne5	copine V
4.38095	M	rs13475851	1	48.5948	1440497_at	17	29.4315	trans	---	CDNA clone IMAGE:5690974
4.25586	M	rs13475851	1	48.5948	1448156_at	17	30.8884	trans	Tff1	trefoil factor 1
4.70049	M	rs13475851	1	48.5948	1421965_s_at	17	31.8494	trans	Notch3	Notch gene homolog 3 (Drosophila)
5.05174	M	rs13475851	1	48.5948	1418021_at	17	34.3364	trans	C4b /// LOC675521	complement component 4B (Childo blood group) /// similar to Complement C4 precursor
3.77507	M	rs13475851	1	48.5948	1460709_a_at	17	34.6973	trans	Bat5	HLA-B associated transcript 5
4.60385	M	rs13475851	1	48.5948	1447779_x_at	17	34.8614	trans	Bat1a	HLA-B-associated transcript 1A
5.44462	M	rs13475851	1	48.5948	1431299_a_at	17	35.4767	trans	2310014H01Rik	RIKEN cDNA 2310014H01 gene
3.79488	M	rs13475851	1	48.5948	1432454_at	17	36.5858	trans	2410137M14Rik	RIKEN cDNA 2410137M14 gene
3.98299	M	rs13475851	1	48.5948	1428092_at	17	44.8555	trans	Cdc5l	cell division cycle 5-like (S. pombe)
5.53602	M	rs13475851	1	48.5948	1427909_at	17	56.2926	trans	2410015M20Rik	RIKEN cDNA 2410015M20 gene
4.09175	M	rs13475851	1	48.5948	1430846_at	17	56.5606	trans	1700061G19Rik	RIKEN cDNA 1700061G19 gene
3.35222	M	rs13475851	1	48.5948	1433593_at	17	72.7546	trans	Ypel5	yippee-like 5 (Drosophila)
4.69341	M	rs13475851	1	48.5948	1452665_at	17	74.6228	trans	Ttc27	tetratricopeptide repeat domain 27
4.14269	M	rs13475851	1	48.5948	1443350_at	17	83.7314	trans	Mta3	metastasis associated 3
3.06873	M	rs13475851	1	48.5948	1425330_a_at	17	84.8663	trans	Ppm1b	protein phosphatase 1B, magnesium dependent, beta isoform
3.61434	M	rs13475851	1	48.5948	1418428_at	18	6.20101	trans	Kif5b	kinesin family member 5B
3.93194	M	rs13475851	1	48.5948	1420900_a_at	18	6.76514	trans	Rab18	RAB18, member RAS oncogene family
3.22567	M	rs13475851	1	48.5948	1419693_at	18	9.70764	trans	Colec12	collectin sub-family member 12
5.63085	M	rs13475851	1	48.5948	1433853_at	18	10.8136	trans	Mib1	mindbomb homolog 1 (Drosophila)
3.46997	M	rs13475851	1	48.5948	1460192_at	18	12.8985	trans	Osbpl1a	oxysterol binding protein-like 1A
3.96302	M	rs13475851	1	48.5948	1420023_at	18	35.0301	trans	Etf1	eukaryotic translation termination factor 1
4.73472	M	rs13475851	1	48.5948	1429580_x_at	18	35.7861	trans	5133400G04Rik	RIKEN cDNA 5133400G04 gene
3.96027	M	rs13475851	1	48.5948	1416476_a_at	18	35.8976	trans	Ube2d2	ubiquitin-conjugating enzyme E2D 2
3.13669	M	rs13475851	1	48.5948	1424672_at	18	50.0876	trans	Dmxl1	Dmx-like 1
4.25616	M	rs13475851	1	48.5948	1459817_at	18	63.7865	trans	---	---
3.25294	M	rs13475851	1	48.5948	1416725_at	18	69.4699	trans	Tcf4	transcription factor 4
3.17076	M	rs13475851	1	48.5948	1443764_x_at	18	70.1097	trans	Rab27b	RAB27b, member RAS oncogene family
4.2	M	rs13475851	1	48.5948	1426109_a_at	18	78.3453	trans	Slc14a2	solute carrier family 14 (urea transporter), member 2
3.03298	M	rs13475851	1	48.5948	1420851_at	18	80.209	trans	Pard6g	par-6 partitioning defective 6 homolog gamma (C. elegans)
3.86668	M	rs13475851	1	48.5948	1438156_x_at	19	3.38542	trans	Cpt1a	carnitine palmitoyltransferase 1a, liver
3.29467	M	rs13475851	1	48.5948	1434866_x_at	19	3.38544	trans	Cpt1a	carnitine palmitoyltransferase 1a, liver
3.20535	M	rs13475851	1	48.5948	1423768_at	19	3.93521	trans	Unc93b1	unc-93 homolog B1 (C. elegans)
3.46973	M	rs13475851	1	48.5948	1456015_x_at	19	4.0075	trans	Ndufv1	NADH dehydrogenase (ubiquinone) flavoprotein 1
3.03904	M	rs13475851	1	48.5948	1450569_a_at	19	4.80092	trans	Rbm14	RNA binding motif protein 14
4.04601	M	rs13475851	1	48.5948	1456057_x_at	19	10.9377	trans	Tmem109	transmembrane protein 109
3.85949	M	rs13475851	1	48.5948	1439274_at	19	17.2038	trans	A230083H22Rik	RIKEN cDNA A230083H22 gene
3.03984	M	rs13475851	1	48.5948	1437552_at	19	18.7712	trans	2410127L17Rik /// LOC624038 /// LOC626107 /// LOC665401 /// LOC665714 /// LOC666456 /// LOC677519 /// LOC677553	RIKEN cDNA 2410127L17 gene /// similar to RIKEN cDNA 2410127L17 /// similar to RIKEN cDNA 2410127L17 /// hypothetical protein LOC665401 /// hypothetical protein LOC665714 /// similar to CG11596-PA, isoform A /// similar to CG11596-PA, isoform A /// similar to RIKEN cDNA 2410127L17 gene
4.36855	M	rs13475851	1	48.5948	1431806_at	19	37.3236	trans	4931408D14Rik	RIKEN cDNA 4931408D14 gene
5.0218	M	rs13475851	1	48.5948	1441860_x_at	19	37.3356	trans	Ide	Insulin degrading enzyme
5.17273	M	rs13475851	1	48.5948	1424231_s_at	19	37.6155	trans	Exoc6	exocyst complex component 6
4.52605	M	rs13475851	1	48.5948	1455653_at	19	40.9008	trans	Ccnj	cyclin J
3.82979	M	rs13475851	1	48.5948	1421153_at	19	42.6473	trans	Loxl4	lysyl oxidase-like 4
3.4707	M	rs13475851	1	48.5948	1459827_x_at	19	42.8085	trans	Hps1	Hermansky-Pudlak syndrome 1 homolog (human)
4.55126	M	rs13475851	1	48.5948	1446925_at	19	45.5728	trans	Btrc	beta-transducin repeat containing protein
4.99652	M	rs13475851	1	48.5948	1433654_at	19	45.8036	trans	Mgea5	meningioma expressed antigen 5 (hyaluronidase)
3.31532	M	rs13475851	1	48.5948	1454423_at	19	46.4195	trans	4930538D17Rik	RIKEN cDNA 4930538D17 gene
4.6764	M	rs13475851	1	48.5948	1425194_a_at	19	47.7851	trans	6330577E15Rik	RIKEN cDNA 6330577E15 gene
3.98869	M	rs13475851	1	48.5948	1456036_x_at	19	47.9178	trans	Gsto1	glutathione S-transferase omega 1
5.39014	M	rs13475851	1	48.5948	1420765_a_at	X	6.73665	trans	Foxp3	forkhead box P3
3.09109	M	rs13475851	1	48.5948	1422827_x_at	X	7.0412	trans	Slc35a2	solute carrier family 35 (UDP-galactose transporter), member 2
4.27882	M	rs13475851	1	48.5948	1449929_at	X	8.81123	trans	Dynlt3	dynein light chain Tctex-type 3
4.59393	M	rs13475851	1	48.5948	1426539_at	X	19.8609	trans	Usp11	ubiquitin specific peptidase 11
3.52909	M	rs13475851	1	48.5948	1438922_x_at	X	33.2299	trans	Slc25a5 /// LOC433326 /// LOC630624 /// LOC669381 /// LOC672115	solute carrier family 25 (mitochondrial carrier, adenine nucleotide translocator), member 5 /// similar to ADP/ATP translocase 2 (Adenine nucleotide translocator 2) (ANT 2) (ADP,ATP carrier protein 2) (Solute carrier family 25 member 5) /// similar to ADP/ATP translocase 2 (Adenine nucleotide translocator 2) (ANT 2) (ADP,ATP carrier protein 2) (Solute carrier family 25 member 5) /// similar to AD…
4.85117	M	rs13475851	1	48.5948	1436819_at	X	33.3449	trans	2007-09-06	septin 6
3.43471	M	rs13475851	1	48.5948	1438736_at	X	38.0419	trans	Thoc2	THO complex 2
4.37905	M	rs13475851	1	48.5948	1454787_at	X	44.4166	trans	Zdhhc9	zinc finger, DHHC domain containing 9
4.7589	M	rs13475851	1	48.5948	1421208_at	X	70.6773	trans	Ikbkg	inhibitor of kappaB kinase gamma
4.39337	M	rs13475851	1	48.5948	1456141_x_at	X	71.7051	trans	Brcc3	BRCA1/BRCA2-containing complex, subunit 3
3.46831	M	rs13475851	1	48.5948	1422703_at	X	81.9553	trans	Gyk	glycerol kinase
3.65771	M	rs13475851	1	48.5948	1448103_s_at	X	97.6324	trans	Nono	non-POU-domain-containing, octamer binding protein
4.82778	M	rs13475851	1	48.5948	1449762_at	X	98.9096	trans	---	Transcribed locus
3.90862	M	rs13475851	1	48.5948	1437711_x_at	X	98.9267	trans	Odc1 /// LOC666231 /// LOC668343 /// LOC670279 /// LOC671973 /// LOC673302	ornithine decarboxylase, structural 1 /// similar to Ornithine decarboxylase (ODC) /// similar to Ornithine decarboxylase (ODC) /// similar to Ornithine decarboxylase (ODC) /// hypothetical protein LOC671973 /// similar to Ornithine decarboxylase (ODC)
4.08083	M	rs13475851	1	48.5948	1439403_x_at	X	100.16	trans	Rnf12	ring finger protein 12
3.93774	M	rs13475851	1	48.5948	1436997_x_at	X	105.365	trans	Sh3bgrl	SH3-binding domain glutamic acid-rich protein like
4.64283	M	rs13475851	1	48.5948	1444365_at	X	135.898	trans	Tsc22d3	TSC22 domain family 3
4.05871	M	rs13475851	1	48.5948	1425475_at	X	136.722	trans	Col4a5	procollagen, type IV, alpha 5
4.9232	M	rs13475851	1	48.5948	1425907_s_at	X	140.696	trans	Amot	angiomotin
3.85288	M	rs13475851	1	48.5948	1441906_x_at	X	158.201	trans	Syap1	Synapse associated protein 1
3.96897	M	rs13475851	1	48.5948	1428998_at	1	30.7469	cis	Phf3	PHD finger protein 3
3.24348	M	rs13475851	1	48.5948	1449322_at	1	30.8854	cis	Ptp4a1 /// LOC269859 /// LOC433406 /// LOC546482 /// LOC627166 /// LOC627200 /// LOC667723 /// LOC669215 /// LOC673579	protein tyrosine phosphatase 4a1 /// similar to protein tyrosine phosphatase 4a1 /// protein tyrosine phosphatase 4a1-like /// similar to protein tyrosine phosphatase 4a1 /// protein tyrosine phosphatase 4a1 pseudogene /// protein tyrosine phosphatase 4a1-like /// similar to protein tyrosine phosphatase 4a1 /// similar to protein tyrosine phosphatase 4a1 /// similar to protein tyrosine phosphatas…
6.35882	M	rs13475851	1	48.5948	1417293_at	1	36.0125	cis	Hs6st1	heparan sulfate 6-O-sulfotransferase 1
4.1727	M	rs13475851	1	48.5948	1420480_at	1	36.4574	cis	Cnnm3	cyclin M3
5.43247	M	rs13475851	1	48.5948	1459085_at	1	39.6268	cis	D1Ertd259e	DNA segment, Chr 1, ERATO Doi 259, expressed
7.5977	M	rs13475851	1	48.5948	1428425_at	1	42.9918	cis	Tgfbrap1	transforming growth factor, beta receptor associated protein 1
3.09801	M	rs13475851	1	48.5948	1438264_a_at	1	43.9233	cis	Tpp2	tripeptidyl peptidase II
7.68068	M	rs13475851	1	48.5948	1447364_x_at	1	51.6945	cis	Myo1b	myosin IB
9.90061	M	rs13475851	1	48.5948	1434303_at	1	60.4279	cis	Raph1	Ras association (RalGDS/AF-6) and pleckstrin homology domains 1
12.1311	M	rs13475851	1	48.5948	1419821_s_at	1	65.0931	cis	Idh1	isocitrate dehydrogenase 1 (NADP+), soluble
3.23177	M	rs13475851	1	48.5948	1427012_at	1	66.9337	cis	Lancl1	LanC (bacterial lantibiotic synthetase component C)-like 1
4.11826	M	rs13475856	1	49.8609	1423795_at	4	126.523	trans	Sfpq	splicing factor proline/glutamine rich (polypyrimidine tract binding protein associated)
3.54205	M	rs13475856	1	49.8609	1426768_at	10	55.7953	trans	1700060H10Rik	RIKEN cDNA 1700060H10 gene
3.61457	M	rs13475856	1	49.8609	1422900_at	19	45.8045	trans	Mgea5	meningioma expressed antigen 5 (hyaluronidase)
3.02036	M	rs13475859	1	50.5039	1421416_at	ambig	ambig	ambig	Map2k7	mitogen activated protein kinase kinase 7
3.08521	M	rs13475859	1	50.5039	1440587_at	ambig	ambig	ambig	---	---
3.09656	M	rs13475859	1	50.5039	1458308_at	ambig	ambig	ambig	Stno	strawberry notch homolog (Drosophila)
3.10759	M	rs13475859	1	50.5039	1440460_at	ambig	ambig	ambig	4930504O13Rik	RIKEN cDNA 4930504O13 gene
3.10797	M	rs13475859	1	50.5039	1425495_at	ambig	ambig	ambig	Zfp62	zinc finger protein 62
3.10852	M	rs13475859	1	50.5039	1438625_s_at	ambig	ambig	ambig	Ndn /// Pctk1	necdin /// PCTAIRE-motif protein kinase 1
3.16307	M	rs13475859	1	50.5039	1457789_at	ambig	ambig	ambig	Cln3	ceroid lipofuscinosis, neuronal 3, juvenile (Batten, Spielmeyer-Vogt disease)
3.20098	M	rs13475859	1	50.5039	1448246_at	ambig	ambig	ambig	Hdac1	histone deacetylase 1
3.25131	M	rs13475859	1	50.5039	1444581_at	ambig	ambig	ambig	Rangap1	RAN GTPase activating protein 1
3.27044	M	rs13475859	1	50.5039	1429712_at	ambig	ambig	ambig	Etohi1 /// 6230416C02Rik /// LOC667962 /// LOC668009	ethanol induced 1 /// RIKEN cDNA 6230416C02 gene /// similar to zinc finger protein 97 /// similar to zinc finger protein 97
3.2908	M	rs13475859	1	50.5039	1444842_at	ambig	ambig	ambig	Jarid1a	jumonji, AT rich interactive domain 1A (Rbp2 like)
3.29099	M	rs13475859	1	50.5039	1456319_at	ambig	ambig	ambig	LOC665081	hypothetical protein LOC665081
3.3011	M	rs13475859	1	50.5039	1452374_at	ambig	ambig	ambig	Zfp322a	zinc finger protein 322a
3.3148	M	rs13475859	1	50.5039	1456892_at	ambig	ambig	ambig	D030036P13Rik	RIKEN cDNA D030036P13 gene
3.37778	M	rs13475859	1	50.5039	1440689_at	ambig	ambig	ambig	Foxk2	forkhead box K2
3.40484	M	rs13475859	1	50.5039	1459265_at	ambig	ambig	ambig	Myohd1	myosin head domain containing 1
3.40661	M	rs13475859	1	50.5039	1426267_at	ambig	ambig	ambig	Zbtb8os	zinc finger and BTB domain containing 8 opposite strand
3.42474	M	rs13475859	1	50.5039	1441831_x_at	ambig	ambig	ambig	Clcn5	Chloride channel 5
3.4328	M	rs13475859	1	50.5039	1437940_at	ambig	ambig	ambig	Apba1	amyloid beta (A4) precursor protein binding, family A, member 1
3.55371	M	rs13475859	1	50.5039	1457680_a_at	ambig	ambig	ambig	Tmem69	transmembrane protein 69
3.57807	M	rs13475859	1	50.5039	1436347_a_at	ambig	ambig	ambig	5530601H04Rik	RIKEN cDNA 5530601H04 gene
3.58165	M	rs13475859	1	50.5039	1460706_s_at	ambig	ambig	ambig	Rer1	RER1 retention in endoplasmic reticulum 1 homolog (S. cerevisiae)
3.63775	M	rs13475859	1	50.5039	1456218_at	ambig	ambig	ambig	Snx22	sorting nexin 22
3.64328	M	rs13475859	1	50.5039	1438976_x_at	ambig	ambig	ambig	Mat2a	methionine adenosyltransferase II, alpha
3.81045	M	rs13475859	1	50.5039	1434940_x_at	ambig	ambig	ambig	Rgs19	regulator of G-protein signaling 19
3.81221	M	rs13475859	1	50.5039	1437679_a_at	ambig	ambig	ambig	Glrx2	glutaredoxin 2 (thioltransferase)
3.81755	M	rs13475859	1	50.5039	1459516_at	ambig	ambig	ambig	Cul1	Cullin 1
3.82744	M	rs13475859	1	50.5039	1439886_at	ambig	ambig	ambig	4632415L05Rik	RIKEN cDNA 4632415L05 gene
3.83609	M	rs13475859	1	50.5039	1445183_s_at	ambig	ambig	ambig	D7Ertd523e	DNA segment, Chr 7, ERATO Doi 523, expressed
3.86618	M	rs13475859	1	50.5039	1445203_at	ambig	ambig	ambig	Pdzd2	PDZ domain containing 2
3.86923	M	rs13475859	1	50.5039	1438180_x_at	ambig	ambig	ambig	Silg111 /// Hax1	silica-induced gene 111 /// HCLS1 associated X-1
3.87068	M	rs13475859	1	50.5039	1439470_at	ambig	ambig	ambig	2410025L10Rik	RIKEN cDNA 2410025L10 gene
4.03852	M	rs13475859	1	50.5039	1444465_at	ambig	ambig	ambig	Ube4b	Ubiquitination factor E4B, UFD2 homolog (S. cerevisiae)
4.04291	M	rs13475859	1	50.5039	1432651_at	ambig	ambig	ambig	2510019K15Rik	RIKEN cDNA 2510019K15 gene
4.15139	M	rs13475859	1	50.5039	1457749_at	ambig	ambig	ambig	Cc2d1b	coiled-coil and C2 domain containing 1B
4.25688	M	rs13475859	1	50.5039	1422714_at	ambig	ambig	ambig	Ube2i /// LOC546265 /// LOC669417	ubiquitin-conjugating enzyme E2I /// similar to Chain A, Human Ubiquitin-Conjugating Enzyme Ubc9 /// similar to Ubiquitin-conjugating enzyme E2 I (Ubiquitin-protein ligase I) (Ubiquitin carrier protein I) (SUMO-1-protein ligase) (SUMO-1-conjugating enzyme) (Ubiquitin-conjugating enzyme UbcE2A)
4.41003	M	rs13475859	1	50.5039	1435413_x_at	ambig	ambig	ambig	2700060E02Rik	RIKEN cDNA 2700060E02 gene
4.44341	M	rs13475859	1	50.5039	1439421_x_at	ambig	ambig	ambig	Cbx3 /// LOC633016	chromobox homolog 3 (Drosophila HP1 gamma) /// similar to chromobox homolog 3
4.45424	M	rs13475859	1	50.5039	1459830_at	ambig	ambig	ambig	---	Transcribed locus
4.47124	M	rs13475859	1	50.5039	1436971_x_at	ambig	ambig	ambig	Ywhaz	tyrosine 3-monooxygenase/tryptophan 5-monooxygenase activation protein, zeta polypeptide
4.48402	M	rs13475859	1	50.5039	1435789_x_at	ambig	ambig	ambig	---	Transcribed locus
4.60919	M	rs13475859	1	50.5039	1436071_at	ambig	ambig	ambig	Ankrd26	Ankyrin repeat domain 26
4.69592	M	rs13475859	1	50.5039	1446941_at	ambig	ambig	ambig	C78505	expressed sequence C78505
5.13096	M	rs13475859	1	50.5039	1449669_at	ambig	ambig	ambig	Rabif	RAB interacting factor
5.13796	M	rs13475859	1	50.5039	1447778_x_at	ambig	ambig	ambig	Brcc3	BRCA1/BRCA2-containing complex, subunit 3
5.47172	M	rs13475859	1	50.5039	1447532_at	ambig	ambig	ambig	1700025G04Rik	RIKEN cDNA 1700025G04 gene
5.81636	M	rs13475859	1	50.5039	1434370_s_at	ambig	ambig	ambig	Faf1	Fas-associated factor 1
5.96057	M	rs13475859	1	50.5039	1432995_at	ambig	ambig	ambig	2900057E15Rik	RIKEN cDNA 2900057E15 gene
5.40619	M	rs13475859	1	50.5039	1451622_at	1	24.6329	trans	Lmbrd1	LMBR1 domain containing 1
3.06391	M	rs13475859	1	50.5039	1437391_x_at	1	79.6602	trans	Mrpl44	mitochondrial ribosomal protein L44
5.6752	M	rs13475859	1	50.5039	1423898_a_at	1	84.6002	trans	Trip12	thyroid hormone receptor interactor 12
3.04987	M	rs13475859	1	50.5039	1429291_at	1	87.8958	trans	Psmd1	proteasome (prosome, macropain) 26S subunit, non-ATPase, 1
3.55195	M	rs13475859	1	50.5039	1433516_a_at	1	94.4676	trans	Myeov2	myeloma overexpressed 2
3.71643	M	rs13475859	1	50.5039	1419453_at	1	145.539	trans	Uchl5	ubiquitin carboxyl-terminal esterase L5
3.2336	M	rs13475859	1	50.5039	1417909_at	1	162.815	trans	Serpinc1	serine (or cysteine) peptidase inhibitor, clade C (antithrombin), member 1
4.27372	M	rs13475859	1	50.5039	1446431_at	1	164.312	trans	Dnm3	Dynamin 3
4.91754	M	rs13475859	1	50.5039	1432273_a_at	1	175.169	trans	Darc	Duffy blood group, chemokine receptor
3.85005	M	rs13475859	1	50.5039	1436811_at	1	190.672	trans	Kctd3	potassium channel tetramerisation domain containing 3
4.98898	M	rs13475859	1	50.5039	1415731_at	1	192.646	trans	Angel2	angel homolog 2 (Drosophila)
3.69958	M	rs13475859	1	50.5039	1456078_x_at	2	25.0442	trans	Tubb2c	tubulin, beta 2c
4.13869	M	rs13475859	1	50.5039	1434589_x_at	2	26.742	trans	Surf4	surfeit gene 4
4.06569	M	rs13475859	1	50.5039	1428121_at	2	33.552	trans	2610528K11Rik	RIKEN cDNA 2610528K11 gene
3.17394	M	rs13475859	1	50.5039	1425149_a_at	2	37.1721	trans	Pdcl	phosducin-like
3.16667	M	rs13475859	1	50.5039	1454374_at	2	60.0545	trans	5730458M16Rik	RIKEN cDNA 5730458M16 gene
4.66869	M	rs13475859	1	50.5039	1444489_at	2	71.1283	trans	Slc25a12	Solute carrier family 25 (mitochondrial carrier, Aralar), member 12
3.2658	M	rs13475859	1	50.5039	1457632_s_at	2	115.555	trans	Mrg1	myeloid ecotropic viral integration site-related gene 1
3.01009	M	rs13475859	1	50.5039	1418567_a_at	2	118.167	trans	Srp14	signal recognition particle 14
3.38609	M	rs13475859	1	50.5039	1434941_s_at	2	139.811	trans	2610101J03Rik	RIKEN cDNA 2610101J03 gene
4.08884	M	rs13475859	1	50.5039	1460421_at	2	144.157	trans	Zfp133	zinc finger protein 133
4.27046	M	rs13475859	1	50.5039	1447898_s_at	2	162.628	trans	Sfrs6	splicing factor, arginine/serine-rich 6
3.39494	M	rs13475859	1	50.5039	1417815_a_at	2	163.315	trans	Serinc3	serine incorporator 3
5.35857	M	rs13475859	1	50.5039	1422959_s_at	2	167.195	trans	Zfp313	zinc finger protein 313
4.27622	M	rs13475859	1	50.5039	1449438_at	2	167.9	trans	Dpm1	dolichol-phosphate (beta-D) mannosyltransferase 1
3.94626	M	rs13475859	1	50.5039	1450204_a_at	3	30.7935	trans	Mynn	myoneurin
3.61166	M	rs13475859	1	50.5039	1456730_x_at	3	32.9182	trans	Actl6a	actin-like 6A
5.25632	M	rs13475859	1	50.5039	1455524_at	3	53.569	trans	2810046L04Rik	RIKEN cDNA 2810046L04 gene
3.64706	M	rs13475859	1	50.5039	1420115_at	3	54.8163	trans	Exosc8	exosome component 8
3.39698	M	rs13475859	1	50.5039	1424876_s_at	3	55.2001	trans	Spg20	spastic paraplegia 20, spartin (Troyer syndrome) homolog (human)
3.39699	M	rs13475859	1	50.5039	1434926_at	3	87.8231	trans	Arhgef11 /// LOC673478	Rho guanine nucleotide exchange factor (GEF) 11 /// similar to Rho guanine nucleotide exchange factor (GEF) 11
3.50248	M	rs13475859	1	50.5039	1435039_a_at	3	95.1439	trans	Pip5k1b	Phosphatidylinositol-4-phosphate 5-kinase, type 1 beta
5.6315	M	rs13475859	1	50.5039	1436784_x_at	3	96.2621	trans	Sf3b4 /// LOC634414 /// LOC666113	splicing factor 3b, subunit 4 /// similar to splicing factor 3b, subunit 4 (predicted) /// similar to splicing factor 3b, subunit 4 (predicted)
3.4174	M	rs13475859	1	50.5039	1418120_at	3	96.7153	trans	Rbm8a	RNA binding motif protein 8a
4.71975	M	rs13475859	1	50.5039	1427234_at	3	102.286	trans	Vangl1	vang-like 1 (van gogh, Drosophila)
3.4227	M	rs13475859	1	50.5039	1443524_x_at	3	145.871	trans	Bcl10	B-cell leukemia/lymphoma 10
3.25311	M	rs13475859	1	50.5039	1428488_at	3	152.651	trans	Pigk	phosphatidylinositol glycan anchor biosynthesis, class K
3.64317	M	rs13475859	1	50.5039	1438743_at	4	6.19276	trans	Cyp7a1	cytochrome P450, family 7, subfamily a, polypeptide 1
4.85873	M	rs13475859	1	50.5039	1444460_at	4	41.3814	trans	Ube2r2	ubiquitin-conjugating enzyme E2R 2
4.74365	M	rs13475859	1	50.5039	1419739_at	4	43.5358	trans	Tpm2	tropomyosin 2, beta
4.53581	M	rs13475859	1	50.5039	1423247_at	4	48.2141	trans	Txndc4	thioredoxin domain containing 4 (endoplasmic reticulum)
5.06505	M	rs13475859	1	50.5039	1425343_at	4	61.9854	trans	Hdhd3	haloacid dehalogenase-like hydrolase domain containing 3
3.70456	M	rs13475859	1	50.5039	1432949_at	4	86.4951	trans	5330421F21Rik	RIKEN cDNA 5330421F21 gene
4.11264	M	rs13475859	1	50.5039	1449716_s_at	4	108.559	trans	Nrd1	nardilysin, N-arginine dibasic convertase, NRD convertase 1
4.0547	M	rs13475859	1	50.5039	1439058_at	4	126.534	trans	Sfpq	splicing factor proline/glutamine rich (polypyrimidine tract binding protein associated)
4.08051	M	rs13475859	1	50.5039	1450086_at	4	131.497	trans	Gmeb1	glucocorticoid modulatory element binding protein 1
5.74847	M	rs13475859	1	50.5039	1415724_a_at	4	136.592	trans	Cdc42	cell division cycle 42 homolog (S. cerevisiae)
3.27722	M	rs13475859	1	50.5039	1426597_s_at	4	138.847	trans	C79267	expressed sequence C79267
3.89456	M	rs13475859	1	50.5039	1455955_s_at	5	31.4752	trans	Snx17	sorting nexin 17
5.09066	M	rs13475859	1	50.5039	1458843_at	5	33.3103	trans	Depdc5	DEP domain containing 5
4.58258	M	rs13475859	1	50.5039	1446337_at	5	35.1383	trans	Hdh	Huntington disease gene homolog
4.13234	M	rs13475859	1	50.5039	1416496_at	5	37.0831	trans	Mrfap1	Morf4 family associated protein 1
3.65212	M	rs13475859	1	50.5039	1416144_a_at	5	52.4385	trans	Dhx15	DEAH (Asp-Glu-Ala-His) box polypeptide 15
3.6581	M	rs13475859	1	50.5039	1418700_at	5	65.6706	trans	Lias	lipoic acid synthetase
3.15988	M	rs13475859	1	50.5039	1444266_at	5	78.1672	trans	Hod	Homeobox only domain
4.56162	M	rs13475859	1	50.5039	1428224_at	5	100.274	trans	Hnrpdl	heterogeneous nuclear ribonucleoprotein D-like
3.0024	M	rs13475859	1	50.5039	1440407_at	5	108.607	trans	---	---
3.51172	M	rs13475859	1	50.5039	1435711_at	5	123.394	trans	---	---
4.1997	M	rs13475859	1	50.5039	1451522_s_at	5	137.859	trans	Lrch4	leucine-rich repeats and calponin homology (CH) domain containing 4
3.73915	M	rs13475859	1	50.5039	1420140_at	5	138.012	trans	Bcdin3	bin3, bicoid-interacting 3, homolog (Drosophila)
4.2902	M	rs13475859	1	50.5039	1433840_a_at	5	142.728	trans	KIAA0415	KIAA0415 protein
3.39642	M	rs13475859	1	50.5039	1434825_at	5	142.98	trans	LOC381742	similar to CAGL79
3.06178	M	rs13475859	1	50.5039	1448378_at	5	143.226	trans	Fscn1	fascin homolog 1, actin bundling protein (Strongylocentrotus purpuratus)
3.13783	M	rs13475859	1	50.5039	1432094_a_at	6	3.521	trans	1700034M03Rik	RIKEN cDNA 1700034M03 gene
3.23262	M	rs13475859	1	50.5039	1456574_at	6	28.1899	trans	AA407452	EST AA407452
3.39277	M	rs13475859	1	50.5039	1456779_a_at	6	72.3695	trans	4930414L22Rik	RIKEN cDNA 4930414L22 gene
4.05296	M	rs13475859	1	50.5039	1452633_s_at	6	86.9621	trans	LOC637741	hypothetical protein LOC637741
4.48572	M	rs13475859	1	50.5039	1416189_a_at	6	88.4692	trans	Sec61a1	Sec61 alpha 1 subunit (S. cerevisiae)
3.52171	M	rs13475859	1	50.5039	1451617_at	6	115.898	trans	Rho	rhodopsin
3.27843	M	rs13475859	1	50.5039	1420464_s_at	7	3.4873	trans	Pira1 /// Pira11 /// Pira2 /// Pira3 /// Pira4 /// Pira6 /// Lilrb3 /// LOC619608 /// LOC669449 /// LOC669458 /// LOC675749	paired-Ig-like receptor A1 /// paired-Ig-like receptor A11 /// paired-Ig-like receptor A2 /// paired-Ig-like receptor A3 /// paired-Ig-like receptor A4 /// paired-Ig-like receptor A6 /// leukocyte immunoglobulin-like receptor, subfamily B (with TM and ITIM domains), member 3 /// hypothetical LOC619608 /// similar to paired-Ig-like receptor A11 /// similar to paired-Ig-like receptor A11 /// simila…
4.58236	M	rs13475859	1	50.5039	1444662_at	7	12.2258	trans	Pla2g4c	phospholipase A2, group IVC (cytosolic, calcium-independent)
4.56736	M	rs13475859	1	50.5039	1451242_a_at	7	16.1632	trans	Ppp5c	protein phosphatase 5, catalytic subunit
3.77775	M	rs13475859	1	50.5039	1460727_at	7	18.5405	trans	Ercc2	excision repair cross-complementing rodent repair deficiency, complementation group 2
4.32034	M	rs13475859	1	50.5039	1460586_at	7	25.0725	trans	Megf8	multiple EGF-like-domains 8
3.73656	M	rs13475859	1	50.5039	1426518_at	7	55.6622	trans	Tubgcp5	tubulin, gamma complex associated protein 5
3.87415	M	rs13475859	1	50.5039	1452982_at	7	68.1026	trans	Igf1r	insulin-like growth factor I receptor
4.55927	M	rs13475859	1	50.5039	1447874_x_at	7	105.432	trans	Smpd1	sphingomyelin phosphodiesterase 1, acid lysosomal
3.23199	M	rs13475859	1	50.5039	1453565_at	7	121.877	trans	Ndufab1	NADH dehydrogenase (ubiquinone) 1, alpha/beta subcomplex, 1
4.00426	M	rs13475859	1	50.5039	1438668_x_at	7	126.283	trans	Atxn2l	ataxin 2-like
4.80072	M	rs13475859	1	50.5039	1456476_at	7	126.283	trans	Atxn2l	ataxin 2-like
4.61414	M	rs13475859	1	50.5039	1456083_x_at	7	126.338	trans	Eif3s8	eukaryotic translation initiation factor 3, subunit 8
3.42266	M	rs13475859	1	50.5039	1436255_at	7	126.764	trans	D830044I16Rik	RIKEN cDNA D830044I16 gene
3.53593	M	rs13475859	1	50.5039	1451573_a_at	7	127.633	trans	Stx4a	syntaxin 4A (placental)
3.18851	M	rs13475859	1	50.5039	1459901_at	7	127.672	trans	6820429M01	hypothetical protein 6820429M01
3.61678	M	rs13475859	1	50.5039	1433489_s_at	7	129.954	trans	Fgfr2	fibroblast growth factor receptor 2
4.17379	M	rs13475859	1	50.5039	1427890_a_at	7	141.046	trans	Lrrc56	leucine rich repeat containing 56
3.2614	M	rs13475859	1	50.5039	1439308_at	8	28.6634	trans	Got1l1	glutamic-oxaloacetic transaminase 1-like 1
3.11783	M	rs13475859	1	50.5039	1424562_a_at	8	47.7055	trans	Slc25a4	solute carrier family 25 (mitochondrial carrier, adenine nucleotide translocator), member 4
3.55265	M	rs13475859	1	50.5039	1448776_at	8	87.7224	trans	Gadd45gip1	growth arrest and DNA-damage-inducible, gamma interacting protein 1
3.51741	M	rs13475859	1	50.5039	1417183_at	8	88.4277	trans	Dnaja2	DnaJ (Hsp40) homolog, subfamily A, member 2
5.02572	M	rs13475859	1	50.5039	1417243_at	8	97.4641	trans	2310065K24Rik	RIKEN cDNA 2310065K24 gene
4.15409	M	rs13475859	1	50.5039	1415803_at	8	97.6613	trans	Cx3cl1	chemokine (C-X3-C motif) ligand 1
3.11623	M	rs13475859	1	50.5039	1455081_at	8	112.462	trans	Txnl4b	thioredoxin-like 4B
4.22203	M	rs13475859	1	50.5039	1418881_at	8	122.333	trans	Efcbp2	EF hand calcium binding protein 2
4.30979	M	rs13475859	1	50.5039	1423344_at	9	21.7093	trans	Epor	erythropoietin receptor
3.16081	M	rs13475859	1	50.5039	1418277_at	9	22.1987	trans	Rp9h	retinitis pigmentosa 9 homolog (human)
3.55788	M	rs13475859	1	50.5039	1421888_x_at	9	30.8991	trans	Aplp2	amyloid beta (A4) precursor-like protein 2
4.92781	M	rs13475859	1	50.5039	1448102_a_at	9	54.5153	trans	Wdr61	WD repeat domain 61
3.07303	M	rs13475859	1	50.5039	1415933_a_at	9	57.3194	trans	Cox5a	cytochrome c oxidase, subunit Va
4.96738	M	rs13475859	1	50.5039	1435295_at	9	86.3505	trans	Dopey1	dopey family member 1
3.51601	M	rs13475859	1	50.5039	1438597_x_at	9	89.8896	trans	Morf4l1 /// LOC433955 /// LOC627352 /// LOC635663	mortality factor 4 like 1 /// similar to mortality factor 4 like 1 isoform b /// similar to mortality factor 4 like 1 /// similar to mortality factor 4 like 1 (predicted)
6.12098	M	rs13475859	1	50.5039	1456175_a_at	9	98.3974	trans	Copb2	coatomer protein complex, subunit beta 2 (beta prime)
3.5907	M	rs13475859	1	50.5039	1458594_at	10	10.8549	trans	Shprh	SNF2 histone linker PHD RING helicase
3.09378	M	rs13475859	1	50.5039	1415722_a_at	10	14.3456	trans	1110059P08Rik	RIKEN cDNA 1110059P08 gene
3.50726	M	rs13475859	1	50.5039	1431415_a_at	10	22.3948	trans	Tbpl1	TATA box binding protein-like 1
3.07911	M	rs13475859	1	50.5039	1415908_at	10	33.9716	trans	Tspyl1	testis-specific protein, Y-encoded-like 1
3.25307	M	rs13475859	1	50.5039	1421019_at	10	43.2135	trans	1700021F05Rik	RIKEN cDNA 1700021F05 gene
3.12031	M	rs13475859	1	50.5039	1444717_at	10	72.0594	trans	Zwint	ZW10 interactor
3.45537	M	rs13475859	1	50.5039	1450576_a_at	10	80.2044	trans	Sf3a2	splicing factor 3a, subunit 2
3.05271	M	rs13475859	1	50.5039	1455546_s_at	10	80.2045	trans	Sf3a2	splicing factor 3a, subunit 2
3.2216	M	rs13475859	1	50.5039	1434658_at	10	80.2584	trans	3110056O03Rik	RIKEN cDNA 3110056O03 gene
3.16308	M	rs13475859	1	50.5039	1437741_at	10	114.691	trans	Rab21	RAB21, member RAS oncogene family
3.54391	M	rs13475859	1	50.5039	1439438_a_at	10	128.28	trans	1110005A23Rik /// LOC625193 /// LOC636633	RIKEN cDNA 1110005A23 gene /// similar to cytokine induced protein 29 kDa /// similar to cytokine induced protein 29 kDa
3.31585	M	rs13475859	1	50.5039	1423197_a_at	11	29.0729	trans	AW011752	expressed sequence AW011752
3.35812	M	rs13475859	1	50.5039	1447805_s_at	11	43.2895	trans	D11Ertd730e	DNA segment, Chr 11, ERATO Doi 730, expressed
3.45587	M	rs13475859	1	50.5039	1436820_at	11	69.6945	trans	Kctd11	potassium channel tetramerisation domain containing 11
3.83418	M	rs13475859	1	50.5039	1451470_s_at	11	69.7329	trans	Eif5a	eukaryotic translation initiation factor 5A
3.71583	M	rs13475859	1	50.5039	1421305_x_at	11	70.661	trans	Rabep1	rabaptin, RAB GTPase binding effector protein 1
3.47745	M	rs13475859	1	50.5039	1426384_a_at	11	75.5491	trans	Ywhae	tyrosine 3-monooxygenase/tryptophan 5-monooxygenase activation protein, epsilon polypeptide
3.88206	M	rs13475859	1	50.5039	1452902_at	11	77.8485	trans	Dhrs13	dehydrogenase/reductase (SDR family) member 13
4.53437	M	rs13475859	1	50.5039	1416857_at	11	78.0619	trans	Sdf2	stromal cell derived factor 2
3.43084	M	rs13475859	1	50.5039	1429370_a_at	11	80.2448	trans	Psmd11	proteasome (prosome, macropain) 26S subunit, non-ATPase, 11
5.24857	M	rs13475859	1	50.5039	1434972_x_at	11	87.8668	trans	Sfrs1	splicing factor, arginine/serine-rich 1 (ASF/SF2)
4.11266	M	rs13475859	1	50.5039	1428893_at	11	96.8747	trans	Osbpl7	oxysterol binding protein-like 7
3.61773	M	rs13475859	1	50.5039	1444441_at	11	98.6691	trans	---	PREDICTED: Mus musculus hypothetical protein LOC629847 (LOC629847), mRNA
4.12139	M	rs13475859	1	50.5039	1427218_at	11	100.279	trans	Klhl11	kelch-like 11 (Drosophila)
3.69715	M	rs13475859	1	50.5039	1422556_at	11	109.179	trans	Gna13	guanine nucleotide binding protein, alpha 13
5.96836	M	rs13475859	1	50.5039	1427816_at	11	116.666	trans	Sfrs2	splicing factor, arginine/serine-rich 2 (SC-35)
4.15396	M	rs13475859	1	50.5039	1435117_a_at	12	4.10965	trans	C330021A05Rik	RIKEN cDNA C330021A05 gene
4.16568	M	rs13475859	1	50.5039	1446793_at	12	8.31551	trans	---	Transcribed locus
3.32304	M	rs13475859	1	50.5039	1455244_at	12	72.9089	trans	Daam1	dishevelled associated activator of morphogenesis 1
3.70457	M	rs13475859	1	50.5039	1447807_s_at	12	80.0002	trans	Plekhh1	pleckstrin homology domain containing, family H (with MyTH4 domain) member 1
5.26704	M	rs13475859	1	50.5039	1429474_at	12	85.1751	trans	Zadh1	zinc binding alcohol dehydrogenase, domain containing 1
3.83376	M	rs13475859	1	50.5039	1417365_a_at	12	100.601	trans	Calm1	calmodulin 1
3.10854	M	rs13475859	1	50.5039	1428553_at	12	105.434	trans	Glrx5	glutaredoxin 5 homolog (S. cerevisiae)
3.46201	M	rs13475859	1	50.5039	1420570_x_at	12	105.592	trans	Tcl1b3	T-cell leukemia/lymphoma 1B, 3
5.11237	M	rs13475859	1	50.5039	1427870_x_at	12	113.777	trans	Igh-4	immunoglobulin heavy chain 4 (serum IgG1)
4.26809	M	rs13475859	1	50.5039	1427852_x_at	12	116.206	trans	Igh-VJ558	immunoglobulin heavy chain (J558 family)
5.56528	M	rs13475859	1	50.5039	1447669_s_at	13	13.6198	trans	Gng4	guanine nucleotide binding protein (G protein), gamma 4 subunit
4.69949	M	rs13475859	1	50.5039	1417316_at	13	24.8254	trans	Them2	thioesterase superfamily member 2
3.2537	M	rs13475859	1	50.5039	1440893_at	13	38.0647	trans	---	---
3.02857	M	rs13475859	1	50.5039	1428916_s_at	13	43.3766	trans	Sirt5	sirtuin 5 (silent mating type information regulation 2 homolog) 5 (S. cerevisiae)
3.66751	M	rs13475859	1	50.5039	1452176_at	13	46.6909	trans	Nup153	nucleoporin 153
3.01325	M	rs13475859	1	50.5039	1431009_at	13	55.7095	trans	B230219D22Rik	RIKEN cDNA B230219D22 gene
3.17174	M	rs13475859	1	50.5039	1438699_at	13	70.0418	trans	Srd5a1	steroid 5 alpha-reductase 1
3.02902	M	rs13475859	1	50.5039	1425354_a_at	13	96.4514	trans	Aggf1	angiogenic factor with G patch and FHA domains 1
3.23895	M	rs13475859	1	50.5039	1416731_at	14	15.1584	trans	Top2b	topoisomerase (DNA) II beta
3.87176	M	rs13475859	1	50.5039	1448238_at	14	18.6026	trans	2700060E02Rik	RIKEN cDNA 2700060E02 gene
3.06022	M	rs13475859	1	50.5039	1455999_at	14	24.7888	trans	C330003B14Rik	RIKEN cDNA C330003B14 gene
3.16089	M	rs13475859	1	50.5039	1417770_s_at	14	44.2517	trans	---	---
3.46626	M	rs13475859	1	50.5039	1417769_at	14	44.2517	trans	---	---
6.81218	M	rs13475859	1	50.5039	1442038_at	14	104.046	trans	Rbm26	RNA binding motif protein 26
3.81839	M	rs13475859	1	50.5039	1433887_at	14	118.116	trans	Dnajc3	DnaJ (Hsp40) homolog, subfamily C, member 3
3.54235	M	rs13475859	1	50.5039	1422693_a_at	15	11.9261	trans	Sub1	SUB1 homolog (S. cerevisia
3.55532	M	rs13475859	1	50.5039	1433745_at	15	27.3137	trans	Trio	triple functional domain (PTPRF interacting)
3.4453	M	rs13475859	1	50.5039	1433048_at	15	43.5296	trans	4933428L01Rik	RIKEN cDNA 4933428L01 gene
3.28769	M	rs13475859	1	50.5039	1430693_at	15	83.9401	trans	Pnpla5	patatin-like phospholipase domain containing 5
5.60747	M	rs13475859	1	50.5039	1436608_at	15	97.2131	trans	BC038822	cDNA sequence BC038822
3.35793	M	rs13475859	1	50.5039	1421210_at	16	10.4018	trans	C2ta	class II transactivator
4.42616	M	rs13475859	1	50.5039	1435439_at	16	18.1675	trans	Dgcr8	DiGeorge syndrome critical region gene 8
4.03317	M	rs13475859	1	50.5039	1435884_at	16	91.7595	trans	Itsn1	intersectin 1 (SH3 domain protein 1A)
3.51622	M	rs13475859	1	50.5039	1455744_at	17	6.39262	trans	Gpr178	G protein-coupled receptor 178
3.13555	M	rs13475859	1	50.5039	1434512_x_at	17	28.7695	trans	Sfrs3 /// LOC632248	splicing factor, arginine/serine-rich 3 (SRp20) /// similar to Splicing factor, arginine/serine-rich 3 (Pre-mRNA splicing factor SRP20) (X16 protein)
3.97455	M	rs13475859	1	50.5039	1433360_at	17	28.8211	trans	1700023B13Rik	RIKEN cDNA 1700023B13 gene
3.14823	M	rs13475859	1	50.5039	1430173_x_at	17	32.2718	trans	Cyp4f16	cytochrome P450, family 4, subfamily f, polypeptide 16
3.85577	M	rs13475859	1	50.5039	1426698_a_at	17	33.2529	trans	Hnrpm	heterogeneous nuclear ribonucleoprotein M
4.04141	M	rs13475859	1	50.5039	1444619_x_at	17	33.8114	trans	Psmb8	proteosome (prosome, macropain) subunit, beta type 8 (large multifunctional peptidase 7)
3.4154	M	rs13475859	1	50.5039	1440197_at	17	46.2638	trans	BC032203	cDNA sequence BC032203
3.15689	M	rs13475859	1	50.5039	1437481_at	17	71.4934	trans	LOC623451	hypothetical LOC623451
3.72727	M	rs13475859	1	50.5039	1451196_at	17	72.7426	trans	Ypel5	yippee-like 5 (Drosophila)
3.17784	M	rs13475859	1	50.5039	1451034_at	17	84.0943	trans	Zfp36l2	zinc finger protein 36, C3H type-like 2
3.08869	M	rs13475859	1	50.5039	1458417_at	18	34.93	trans	Jmjd1b	jumonji domain containing 1B
4.81563	M	rs13475859	1	50.5039	1440867_at	18	38.7124	trans	Spry4	sprouty homolog 4 (Drosophila)
4.0779	M	rs13475859	1	50.5039	1454613_at	18	43.4463	trans	Dpysl3	dihydropyrimidinase-like 3
4.74497	M	rs13475859	1	50.5039	1450778_a_at	18	56.6984	trans	Rnuxa	RNA U, small nuclear RNA export adaptor
3.55827	M	rs13475859	1	50.5039	1424199_at	18	67.9003	trans	Seh1l	SEH1-like (S. cerevisiae
3.11114	M	rs13475859	1	50.5039	1452221_a_at	18	74.3432	trans	Cxxc1	CXXC finger 1 (PHD domain)
5.23778	M	rs13475859	1	50.5039	1439611_at	19	8.74682	trans	Chrm1	cholinergic receptor, muscarinic 1, CNS
3.37592	M	rs13475859	1	50.5039	1436342_a_at	19	8.94066	trans	D19Ertd721e	DNA segment, Chr 19, ERATO Doi 721, expressed
3.81685	M	rs13475859	1	50.5039	1425242_at	19	10.2735	trans	1810006K21Rik	RIKEN cDNA 1810006K21 gene
3.8933	M	rs13475859	1	50.5039	1431148_at	19	29.1135	trans	---	---
3.69428	M	rs13475859	1	50.5039	1432212_at	19	31.9348	trans	1810073H04Rik	RIKEN cDNA 1810073H04 gene
3.73983	M	rs13475859	1	50.5039	1448659_at	19	56.4503	trans	Casp7	caspase 7
3.50349	M	rs13475859	1	50.5039	1434948_at	19	59.9575	trans	Rab11fip2	RAB11 family interacting protein 2 (class I)
3.22615	M	rs13475859	1	50.5039	1420295_x_at	X	6.31077	trans	Clcn5	chloride channel 5
3.88299	M	rs13475859	1	50.5039	1428773_s_at	X	11.1943	trans	Bcor	Bcl6 interacting corepressor
3.32283	M	rs13475859	1	50.5039	1420922_at	X	12.2286	trans	Usp9x	ubiquitin specific peptidase 9, X chromosome
4.94769	M	rs13475859	1	50.5039	1416467_at	X	12.438	trans	Ddx3x	DEAD/H (Asp-Glu-Ala-Asp/His) box polypeptide 3, X-linked
3.3289	M	rs13475859	1	50.5039	1446820_at	X	20.1836	trans	Zfp182	zinc finger protein 182
3.17482	M	rs13475859	1	50.5039	1460737_at	X	96.6971	trans	Igbp1	immunoglobulin (CD79A) binding protein 1
4.04307	M	rs13475859	1	50.5039	1415820_x_at	X	97.6324	trans	Nono	non-POU-domain-containing, octamer binding protein
3.90193	M	rs13475859	1	50.5039	1431360_s_at	X	99.1062	trans	Dmrtc1a	DMRT-like family C1a
4.29989	M	rs13475859	1	50.5039	1439824_at	X	109.158	trans	Chm	choroidermia
3.64717	M	rs13475859	1	50.5039	1431531_at	X	133.555	trans	1700025D03Rik	RIKEN cDNA 1700025D03 gene
3.595	M	rs13475859	1	50.5039	1434190_at	X	152.788	trans	Sms	spermine synthase
3.40261	M	rs13475859	1	50.5039	1449137_at	X	155.466	trans	Pdha1	pyruvate dehydrogenase E1 alpha 1
3.24699	M	rs13475859	1	50.5039	1425143_a_at	1	63.0779	cis	Ndufs1	NADH dehydrogenase (ubiquinone) Fe-S protein 1
3.23423	M	rs13475863	1	51.8795	1456028_x_at	ambig	ambig	ambig	Marcks	Myristoylated alanine rich protein kinase C substrate
3.41671	M	rs13475863	1	51.8795	1456614_at	ambig	ambig	ambig	Acn9	ACN9 homolog (S. cerevisiae)
3.99524	M	rs13475863	1	51.8795	1429527_a_at	ambig	ambig	ambig	Plscr1 /// LOC433328 /// LOC677340	phospholipid scramblase 1 /// hypothetical LOC433328 /// hypothetical protein LOC677340
4.26397	M	rs13475863	1	51.8795	1456278_x_at	ambig	ambig	ambig	Gpr172b	G protein-coupled receptor 172B
5.24701	M	rs13475863	1	51.8795	1439425_x_at	ambig	ambig	ambig	BC024814	cDNA sequence BC024814
4.57252	M	rs13475863	1	51.8795	1435803_a_at	1	89.0583	trans	Eif4e2	eukaryotic translation initiation factor 4E member 2
3.30054	M	rs13475863	1	51.8795	1436534_at	1	145.513	trans	Trove2	TROVE domain family, member 2
3.4357	M	rs13475863	1	51.8795	1423433_at	1	145.518	trans	Trove2	TROVE domain family, member 2
3.70133	M	rs13475863	1	51.8795	1430905_at	2	19.3806	trans	4921504E06Rik	RIKEN cDNA 4921504E06 gene
3.93334	M	rs13475863	1	51.8795	1421978_at	2	22.474	trans	Gad2	glutamic acid decarboxylase 2
4.38794	M	rs13475863	1	51.8795	1443928_at	2	57.9445	trans	AI462064	expressed sequence AI462064
3.13245	M	rs13475863	1	51.8795	1416422_a_at	2	69.6625	trans	Ssb	Sjogren syndrome antigen B
4.26353	M	rs13475863	1	51.8795	1425193_at	2	126.583	trans	2010106G01Rik	RIKEN cDNA 2010106G01 gene
3.28024	M	rs13475863	1	51.8795	1454916_s_at	3	84.582	trans	Arfip1	ADP-ribosylation factor interacting protein 1
3.7368	M	rs13475863	1	51.8795	1417320_at	5	36.7823	trans	Grpel1	GrpE-like 1, mitochondrial
3.21036	M	rs13475863	1	51.8795	1460389_at	5	146.599	trans	Cdk8	cyclin-dependent kinase 8
3.52081	M	rs13475863	1	51.8795	1426692_at	7	25.4199	trans	Ccdc97	coiled-coil domain containing 97
3.67276	M	rs13475863	1	51.8795	1416181_at	7	83.7682	trans	Mesdc2	mesoderm development candiate 2
4.33678	M	rs13475863	1	51.8795	1424039_at	8	35.6231	trans	Tmem66	transmembrane protein 66
3.80911	M	rs13475863	1	51.8795	1425581_s_at	8	60.4182	trans	Galnt7	UDP-N-acetyl-alpha-D-galactosamine: polypeptide N-acetylgalactosaminyltransferase 7
3.42953	M	rs13475863	1	51.8795	1417715_a_at	8	98.7533	trans	Got2	glutamate oxaloacetate transaminase 2, mitochondrial
5.59596	M	rs13475863	1	51.8795	1446048_at	8	105.602	trans	---	---
3.71573	M	rs13475863	1	51.8795	1439267_x_at	9	57.3298	trans	Cox5a	cytochrome c oxidase, subunit Va
3.52782	M	rs13475863	1	51.8795	1450368_a_at	11	17.0928	trans	Ppp3r1	protein phosphatase 3, regulatory subunit B, alpha isoform (calcineurin B, type I)
3.8179	M	rs13475863	1	51.8795	1448505_at	11	17.1576	trans	C1d	nuclear DNA binding protein
4.03487	M	rs13475863	1	51.8795	1452039_a_at	14	30.0805	trans	Bap1	Brca1 associated protein 1
3.56974	M	rs13475863	1	51.8795	1456540_s_at	14	59.2562	trans	Mtmr6	myotubularin related protein 6
3.61361	M	rs13475863	1	51.8795	1451002_at	15	81.6998	trans	Aco2	aconitase 2, mitochondrial
4.37077	M	rs13475863	1	51.8795	1454747_a_at	17	46.1377	trans	Klhdc3	kelch domain containing 3
3.31008	M	rs13475863	1	51.8795	1460729_at	18	10.0644	trans	Rock1	Rho-associated coiled-coil containing protein kinase 1
3.77949	M	rs13475863	1	51.8795	1454816_at	X	19.5559	trans	Rp2h	retinitis pigmentosa 2 homolog (human)
4.03718	M	rs13475863	1	51.8795	1448989_a_at	1	51.6943	cis	Myo1b	myosin IB
7.10112	M	rs13475863	1	51.8795	1448990_a_at	1	51.6943	cis	Myo1b	myosin IB
7.5954	M	rs13475863	1	51.8795	1459679_s_at	1	51.6945	cis	Myo1b	myosin IB
5.57089	M	rs13475863	1	51.8795	1427450_x_at	1	51.6946	cis	Myo1b	myosin IB
4.80241	M	rs13475867	1	52.7437	1457129_at	ambig	ambig	ambig	Zfp458	Zinc finger protein 458
3.85228	M	rs13475867	1	52.7437	1429490_at	2	51.9389	trans	LOC671598	similar to Telomere-associated protein RIF1 (Rap1-interacting factor 1 homolog) (mRif1)
3.35434	M	rs13475867	1	52.7437	1428819_at	2	153.461	trans	Mapre1	microtubule-associated protein, RP/EB family, member 1
3.28615	M	rs13475867	1	52.7437	1416991_at	9	78.2339	trans	Mto1	mitochondrial translation optimization 1 homolog (S. cerevisiae)
4.8053	M	rs13475867	1	52.7437	1459267_at	11	59.0237	trans	2310033P09Rik	RIKEN cDNA 2310033P09 gene
4.07107	M	rs13475867	1	52.7437	1422880_at	12	33.5395	trans	Sypl	synaptophysin-like protein
3.39406	M	rs13475867	1	52.7437	1438019_at	13	49.4734	trans	Ippk	inositol 1,3,4,5,6-pentakisphosphate 2-kinase
3.734	M	rs13475867	1	52.7437	1423946_at	14	68.8993	trans	Pdlim2	PDZ and LIM domain 2
3.45966	M	rs13475867	1	52.7437	1455827_at	14	119.411	trans	Mbnl2	muscleblind-like 2
4.16554	M	rs13475867	1	52.7437	1454844_at	15	81.0658	trans	Mchr1	melanin-concentrating hormone receptor 1
3.04999	M	rs13475867	1	52.7437	1424294_at	17	65.7197	trans	Ppp4r1	protein phosphatase 4, regulatory subunit 1
3.75423	M	rs13475867	1	52.7437	1419690_at	X	103.99	trans	2610002M06Rik	RIKEN cDNA 2610002M06 gene
3.00906	M	rs13475869	1	52.9783	1436887_x_at	ambig	ambig	ambig	Grwd1	glutamate-rich WD repeat containing 1
3.19703	M	rs13475869	1	52.9783	1455727_at	ambig	ambig	ambig	U2af1-rs2	U2 small nuclear ribonucleoprotein auxiliary factor (U2AF) 1, related sequence 2
4.1631	M	rs13475869	1	52.9783	1446463_at	ambig	ambig	ambig	BC024969	CDNA sequence BC024969
4.20111	M	rs13475869	1	52.9783	1441788_s_at	ambig	ambig	ambig	BC068171	cDNA sequence BC068171
3.28064	M	rs13475869	1	52.9783	1417374_at	1	75.0974	trans	Tuba4	tubulin, alpha 4
6.43282	M	rs13475869	1	52.9783	1438242_at	1	89.781	trans	Usp40	ubiquitin specific peptidase 40
3.98005	M	rs13475869	1	52.9783	1425570_at	1	173.604	trans	Slamf1	signaling lymphocytic activation molecule family member 1
3.57956	M	rs13475869	1	52.9783	1427006_at	2	29.5604	trans	Rapgef1	Rap guanine nucleotide exchange factor (GEF) 1
3.31854	M	rs13475869	1	52.9783	1426630_at	2	31.4927	trans	Exosc2	exosome component 2
4.02134	M	rs13475869	1	52.9783	1431099_at	2	74.5067	trans	Hoxd8	homeo box D8
3.22502	M	rs13475869	1	52.9783	1424723_s_at	2	104.391	trans	Cstf3	cleavage stimulation factor, 3' pre-RNA, subunit 3
4.39255	M	rs13475869	1	52.9783	1456196_x_at	2	151.253	trans	Fkbp1a	FK506 binding protein 1a
3.20515	M	rs13475869	1	52.9783	1456098_a_at	2	164.98	trans	Elmo2	engulfment and cell motility 2, ced-12 homolog (C. elegans)
5.00134	M	rs13475869	1	52.9783	1436728_s_at	2	181.283	trans	Rtel1	regulator of telomere elongation helicase 1
3.03516	M	rs13475869	1	52.9783	1433211_at	3	93.4791	trans	Rptn	repetin
3.10346	M	rs13475869	1	52.9783	1421839_at	4	53.0519	trans	Abca1	ATP-binding cassette, sub-family A (ABC1), member 1
3.38102	M	rs13475869	1	52.9783	1417098_s_at	4	131.116	trans	Mecr	mitochondrial trans-2-enoyl-CoA reductase
3.09755	M	rs13475869	1	52.9783	1427324_at	5	123.337	trans	BC022593	cDNA sequence BC022593
4.4455	M	rs13475869	1	52.9783	1451262_a_at	5	144.156	trans	Jtv1	JTV1 gene
3.1309	M	rs13475869	1	52.9783	1431768_a_at	7	49.6464	trans	Prmt3	protein arginine N-methyltransferase 3
4.69277	M	rs13475869	1	52.9783	1426369_at	7	113.305	trans	Mlstd2	male sterility domain containing 2
3.09727	M	rs13475869	1	52.9783	1437703_at	9	109.236	trans	LOC382156	similar to F-box- and WD40-repeat-containing protein
4.31178	M	rs13475869	1	52.9783	1418861_at	10	80.5571	trans	Pias4	protein inhibitor of activated STAT 4
4.29504	M	rs13475869	1	52.9783	1448422_at	11	6.16983	trans	Tmed4	transmembrane emp24 protein transport domain containing 4
3.82503	M	rs13475869	1	52.9783	1427892_at	11	6.40655	trans	Myo1g	myosin IG
3.10374	M	rs13475869	1	52.9783	1424522_at	13	12.4853	trans	Heatr1	HEAT repeat containing 1
4.48389	M	rs13475869	1	52.9783	1454927_at	15	75.4514	trans	Zfp41	zinc finger protein 41
3.38749	M	rs13475869	1	52.9783	1420046_s_at	15	76.1811	trans	Maf1	MAF1 homolog (S. cerevisiae)
3.15657	M	rs13475869	1	52.9783	1418372_at	15	80.7758	trans	Adsl	adenylosuccinate lyase
3.08211	M	rs13475869	1	52.9783	1442042_at	15	82.7331	trans	Tcf20	Transcription factor 20
3.42505	M	rs13475869	1	52.9783	1454775_at	15	88.9511	trans	Hdac10	histone deacetylase 10
3.46942	M	rs13475869	1	52.9783	1416684_at	17	6.07758	trans	Fbl	fibrillarin
3.38992	M	rs13475869	1	52.9783	1459922_at	17	35.889	trans	AI646383	expressed sequence AI646383
4.0869	M	rs13475869	1	52.9783	1450013_at	17	70.8985	trans	2900073G15Rik	RIKEN cDNA 2900073G15 gene
3.06987	M	rs13475869	1	52.9783	1424258_at	18	31.9321	trans	Polr2d	polymerase (RNA) II (DNA directed) polypeptide D
3.10919	M	rs13475869	1	52.9783	1425761_a_at	18	80.8105	trans	Nfatc1	nuclear factor of activated T-cells, cytoplasmic, calcineurin-dependent 1
3.34677	M	rs13475869	1	52.9783	1431713_at	19	46.4503	trans	Sufu	suppressor of fused homolog (Drosophila)
3.71826	M	rs13475869	1	52.9783	1434678_at	X	47.3581	trans	Mbnl3	muscleblind-like 3 (Drosophila)
3.09056	M	rs13475869	1	52.9783	1438016_at	X	71.3493	trans	BC068171	cDNA sequence BC068171
4.33287	M	rs13475869	1	52.9783	1437495_at	X	152.91	trans	Mbtps2	membrane-bound transcription factor peptidase, site 2
8.4326	M	rs13475869	1	52.9783	1416931_at	1	58.3897	cis	Nif3l1	Ngg1 interacting factor 3-like 1 (S. pombe)
16.8373	M	rs13475869	1	52.9783	1433985_at	1	60.4243	cis	Abi2	abl-interactor 2
3.20482	M	rs13475874	1	55.751	1443955_at	ambig	ambig	ambig	---	---
4.19339	M	rs13475874	1	55.751	1440120_at	ambig	ambig	ambig	Gnb2l1	Guanine nucleotide binding protein (G protein), beta polypeptide 2 like 1
3.80225	M	rs13475874	1	55.751	1451397_at	1	89.2648	trans	---	---
3.02802	M	rs13475874	1	55.751	1445892_at	1	93.2721	trans	Per2	Period homolog 2 (Drosophila)
3.25328	M	rs13475874	1	55.751	1451524_at	2	34.6332	trans	Fbxw2	F-box and WD-40 domain protein 2
3.12187	M	rs13475874	1	55.751	1441019_at	2	103.863	trans	Fbxo3	F-box only protein 3
3.30269	M	rs13475874	1	55.751	1457684_at	2	130.84	trans	1700037H04Rik	RIKEN cDNA 1700037H04 gene
3.1494	M	rs13475874	1	55.751	1425895_a_at	2	152.428	trans	Id1	inhibitor of DNA binding 1
3.9301	M	rs13475874	1	55.751	1433501_at	3	82.0398	trans	Ctso	cathepsin O
3.12135	M	rs13475874	1	55.751	1442001_at	3	97.7555	trans	Prkab2	protein kinase, AMP-activated, beta 2 non-catalytic subunit
4.32883	M	rs13475874	1	55.751	1455048_at	3	101.591	trans	Igsf3	immunoglobulin superfamily, member 3
4.11558	M	rs13475874	1	55.751	1423573_at	5	77.2149	trans	Srd5a2l	steroid 5 alpha-reductase 2-like
3.62464	M	rs13475874	1	55.751	1456314_x_at	5	124.606	trans	Cdk2ap1	CDK2 (cyclin-dependent kinase 2)-associated protein 1
3.30183	M	rs13475874	1	55.751	1430299_at	5	137.991	trans	Tsc22d4	TSC22 domain family 4
4.48106	M	rs13475874	1	55.751	1416522_a_at	6	124.705	trans	Grcc10	gene rich cluster, C10 gene
4.06085	M	rs13475874	1	55.751	1425215_at	7	30.5271	trans	Ffar2	free fatty acid receptor 2
3.5696	M	rs13475874	1	55.751	1422031_a_at	7	84.4912	trans	Zfand6	zinc finger, AN1-type domain 6
3.32751	M	rs13475874	1	55.751	1417080_a_at	9	21.8226	trans	Ecsit	ECSIT homolog (Drosophila)
4.22067	M	rs13475874	1	55.751	1417674_s_at	9	118.355	trans	Golga4	golgi autoantigen, golgin subfamily a, 4
4.44182	M	rs13475874	1	55.751	1424193_at	10	77.574	trans	Pwp2h	PWP2 (periodic tryptophan protein) homolog, yeast
3.32398	M	rs13475874	1	55.751	1418814_s_at	10	93.6288	trans	Ndufa12	NADH dehydrogenase (ubiquinone) 1 alpha subcomplex, 12
3.13348	M	rs13475874	1	55.751	1428128_at	10	112.329	trans	4921506J03Rik	RIKEN cDNA 4921506J03 gene
3.73488	M	rs13475874	1	55.751	1415685_at	11	29.4264	trans	Mtif2	mitochondrial translational initiation factor 2
4.29976	M	rs13475874	1	55.751	1417571_at	11	32.1265	trans	Mpg	N-methylpurine-DNA glycosylase
3.28175	M	rs13475874	1	55.751	1416553_at	11	120.527	trans	Stra13	stimulated by retinoic acid 13
3.42821	M	rs13475874	1	55.751	1426825_at	15	99.1453	trans	Fmnl3	formin-like 3
4.70745	M	rs13475874	1	55.751	1454841_at	16	90.6404	trans	4921511H13Rik	RIKEN cDNA 4921511H13 gene
4.02999	M	rs13475874	1	55.751	1452119_at	17	31.7652	trans	2600005C20Rik	RIKEN cDNA 2600005C20 gene
4.23153	M	rs13475874	1	55.751	1450534_x_at	17	33.5851	trans	LOC56628	MHC (A.CA/J(H-2K-f) class I antigen
3.31621	M	rs13475874	1	55.751	1450560_a_at	17	46.1462	trans	Ppp2r5d	protein phosphatase 2, regulatory subunit B (B56), delta isoform
3.28133	M	rs13475874	1	55.751	1424883_s_at	17	80.1096	trans	Sfrs7	splicing factor, arginine/serine-rich 7
3.06119	M	rs13475874	1	55.751	1455396_at	18	64.6543	trans	Atp8b1	ATPase, class I, type 8B, member 1
3.12244	M	rs13475874	1	55.751	1426225_at	19	38.1818	trans	Rbp4	retinol binding protein 4, plasma
6.58771	M	rs13475874	1	55.751	1421982_a_at	1	37.3747	cis	Unc50	unc-50 homolog (C. elegans)
5.79173	M	rs13475874	1	55.751	1424463_at	1	52.6008	cis	2210010L05Rik	RIKEN cDNA 2210010L05 gene
5.12568	M	rs13475874	1	55.751	1423452_at	1	53.7001	cis	Stk17b	serine/threonine kinase 17b (apoptosis-inducing)
7.52766	M	rs13475874	1	55.751	1431183_at	1	57.3222	cis	1700066M21Rik	RIKEN cDNA 1700066M21 gene
4.52145	M	rs13475874	1	55.751	1434242_at	1	74.3687	cis	Usp37	ubiquitin specific peptidase 37
3.34557	M	rs3022801	1	58.3585	1457062_at	ambig	ambig	ambig	1700081L11Rik	RIKEN cDNA 1700081L11 gene
3.91481	M	rs3022801	1	58.3585	1451767_at	ambig	ambig	ambig	Ncf1	neutrophil cytosolic factor 1
3.22945	M	rs3022801	1	58.3585	1435655_at	2	32.7837	trans	Snora65	small nucleolar RNA, H/ACA box 65
3.02647	M	rs3022801	1	58.3585	1438222_at	2	52.9852	trans	D2Ertd612e	DNA segment, Chr 2, ERATO Doi 612, expressed
4.29094	M	rs3022801	1	58.3585	1450858_a_at	3	135.377	trans	Ube2d3	ubiquitin-conjugating enzyme E2D 3 (UBC4/5 homolog, yeast)
4.01458	M	rs3022801	1	58.3585	1448264_a_at	4	129.094	trans	Eif3s2	eukaryotic translation initiation factor 3, subunit 2 (beta)
3.89636	M	rs3022801	1	58.3585	1416224_at	4	140.717	trans	Zbtb17	zinc finger and BTB domain containing 17
3.15601	M	rs3022801	1	58.3585	1447878_s_at	5	108.947	trans	Fgfrl1	fibroblast growth factor receptor-like 1
4.14763	M	rs3022801	1	58.3585	1435935_at	5	118.526	trans	---	Transcribed locus
3.36148	M	rs3022801	1	58.3585	1425210_s_at	7	29.4773	trans	Zfp84	zinc finger protein 84
3.31221	M	rs3022801	1	58.3585	1418796_at	7	44.1718	trans	Clec11a	C-type lectin domain family 11, member a
3.23159	M	rs3022801	1	58.3585	1429079_a_at	8	73.0687	trans	2310045N01Rik	RIKEN cDNA 2310045N01 gene
3.01824	M	rs3022801	1	58.3585	1435229_at	9	40.0438	trans	Gramd1b	GRAM domain containing 1B
3.63272	M	rs3022801	1	58.3585	1453993_a_at	9	69.7887	trans	Bnip2	BCL2/adenovirus E1B interacting protein 1, NIP2
3.0243	M	rs3022801	1	58.3585	1434928_at	11	4.96038	trans	Gas2l1	growth arrest-specific 2 like 1
4.45577	M	rs3022801	1	58.3585	1450900_at	11	29.0729	trans	AW011752	expressed sequence AW011752
3.61295	M	rs3022801	1	58.3585	1451449_at	11	30.8308	trans	4933407N01Rik	RIKEN cDNA 4933407N01 gene
3.22621	M	rs3022801	1	58.3585	1436224_at	11	70.5472	trans	---	18-day embryo whole body cDNA, RIKEN full-length enriched library, clone:1110061F19 product:unclassifiable, full insert sequence
4.47503	M	rs3022801	1	58.3585	1444378_at	11	120.8	trans	Csnk1d	Casein kinase 1, delta
3.18512	M	rs3022801	1	58.3585	1434660_at	12	88.3168	trans	Alkbh1	alkB, alkylation repair homolog 1 (E. coli)
4.23608	M	rs3022801	1	58.3585	1456205_x_at	13	95.9433	trans	Tbca	tubulin cofactor a
4.0141	M	rs3022801	1	58.3585	1435966_x_at	15	55.3642	trans	Mrpl13	mitochondrial ribosomal protein L13
4.7215	M	rs3022801	1	58.3585	1448555_at	15	97.5031	trans	D15Ertd682e	DNA segment, Chr 15, ERATO Doi 682, expressed
5.30308	M	rs3022801	1	58.3585	1436549_a_at	15	103.074	trans	Hnrpa1	heterogeneous nuclear ribonucleoprotein A1
3.81423	M	rs3022801	1	58.3585	1444701_at	18	73.7027	trans	A130001D14Rik	RIKEN cDNA A130001D14 gene
3.53926	M	rs3022801	1	58.3585	1428317_at	X	71.6398	trans	---	---
10.0859	M	rs3022801	1	58.3585	1451512_s_at	1	52.7896	cis	Hibch	3-hydroxyisobutyryl-Coenzyme A hydrolase
8.18116	M	rs3022801	1	58.3585	1434422_at	1	57.3291	cis	---	---
14.0128	M	rs3022801	1	58.3585	1436984_at	1	60.4229	cis	Abi2	abl-interactor 2
8.4621	M	rs3022801	1	58.3585	1437917_at	1	64.0484	cis	D530037H12Rik	RIKEN cDNA D530037H12 gene
30.8845	M	rs3022801	1	58.3585	1452994_at	1	65.2097	cis	Pip5k3	phosphatidylinositol-3-phosphate/phosphatidylinositol 5-kinase, type III
4.28549	M	rs13475885	1	62.2441	1427230_at	4	154.539	trans	B930041F14Rik	RIKEN cDNA B930041F14 gene
3.18761	M	rs13475885	1	62.2441	1428974_s_at	9	123.546	trans	Lztfl1	leucine zipper transcription factor-like 1
3.40008	M	rs13475885	1	62.2441	1449633_s_at	11	100.245	trans	Nt5c3l	5'-nucleotidase, cytosolic III-like
4.61872	M	rs13475885	1	62.2441	1423142_a_at	13	8.97172	trans	Gtpbp4	GTP binding protein 4
3.54146	M	rs13475885	1	62.2441	1435051_at	X	22.9618	trans	Wdr44	WD repeat domain 44
16.7991	M	rs13475885	1	62.2441	1435661_at	1	59.0451	cis	Als2cr4	amyotrophic lateral sclerosis 2 (juvenile) chromosome region, candidate 4
4.57808	M	rs13475887	1	62.9869	1430528_at	ambig	ambig	ambig	Sdcbp	syndecan binding protein
4.40857	M	rs13475887	1	62.9869	1455981_at	4	86.3259	trans	Rps6 /// LOC214738 /// LOC384383 /// LOC545640 /// LOC626259 /// LOC629575 /// LOC638497 /// LOC639593 /// LOC639750 /// LOC666577 /// LOC667739 /// LOC667922 /// LOC671306 /// LOC671432 /// LOC672620 /// LOC675985	ribosomal protein S6 /// similar to 40S ribosomal protein S6 /// similar to 40S ribosomal protein S6 /// similar to 40S ribosomal protein S6 /// similar to 40S ribosomal protein S6 /// similar to 40S ribosomal protein S6 /// similar to 40S ribosomal protein S6 /// similar to 40S ribosomal protein S6 /// similar to 40S ribosomal protein S6 /// similar to 40S ribosomal protein S6 /// similar to 40S…
5.02529	M	rs13475887	1	62.9869	1424031_at	11	96.5836	trans	Snx11	sorting nexin 11
3.35738	M	rs13475887	1	62.9869	1454003_at	18	67.5592	trans	Afg3l2	AFG3(ATPase family gene 3)-like 2 (yeast)
9.40681	M	rs13475887	1	62.9869	1456257_at	1	58.4692	cis	C130065N10Rik	RIKEN cDNA C130065N10 gene
7.00009	M	rs13475887	1	62.9869	1442027_at	1	60.2727	cis	Nbeal1	neurobeachin like 1
3.06291	M	rs13475906	1	69.1558	1438911_at	ambig	ambig	ambig	2007-09-07	Septin 7
3.62187	M	rs13475906	1	69.1558	1443020_at	ambig	ambig	ambig	Hmbox1	Homeobox containing 1
3.7153	M	rs13475906	1	69.1558	1429008_at	ambig	ambig	ambig	1810074P20Rik	RIKEN cDNA 1810074P20 gene
4.56621	M	rs13475906	1	69.1558	1442198_at	ambig	ambig	ambig	Nek7	NIMA (never in mitosis gene a)-related expressed kinase 7
5.02554	M	rs13475906	1	69.1558	1453953_at	ambig	ambig	ambig	9130015A21Rik	RIKEN cDNA 9130015A21 gene
3.38449	M	rs13475906	1	69.1558	1447651_x_at	1	37.8424	trans	Mrpl30 /// LOC621542 /// LOC632468	mitochondrial ribosomal protein L30 /// similar to mitochondrial ribosomal protein L30 /// similar to mitochondrial ribosomal protein L30
3.26983	M	rs13475906	1	69.1558	1449263_at	3	53.9431	trans	Ufm1	ubiquitin-fold modifier 1
3.01732	M	rs13475906	1	69.1558	1447249_at	8	109.743	trans	---	Transcribed locus
3.09217	M	rs13475906	1	69.1558	1436305_at	10	31.1913	trans	Ibrdc1	IBR domain containing 1
3.32524	M	rs13475906	1	69.1558	1424006_at	11	101.223	trans	Aarsd1	alanyl-tRNA synthetase domain containing 1
3.33838	M	rs13475906	1	69.1558	1434176_x_at	15	82.9537	trans	Poldip3	polymerase (DNA-directed), delta interacting protein 3
5.01379	M	rs13475906	1	69.1558	1428880_at	19	10.5687	trans	0610038F07Rik	RIKEN cDNA 0610038F07 gene
3.06039	M	rs13475906	1	69.1558	1455457_at	19	40.0913	trans	Cyp2c50 /// Cyp2c54	cytochrome P450, family 2, subfamily c, polypeptide 50 /// cytochrome P450
8.66383	M	rs13475906	1	69.1558	1418225_at	1	58.4073	cis	Orc2l	origin recognition complex, subunit 2-like (S. cerevisiae)
26.7755	M	rs13475906	1	69.1558	1422994_at	1	65.121	cis	Pip5k3	phosphatidylinositol-3-phosphate/phosphatidylinositol 5-kinase, type III
3.11092	M	rs13475914	1	73.1975	1434655_at	ambig	ambig	ambig	Foxk1	forkhead box K1
5.33958	M	rs13475914	1	73.1975	1455331_at	ambig	ambig	ambig	9430067K14Rik	RIKEN cDNA 9430067K14 gene
3.05614	M	rs13475914	1	73.1975	1436535_at	1	145.513	trans	Trove2	TROVE domain family, member 2
3.69849	M	rs13475914	1	73.1975	1433740_at	2	128.544	trans	2610301K12Rik	RIKEN cDNA 2610301K12 gene
3.24138	M	rs13475914	1	73.1975	1426765_at	2	153.31	trans	Commd7 /// LOC631742 /// LOC674161	COMM domain containing 7 /// similar to COMM domain containing protein 7 /// similar to COMM domain-containing protein 7
4.16904	M	rs13475914	1	73.1975	1436942_at	6	47.3811	trans	A930035D04Rik	RIKEN cDNA A930035D04 gene
3.73036	M	rs13475914	1	73.1975	1427283_at	9	44.5543	trans	Mll1	myeloid/lymphoid or mixed-lineage leukemia 1
3.50579	M	rs13475914	1	73.1975	1428311_at	10	69.585	trans	Ccdc6	coiled-coil domain containing 6
3.52007	M	rs13475914	1	73.1975	1418088_a_at	11	67.7827	trans	Stx8	syntaxin 8
3.32843	M	rs13475914	1	73.1975	1438443_at	16	43.5402	trans	Zbtb20	zinc finger and BTB domain containing 20
6.65895	M	rs13475914	1	73.1975	1456320_at	1	58.4719	cis	BC049806	cDNA sequence BC049806
3.05318	M	rs4222426	1	73.9888	1424515_at	ambig	ambig	ambig	B230354K17Rik	RIKEN cDNA B230354K17 gene
3.08215	M	rs4222426	1	73.9888	1439210_at	ambig	ambig	ambig	Mrps9	mitochondrial ribosomal protein S9
3.79173	M	rs4222426	1	73.9888	1440314_at	ambig	ambig	ambig	Trip12	Thyroid hormone receptor interactor 12
3.06421	M	rs4222426	1	73.9888	1420916_at	2	52.9602	trans	Prpf40a	PRP40 pre-mRNA processing factor 40 homolog A (yeast)
3.10967	M	rs4222426	1	73.9888	1428423_at	5	108.743	trans	Pcgf3	polycomb group ring finger 3
3.62113	M	rs4222426	1	73.9888	1444609_at	6	33.4558	trans	Exoc4	Exocyst complex component 4
3.56048	M	rs4222426	1	73.9888	1434648_a_at	11	6.44694	trans	Ccm2	cerebral cavernous malformation 2 homolog (human)
4.14755	M	rs4222426	1	73.9888	1454939_at	15	66.4405	trans	Phf20l1	PHD finger protein 20-like 1
3.52969	M	rs4222426	1	73.9888	1436229_at	1	58.4707	cis	BC049806	CDNA sequence BC049806
4.91316	M	rs4222426	1	73.9888	1428506_at	1	71.4904	cis	Atic	5-aminoimidazole-4-carboxamide ribonucleotide formyltransferase/IMP cyclohydrolase
5.28305	M	rs4222426	1	73.9888	1417578_a_at	1	75.3191	cis	Gmppa	GDP-mannose pyrophosphorylase A
4.35456	M	rs4222426	1	73.9888	1460594_a_at	1	75.3257	cis	Gmppa	GDP-mannose pyrophosphorylase A
5.89857	M	rs4222426	1	73.9888	1435901_at	1	89.7763	cis	Usp40	ubiquitin specific peptidase 40
3.44323	M	rs13475919	1	74.5616	1457677_at	ambig	ambig	ambig	BC057593	CDNA sequence BC057593
3.47862	M	rs13475919	1	74.5616	1425200_at	3	108.782	trans	Clcc1	chloride channel CLIC-like 1
3.02471	M	rs13475919	1	74.5616	1456328_at	3	135.991	trans	Bank1	B-cell scaffold protein with ankyrin repeats 1
3.76358	M	rs13475919	1	74.5616	1443877_a_at	11	54.4747	trans	Rapgef6	Rap guanine nucleotide exchange factor (GEF) 6
3.52053	M	rs13475919	1	74.5616	1440816_x_at	12	13.2453	trans	Ddx1	DEAD (Asp-Glu-Ala-Asp) box polypeptide 1
3.27136	M	rs13475919	1	74.5616	1424434_at	16	8.38612	trans	BC024814	cDNA sequence BC024814
3.58074	M	rs13475919	1	74.5616	1456042_s_at	17	24.6888	trans	Cramp1l	Crm, cramped-like (Drosophila)
3.66717	M	rs13475919	1	74.5616	1418536_at	17	35.0472	trans	LOC630509 /// LOC674192	similar to H-2 class I histocompatibility antigen, Q7 alpha chain precursor (QA-2 antigen) /// region containing histocompatibility 2, Q region locus 9; histocompatibility 2, Q region locus 7
17.572	M	rs13475919	1	74.5616	1449274_at	1	64.5407	cis	2310038H17Rik	RIKEN cDNA 2310038H17 gene
6.93352	M	rs13475919	1	74.5616	1440468_at	1	65.0396	cis	D630023F18Rik	RIKEN cDNA D630023F18 gene
3.00084	M	rs6209698	1	75.2298	1459857_at	ambig	ambig	ambig	Usp32	ubiquitin specific peptidase 32
3.23182	M	rs6209698	1	75.2298	1436740_at	ambig	ambig	ambig	A430108E01Rik	RIKEN cDNA A430108E01 gene
3.13266	M	rs6209698	1	75.2298	1430165_at	1	53.7051	trans	Stk17b	serine/threonine kinase 17b (apoptosis-inducing)
3.4795	M	rs6209698	1	75.2298	1439138_at	1	107.518	trans	2310035C23Rik	RIKEN cDNA 2310035C23 gene
3.01738	M	rs6209698	1	75.2298	1459735_at	4	61.7931	trans	C430014M02Rik	RIKEN cDNA C430014M02 gene
3.30781	M	rs6209698	1	75.2298	1425440_x_at	6	90.5705	trans	Slc41a3	solute carrier family 41, member 3
3.71231	M	rs6209698	1	75.2298	1452213_at	11	106.318	trans	Tex2	testis expressed gene 2
3.23703	M	rs6209698	1	75.2298	1423235_at	13	95.4597	trans	Ap3b1	adaptor-related protein complex 3, beta 1 subunit
4.92956	M	rs6209698	1	75.2298	1448664_a_at	1	75.2842	cis	Speg	SPEG complex locus
5.38925	M	rs6405821	1	76.8402	1452265_at	1	120.389	trans	Clasp1	CLIP associating protein 1
8.57538	M	rs6405821	1	76.8402	1435980_x_at	1	74.7179	cis	Wnt6	wingless-related MMTV integration site 6
3.01672	M	rs13475933	1	78.8875	1456571_at	ambig	ambig	ambig	Dcps	decapping enzyme, scavenger
3.13893	M	rs13475933	1	78.8875	1456648_at	ambig	ambig	ambig	Man1a	Mannosidase 1, alpha
3.4874	M	rs13475933	1	78.8875	1458667_at	2	150.626	trans	4930519N13Rik	RIKEN cDNA 4930519N13 gene
3.8676	M	rs13475933	1	78.8875	1439972_at	6	143.146	trans	Etnk1	ethanolamine kinase 1
3.02195	M	rs13475933	1	78.8875	1422083_at	9	106.081	trans	Tlr9	toll-like receptor 9
3.19314	M	rs13475933	1	78.8875	1451683_x_at	17	34.8712	trans	LOC547343	similar to H-2 class I histocompatibility antigen, L-D alpha chain precursor
6.01372	M	rs13475933	1	78.8875	1442108_at	1	74.5339	cis	Rnf25	Ring finger protein 25
5.32951	M	rs13475933	1	78.8875	1417579_x_at	1	75.3191	cis	Gmppa	GDP-mannose pyrophosphorylase A
4.30956	M	rs13475933	1	78.8875	1417671_at	1	93.1288	cis	Scly	selenocysteine lyase
3.01444	M	rs13475934	1	79.0291	1449750_at	ambig	ambig	ambig	AA407331	expressed sequence AA407331
4.15386	M	rs13475934	1	79.0291	1440391_at	5	115.827	trans	LOC638038	hypothetical protein LOC638038
3.22442	M	rs13475934	1	79.0291	1435718_at	7	79.7488	trans	Ap3s2	adaptor-related protein complex 3, sigma 2 subunit
9.91402	M	rs13475934	1	79.0291	1431792_a_at	1	75.4047	cis	Stk11ip	serine/threonine kinase 11 interacting protein
7.27662	M	rs13475934	1	79.0291	1439757_s_at	1	77.2568	cis	Epha4	Eph receptor A4
4.30679	M	rs13475934	1	79.0291	1430986_at	1	78.3011	cis	Farslb	phenylalanine-tRNA synthetase-like, beta subunit
15.9482	M	rs13475934	1	79.0291	1456635_at	1	84.9904	cis	---	---
21.7414	M	rs4222476	1	80.1627	1448657_a_at	1	75.1197	cis	Dnajb10	DnaJ (Hsp40) homolog, subfamily B, member 10
4.93681	M	rs4222476	1	80.1627	1417305_at	1	75.2842	cis	Speg	SPEG complex locus
4.49918	M	rs4222476	1	80.1627	1435433_at	1	91.575	cis	Centg2	centaurin, gamma 2
4.7871	M	rs13475939	1	80.4701	1457081_at	ambig	ambig	ambig	D630038D15Rik	RIKEN cDNA D630038D15 gene
3.31396	M	rs13475939	1	80.4701	1423302_a_at	5	28.0728	trans	Paxip1	PAX interacting (with transcription-activation domain) protein 1
3.28941	M	rs13475939	1	80.4701	1434720_at	11	95.5862	trans	9530033F24Rik	RIKEN cDNA 9530033F24 gene
3.33105	M	rs13475939	1	80.4701	1449142_a_at	18	40.3314	trans	Yipf5	Yip1 domain family, member 5
5.32476	M	rs13475939	1	80.4701	1425968_s_at	1	75.2584	cis	Speg	SPEG complex locus
8.09657	M	rs13475939	1	80.4701	1429021_at	1	77.2502	cis	Epha4	Eph receptor A4
3.65415	M	rs13475939	1	80.4701	1428386_at	1	78.5369	cis	Acsl3	acyl-CoA synthetase long-chain family member 3
4.48287	M	rs13475939	1	80.4701	1452771_s_at	1	78.5369	cis	Acsl3	acyl-CoA synthetase long-chain family member 3
3.04403	M	rs13475956	1	85.4265	1449213_at	ambig	ambig	ambig	Lage3	L antigen family, member 3
3.181	M	rs13475956	1	85.4265	1418987_at	ambig	ambig	ambig	Pla2g2d	phospholipase A2, group IID
3.25255	M	rs13475956	1	85.4265	1458393_at	ambig	ambig	ambig	Srr	serine racemase
3.28141	M	rs13475956	1	85.4265	1434103_at	ambig	ambig	ambig	AA408278	expressed sequence AA408278
3.31106	M	rs13475956	1	85.4265	1457007_at	ambig	ambig	ambig	Ncor1	Nuclear receptor co-repressor 1
3.39358	M	rs13475956	1	85.4265	1451090_a_at	ambig	ambig	ambig	Eif2s3x	eukaryotic translation initiation factor 2, subunit 3, structural gene X-linked
3.79016	M	rs13475956	1	85.4265	1453036_at	ambig	ambig	ambig	5430439M09Rik	RIKEN cDNA 5430439M09 gene
3.89284	M	rs13475956	1	85.4265	1445543_at	ambig	ambig	ambig	9830124H08Rik	RIKEN cDNA 9830124H08 gene
4.04194	M	rs13475956	1	85.4265	1445425_at	ambig	ambig	ambig	LOC432958	hypothetical gene supported by AK040104
4.07375	M	rs13475956	1	85.4265	1441642_at	ambig	ambig	ambig	Large	Like-glycosyltransferase
5.92978	M	rs13475956	1	85.4265	1460084_at	ambig	ambig	ambig	---	---
8.57827	M	rs13475956	1	85.4265	1429563_x_at	ambig	ambig	ambig	5031415C07Rik	RIKEN cDNA 5031415C07 gene
22.7395	M	rs13475956	1	85.4265	1435792_at	ambig	ambig	ambig	Csprs /// LOC665338	component of Sp100-rs /// similar to component of Sp100-rs
3.14754	M	rs13475956	1	85.4265	1427208_at	1	33.7061	trans	Zfp451	zinc finger protein 451
3.89597	M	rs13475956	1	85.4265	1419124_at	1	52.6019	trans	2210010L05Rik	RIKEN cDNA 2210010L05 gene
4.4108	M	rs13475956	1	85.4265	1416908_s_at	1	120.126	trans	Tsn	translin
3.07081	M	rs13475956	1	85.4265	1452297_at	1	129.602	trans	Ccnt2	cyclin T2
3.33725	M	rs13475956	1	85.4265	1454375_at	2	60.0545	trans	5730458M16Rik	RIKEN cDNA 5730458M16 gene
3.08004	M	rs13475956	1	85.4265	1432828_at	2	80.6378	trans	---	---
3.50809	M	rs13475956	1	85.4265	1423737_at	2	90.6955	trans	Ndufs3	NADH dehydrogenase (ubiquinone) Fe-S protein 3
4.28973	M	rs13475956	1	85.4265	1428402_at	2	152.103	trans	Zcchc3	zinc finger, CCHC domain containing 3
3.29824	M	rs13475956	1	85.4265	1452693_at	2	158.486	trans	Dhx35	DEAH (Asp-Glu-Ala-His) box polypeptide 35
4.36259	M	rs13475956	1	85.4265	1416895_at	3	89.3577	trans	Efna1	ephrin A1
3.85376	M	rs13475956	1	85.4265	1428674_at	3	109.03	trans	Prpf38b	PRP38 pre-mRNA processing factor 38 (yeast) domain containing B
3.44492	M	rs13475956	1	85.4265	1451996_at	4	97.8474	trans	Tm2d1	TM2 domain containing 1
3.51822	M	rs13475956	1	85.4265	1457977_at	4	124.606	trans	2310005N01Rik	RIKEN cDNA 2310005N01 gene
3.18808	M	rs13475956	1	85.4265	1420612_s_at	4	129.323	trans	Ptp4a2	protein tyrosine phosphatase 4a2
3.44546	M	rs13475956	1	85.4265	1451212_at	4	133.402	trans	Ccdc21	coiled-coil domain containing 21
3.81497	M	rs13475956	1	85.4265	1455508_at	4	154.467	trans	A530082C11Rik	RIKEN cDNA A530082C11 gene
3.39895	M	rs13475956	1	85.4265	1459783_s_at	5	37.0359	trans	Cno	cappuccino
3.21628	M	rs13475956	1	85.4265	1429601_x_at	5	92.024	trans	C630010D07Rik /// LOC665563 /// LOC674367	RIKEN cDNA C630010D07 gene /// similar to methylenetetrahydrofolate dehydrogenase (NADP+ dependent) 2-like /// region containing RIKEN cDNA C630010D07 gene; RIKEN cDNA 1110019K23 gene
3.94172	M	rs13475956	1	85.4265	1450151_at	5	143.516	trans	Zfp316	zinc finger protein 316
3.31706	M	rs13475956	1	85.4265	1433894_at	6	52.6976	trans	AI591476	expressed sequence AI591476
3.42516	M	rs13475956	1	85.4265	1453208_at	6	133.071	trans	2700089E24Rik	RIKEN cDNA 2700089E24 gene
3.95394	M	rs13475956	1	85.4265	1435523_s_at	6	133.073	trans	2700089E24Rik	RIKEN cDNA 2700089E24 gene
3.20967	M	rs13475956	1	85.4265	1429800_at	7	24.9375	trans	9130221H12Rik	RIKEN cDNA 9130221H12 gene
3.04539	M	rs13475956	1	85.4265	1456767_at	7	30.0642	trans	Lrfn3	leucine rich repeat and fibronectin type III domain containing 3
3.00605	M	rs13475956	1	85.4265	1425446_at	7	46.7959	trans	---	---
3.31974	M	rs13475956	1	85.4265	1422554_at	7	64.7506	trans	Ndnl2	necdin-like 2
3.49173	M	rs13475956	1	85.4265	1429653_at	8	123.461	trans	Gse1	genetic suppressor element 1
4.29393	M	rs13475956	1	85.4265	1427120_at	9	20.1832	trans	Zfp26	zinc finger protein 26
3.76893	M	rs13475956	1	85.4265	1449915_at	9	39.9429	trans	Zfp202	zinc finger protein 202
3.04538	M	rs13475956	1	85.4265	1437627_at	10	79.7835	trans	Rkhd1	ring finger (C3HC4 type) and KH domain containing 1
3.29593	M	rs13475956	1	85.4265	1451530_at	11	16.6523	trans	Egfr	epidermal growth factor receptor
3.39239	M	rs13475956	1	85.4265	1419745_at	11	97.3062	trans	Arhgap23	Rho GTPase activating protein 23
3.75638	M	rs13475956	1	85.4265	1455237_at	11	118.076	trans	Usp36	ubiquitin specific peptidase 36
4.0121	M	rs13475956	1	85.4265	1443932_at	12	70.2017	trans	Klhdc1	kelch domain containing 1
4.04711	M	rs13475956	1	85.4265	1424459_at	13	73.9333	trans	Aytl2	acyltransferase like 2
3.13626	M	rs13475956	1	85.4265	1439441_x_at	14	56.6438	trans	Lats2	large tumor suppressor 2
3.09275	M	rs13475956	1	85.4265	1449966_s_at	14	58.3951	trans	Cab39l	calcium binding protein 39-like
3.12468	M	rs13475956	1	85.4265	1429723_at	14	60.488	trans	6330409N04Rik	RIKEN cDNA 6330409N04 gene
3.69204	M	rs13475956	1	85.4265	1433770_at	14	65.757	trans	Dpysl2	dihydropyrimidinase-like 2
3.03188	M	rs13475956	1	85.4265	1442858_at	14	102.013	trans	Phr1	Pam, highwire, rpm 1
3.1012	M	rs13475956	1	85.4265	1427015_at	15	99.2501	trans	C230021P08Rik	Riken cDNA C230021P08 gene
3.69742	M	rs13475956	1	85.4265	1454961_at	16	90.825	trans	Synj1	synaptojanin 1
4.05927	M	rs13475956	1	85.4265	1419744_at	17	33.7559	trans	H2-DMb2	histocompatibility 2, class II, locus Mb2
3.56429	M	rs13475956	1	85.4265	1434863_at	18	35.797	trans	AU041129	expressed sequence AU041129
17.9952	M	rs13475956	1	85.4265	1422141_s_at	1	85.0812	cis	Csprs	component of Sp100-rs
18.9694	M	rs13475956	1	85.4265	1422140_at	1	85.0812	cis	Sp100-rs /// LOC620113 /// LOC665338 /// LOC665378 /// LOC673083 /// LOC673135 /// LOC673206 /// LOC673671 /// LOC673849 /// LOC673997	similar to component of Sp100-rs /// similar to component of Sp100-rs /// similar to component of Sp100-rs /// similar to component of Sp100-rs /// similar to component of Sp100-rs /// similar to component of Sp100-rs /// similar to component of Sp100-rs /// similar to component of Sp100-rs /// similar to component of Sp100-rs /// similar to component of Sp100-rs
19.7906	M	rs13475956	1	85.4265	1460416_s_at	1	87.2645	cis	Csprs /// Sp100-rs /// LOC665338 /// LOC665378 /// LOC673105 /// LOC673206 /// LOC673671 /// LOC673849 /// LOC673925 /// LOC673997	component of Sp100-rs /// similar to component of Sp100-rs /// similar to component of Sp100-rs /// similar to component of Sp100-rs /// similar to component of Sp100-rs /// similar to component of Sp100-rs /// similar to component of Sp100-rs /// similar to component of Sp100-rs /// similar to component of Sp100-rs /// similar to component of Sp100-rs
24.4422	M	rs13475956	1	85.4265	1440214_at	1	87.5483	cis	A630001G21Rik	RIKEN cDNA A630001G21 gene
7.85168	M	rs13475956	1	85.4265	1421053_at	1	94.8467	cis	Kif1a	kinesin family member 1A
3.1717	M	rs13475967	1	89.3946	1446510_at	ambig	ambig	ambig	Phip	Pleckstrin homology domain interacting protein
3.24266	M	rs13475967	1	89.3946	1442834_at	ambig	ambig	ambig	Ppp4r2	Protein phosphatase 4, regulatory subunit 2
3.28564	M	rs13475967	1	89.3946	1458781_at	ambig	ambig	ambig	Kcnk13	Potassium channel, subfamily K, member 13
3.30207	M	rs13475967	1	89.3946	1447062_at	ambig	ambig	ambig	Vps24	Vacuolar protein sorting 24 (yeast)
3.38481	M	rs13475967	1	89.3946	1445514_at	ambig	ambig	ambig	Vhlh	von Hippel-Lindau syndrome homolog
3.40254	M	rs13475967	1	89.3946	1428153_at	ambig	ambig	ambig	Mrps10	mitochondrial ribosomal protein S10
3.43762	M	rs13475967	1	89.3946	1440717_at	ambig	ambig	ambig	AA407881	expressed sequence AA407881
3.44944	M	rs13475967	1	89.3946	1442163_at	ambig	ambig	ambig	Hace1	HECT domain and ankyrin repeat containing, E3 ubiquitin protein ligase 1
3.4016	M	rs13475967	1	89.3946	1441444_at	1	60.1737	trans	Nbeal1	Neurobeachin like 1
3.10327	M	rs13475967	1	89.3946	1423423_at	2	121.105	trans	Pdia3	protein disulfide isomerase associated 3
3.02633	M	rs13475967	1	89.3946	1419251_at	4	108.778	trans	Eps15	epidermal growth factor receptor pathway substrate 15
3.2031	M	rs13475967	1	89.3946	1426979_at	5	123.706	trans	Mlxip	MLX interacting protein
3.04557	M	rs13475967	1	89.3946	1448211_at	6	48.4672	trans	Atp6v0e2	ATPase, H+ transporting, lysosomal V0 subunit E2
4.32795	M	rs13475967	1	89.3946	1455626_at	6	52.1527	trans	Hoxa9	homeo box A9
3.02493	M	rs13475967	1	89.3946	1435549_at	7	45.1713	trans	Trpm4	transient receptor potential cation channel, subfamily M, member 4
3.65235	M	rs13475967	1	89.3946	1417463_a_at	7	101.78	trans	2400001E08Rik /// LOC433216	RIKEN cDNA 2400001E08 gene /// hypothetical LOC433216
3.03811	M	rs13475967	1	89.3946	1426701_at	7	105.25	trans	4632419K20Rik	RIKEN cDNA 4632419K20 gene
3.1644	M	rs13475967	1	89.3946	1426487_a_at	7	122.774	trans	Rbbp6	retinoblastoma binding protein 6
3.24634	M	rs13475967	1	89.3946	1451391_at	7	133.491	trans	2700050L05Rik	RIKEN cDNA 2700050L05 gene
3.3266	M	rs13475967	1	89.3946	1454910_at	9	106.546	trans	---	13 days embryo heart cDNA, RIKEN full-length enriched library, clone:D330008M10 product:hypothetical protein, full insert sequence
3.59803	M	rs13475967	1	89.3946	1448567_at	9	107.392	trans	Tmem115	transmembrane protein 115
3.64522	M	rs13475967	1	89.3946	1434105_at	9	111.119	trans	Epm2aip1	EPM2A (laforin) interacting protein 1
3.98928	M	rs13475967	1	89.3946	1421491_a_at	11	86.4233	trans	Tmem49	transmembrane protein 49
3.73543	M	rs13475967	1	89.3946	1427022_at	11	106.055	trans	Ddx42	DEAD (Asp-Glu-Ala-Asp) box polypeptide 42
3.53256	M	rs13475967	1	89.3946	1434924_at	13	48.8137	trans	Phf2	PHD finger protein 2
3.39177	M	rs13475967	1	89.3946	1460614_at	13	112.836	trans	Mier3	mesoderm induction early response 1, family member 3
3.37751	M	rs13475967	1	89.3946	1416728_at	17	34.7239	trans	Csnk2b	casein kinase 2, beta polypeptide
3.0367	M	rs13475967	1	89.3946	1417699_at	17	56.6884	trans	Gtf2f1	general transcription factor IIF, polypeptide 1
3.88795	M	rs13475967	1	89.3946	1453524_at	18	6.23419	trans	5530401D11Rik	RIKEN cDNA 5530401D11 gene
5.67457	M	rs13475967	1	89.3946	1425929_a_at	18	38.4232	trans	Rnf14	ring finger protein 14
14.0704	M	rs13475967	1	89.3946	1424783_a_at	1	89.9019	cis	Ugt1a2 /// Ugt1a6a /// Ugt1a10 /// Ugt1a7c /// Ugt1a5 /// Ugt1a9 /// Ugt1a6b /// Ugt1a1	UDP glucuronosyltransferase 1 family, polypeptide A2 /// UDP glucuronosyltransferase 1 family, polypeptide A6A /// UDP glycosyltransferase 1 family, polypeptide A10 /// UDP glucuronosyltransferase 1 family, polypeptide A7C /// UDP glucuronosyltransferase 1 family, polypeptide A5 /// UDP glucuronosyltransferase 1 family, polypeptide A9 /// UDP glucuronosyltransferase 1 family, polypeptide A6B /// …
9.90241	M	rs13475967	1	89.3946	1426260_a_at	1	89.9696	cis	Ugt1a2 /// Ugt1a6a /// Ugt1a10 /// Ugt1a7c /// Ugt1a5 /// Ugt1a9 /// Ugt1a6b /// Ugt1a1	UDP glucuronosyltransferase 1 family, polypeptide A2 /// UDP glucuronosyltransferase 1 family, polypeptide A6A /// UDP glycosyltransferase 1 family, polypeptide A10 /// UDP glucuronosyltransferase 1 family, polypeptide A7C /// UDP glucuronosyltransferase 1 family, polypeptide A5 /// UDP glucuronosyltransferase 1 family, polypeptide A9 /// UDP glucuronosyltransferase 1 family, polypeptide A6B /// …
11.1725	M	rs13475967	1	89.3946	1426261_s_at	1	89.9696	cis	Ugt1a2 /// Ugt1a6a /// Ugt1a10 /// Ugt1a7c /// Ugt1a5 /// Ugt1a9 /// Ugt1a6b /// Ugt1a1	UDP glucuronosyltransferase 1 family, polypeptide A2 /// UDP glucuronosyltransferase 1 family, polypeptide A6A /// UDP glycosyltransferase 1 family, polypeptide A10 /// UDP glucuronosyltransferase 1 family, polypeptide A7C /// UDP glucuronosyltransferase 1 family, polypeptide A5 /// UDP glucuronosyltransferase 1 family, polypeptide A9 /// UDP glucuronosyltransferase 1 family, polypeptide A6B /// …
3.65518	M	rs13475960	1	91.1367	1443950_at	ambig	ambig	ambig	A630042L21Rik	RIKEN cDNA A630042L21 gene
3.15362	M	rs13475960	1	91.1367	1448007_at	2	59.7329	trans	Baz2b	bromodomain adjacent to zinc finger domain, 2B
3.23199	M	rs13475960	1	91.1367	1458869_at	2	129.288	trans	2900076A13Rik	RIKEN cDNA 2900076A13 gene
3.10664	M	rs13475960	1	91.1367	1455987_at	6	88.4789	trans	Sec61a1	Sec61 alpha 1 subunit (S. cerevisiae)
4.22512	M	rs13475960	1	91.1367	1434459_at	7	15.5944	trans	BC057627	cDNA sequence BC057627
3.26021	M	rs13475960	1	91.1367	1455128_x_at	7	122.983	trans	Tnrc6a	trinucleotide repeat containing 6a
3.244	M	rs13475960	1	91.1367	1420650_at	8	111.604	trans	Atbf1	AT motif binding factor 1
3.39548	M	rs13475960	1	91.1367	1455694_at	9	110.47	trans	Nbeal2	neurobeachin-like 2
3.27854	M	rs13475960	1	91.1367	1457834_at	12	109.265	trans	Yy1	YY1 transcription factor
3.30774	M	rs13475960	1	91.1367	1451234_at	13	55.5489	trans	BC021381	cDNA sequence BC021381
3.46191	M	rs13475960	1	91.1367	1433834_at	15	31.4005	trans	2007-03-06	membrane-associated ring finger (C3HC4) 6
3.7529	M	rs13475960	1	91.1367	1448879_at	16	17.0656	trans	Ube2l3	ubiquitin-conjugating enzyme E2L 3
3.51946	M	rs13475960	1	91.1367	1440341_at	18	61.2994	trans	LOC629345	similar to SMF protein
3.30363	M	rs13475960	1	91.1367	1423881_at	19	3.45493	trans	Saps3	SAPS domain family, member 3
3.96048	M	rs6226012	1	91.9491	1458018_at	ambig	ambig	ambig	Ppm1h	Protein phosphatase 1H (PP2C domain containing)
4.16515	M	rs6226012	1	91.9491	1425379_at	ambig	ambig	ambig	Hgf	hepatocyte growth factor
4.50237	M	rs6226012	1	91.9491	1452666_a_at	1	134.184	trans	Tmcc2	transmembrane and coiled-coil domains 2
3.62127	M	rs6226012	1	91.9491	1416581_at	2	27.3372	trans	Wdr5	WD repeat domain 5
3.47707	M	rs6226012	1	91.9491	1445518_at	2	44.8891	trans	Zfhx1b	Zinc finger homeobox 1b
3.34432	M	rs6226012	1	91.9491	1442393_at	2	44.9215	trans	Zfhx1b	Zinc finger homeobox 1b
3.11998	M	rs6226012	1	91.9491	1422627_a_at	2	136.565	trans	Mkks	McKusick-Kaufman syndrome protein
3.44431	M	rs6226012	1	91.9491	1429307_s_at	4	148.329	trans	Lzic	leucine zipper and CTNNBIP1 domain containing
4.69675	M	rs6226012	1	91.9491	1458943_at	5	16.1324	trans	---	---
3.37524	M	rs6226012	1	91.9491	1435164_s_at	6	97.1493	trans	Ube1c	ubiquitin-activating enzyme E1C
4.05593	M	rs6226012	1	91.9491	1423586_at	7	25.466	trans	Axl	AXL receptor tyrosine kinase
3.61687	M	rs6226012	1	91.9491	1423659_a_at	7	44.7089	trans	Tbc1d17	TBC1 domain family, member 17
3.46794	M	rs6226012	1	91.9491	1451652_a_at	8	91.0089	trans	5033428A16Rik	RIKEN cDNA 5033428A16 gene
3.11259	M	rs6226012	1	91.9491	1429222_at	9	35.3083	trans	---	---
3.49693	M	rs6226012	1	91.9491	1451981_at	10	79.0721	trans	Gtrgeo22	gene trap ROSA b-geo 22
3.24003	M	rs6226012	1	91.9491	1421976_at	10	128.194	trans	Mmp19	matrix metallopeptidase 19
3.25302	M	rs6226012	1	91.9491	1454948_at	16	8.60404	trans	Usp7	ubiquitin specific peptidase 7
4.46984	M	rs6226012	1	91.9491	1435566_s_at	X	20.0084	trans	Araf	v-raf murine sarcoma 3611 viral oncogene homolog
5.54887	M	rs6226012	1	91.9491	1452238_at	1	82.7185	cis	Hrb	HIV-1 Rev binding protein
9.76265	M	rs6226012	1	91.9491	1422178_a_at	1	92.7885	cis	Rab17	RAB17, member RAS oncogene family
3.18901	M	rs3691187	1	93.2403	1451294_s_at	ambig	ambig	ambig	Snrpe	small nuclear ribonucleoprotein E
3.24137	M	rs3691187	1	93.2403	1452869_at	3	109.03	trans	Prpf38b	PRP38 pre-mRNA processing factor 38 (yeast) domain containing B
4.13745	M	rs3691187	1	93.2403	1419067_a_at	5	130.472	trans	Rabgef1	RAB guanine nucleotide exchange factor (GEF) 1
3.23618	M	rs3691187	1	93.2403	1456913_at	9	75.2891	trans	Tmod3	Tropomodulin 3
3.47466	M	rs3691187	1	93.2403	1439360_x_at	17	17.6155	trans	D15Ertd785e /// LOC665187 /// LOC670255	DNA segment, Chr 15, ERATO Doi 785, expressed /// similar to kleisin beta isoform 2 /// similar to kleisin beta isoform 2
8.86662	M	rs3691187	1	93.2403	1421929_at	1	77.2523	cis	Epha4	Eph receptor A4
3.1591	M	rs13475982	1	94.0599	1455496_at	ambig	ambig	ambig	Pfas	phosphoribosylformylglycinamidine synthase (FGAR amidotransferase)
3.34933	M	rs13475982	1	94.0599	1443325_at	ambig	ambig	ambig	---	Transcribed locus
3.4637	M	rs13475982	1	94.0599	1457760_at	ambig	ambig	ambig	A930004J17Rik	RIKEN cDNA A930004J17 gene
3.60543	M	rs13475982	1	94.0599	1440841_at	ambig	ambig	ambig	Ywhae	Tyrosine 3-monooxygenase/tryptophan 5-monooxygenase activation protein, epsilon polypeptide
3.1066	M	rs13475982	1	94.0599	1436917_s_at	2	26.1698	trans	Gpsm1	G-protein signalling modulator 1 (AGS3-like, C. elegans)
3.81281	M	rs13475982	1	94.0599	1437162_at	2	103.595	trans	Gpiap1	GPI-anchored membrane protein 1
3.12408	M	rs13475982	1	94.0599	1416699_at	2	156.554	trans	1110008F13Rik	RIKEN cDNA 1110008F13 gene
3.78309	M	rs13475982	1	94.0599	1424385_at	3	88.9823	trans	---	---
3.09342	M	rs13475982	1	94.0599	1435536_at	4	140.95	trans	Rsc1a1	regulatory solute carrier protein, family 1, member 1
3.5476	M	rs13475982	1	94.0599	1441956_s_at	5	136.768	trans	---	---
3.0092	M	rs13475982	1	94.0599	1416398_at	7	83.7567	trans	Mesdc1	mesoderm development candidate 1
3.52603	M	rs13475982	1	94.0599	1455625_at	7	105.613	trans	---	---
3.22371	M	rs13475982	1	94.0599	1438535_at	9	82.7098	trans	Phip	pleckstrin homology domain interacting protein
3.12524	M	rs13475982	1	94.0599	1417032_at	10	77.066	trans	Ube2g2	ubiquitin-conjugating enzyme E2G 2
3.02635	M	rs13475982	1	94.0599	1431005_at	10	82.79	trans	D10Wsu102e	DNA segment, Chr 10, Wayne State University 102, expressed
3.02396	M	rs13475982	1	94.0599	1428231_at	10	116.749	trans	Cpsf6	cleavage and polyadenylation specific factor 6
3.28938	M	rs13475982	1	94.0599	1430326_s_at	11	53.2724	trans	Uqcrq	ubiquinol-cytochrome c reductase, complex III subunit VII
3.90215	M	rs13475982	1	94.0599	1435101_at	11	70.8238	trans	Derl2	Der1-like domain family, member 2
3.29974	M	rs13475982	1	94.0599	1457357_at	11	105.026	trans	Tlk2	tousled-like kinase 2 (Arabidopsis)
3.4888	M	rs13475982	1	94.0599	1456256_at	12	111.989	trans	Eif5	eukaryotic translation initiation factor 5
3.42149	M	rs13475982	1	94.0599	1433641_at	13	56.7495	trans	Smad5	MAD homolog 5 (Drosophila)
3.80533	M	rs13475982	1	94.0599	1424071_s_at	13	71.0561	trans	BC018507	cDNA sequence BC018507
4.16546	M	rs13475982	1	94.0599	1436858_at	14	119.411	trans	Mbnl2	muscleblind-like 2
3.13768	M	rs13475982	1	94.0599	1458469_at	16	51.9715	trans	Cblb	Casitas B-lineage lymphoma b
3.04046	M	rs13475982	1	94.0599	1430808_at	17	50.3823	trans	Tbc1d5	TBC1 domain family, member 5
3.14282	M	rs13475982	1	94.0599	1428320_at	18	34.9362	trans	Jmjd1b	jumonji domain containing 1B
3.01195	M	rs13475982	1	94.0599	1456429_at	18	65.5794	trans	Malt1	mucosa associated lymphoid tissue lymphoma translocation gene 1
3.38024	M	rs13475982	1	94.0599	1425539_a_at	19	7.49405	trans	Rtn3	reticulon 3
3.82926	M	rs13475982	1	94.0599	1442418_at	19	8.81388	trans	B930096F20Rik	RIKEN cDNA B930096F20 gene
3.4178	M	rs13475982	1	94.0599	1453224_at	19	21.3393	trans	Zfand5	zinc finger, AN1-type domain 5
3.67071	M	rs13475982	1	94.0599	1428388_at	19	36.9242	trans	Tnks2	tankyrase, TRF1-interacting ankyrin-related ADP-ribose polymerase 2
3.2379	M	rs13475982	1	94.0599	1447537_at	X	20.0889	trans	1500032P08Rik	RIKEN cDNA 1500032P08 gene
3.29772	M	rs13475982	1	94.0599	1416127_a_at	1	75.1917	cis	Dnpep	aspartyl aminopeptidase
3.02493	M	rs13475982	1	94.0599	1455735_at	1	79.4856	cis	Ap1s3	adaptor-related protein complex AP-1, sigma 3
3.56468	M	rs13475982	1	94.0599	1428169_at	1	89.5872	cis	Atg16l1	autophagy-related 16-like 1 (yeast)
3.58708	M	rs13475982	1	94.0599	1455250_at	1	90.985	cis	Sh3bp4	SH3-domain binding protein 4
5.36395	M	rs13475982	1	94.0599	1417471_s_at	1	99.4743	cis	D1Ertd622e	DNA segment, Chr 1, ERATO Doi 622, expressed
5.68298	M	rs13475982	1	94.0599	1448721_at	1	99.4743	cis	D1Ertd622e	DNA segment, Chr 1, ERATO Doi 622, expressed
5.24136	M	rs13475982	1	94.0599	1417007_a_at	1	108.598	cis	Vps4b	vacuolar protein sorting 4b (yeast)
3.56907	M	rs13475984	1	94.6584	1457814_at	ambig	ambig	ambig	1110014D18Rik	RIKEN cDNA 1110014D18 gene
3.08392	M	rs13475984	1	94.6584	1439572_at	1	129.933	trans	---	---
4.79783	M	rs13475984	1	94.6584	1448162_at	3	116.102	trans	Vcam1	vascular cell adhesion molecule 1
3.45364	M	rs13475984	1	94.6584	1451314_a_at	3	116.115	trans	Vcam1	vascular cell adhesion molecule 1
3.45324	M	rs13475984	1	94.6584	1426289_at	9	108.375	trans	2610028H07Rik	RIKEN cDNA 2610028H07 gene
3.75374	M	rs13475984	1	94.6584	1423248_at	9	121.568	trans	Nktr	natural killer tumor recognition sequence
4.58089	M	rs13475984	1	94.6584	1436623_at	19	43.7877	trans	Entpd7	ectonucleoside triphosphate diphosphohydrolase 7
3.55768	M	rs13475984	1	94.6584	1455458_x_at	1	75.3257	cis	Gmppa	GDP-mannose pyrophosphorylase A
6.92722	M	rs8239527	1	95.0244	1441263_a_at	ambig	ambig	ambig	A930005H10Rik	RIKEN cDNA A930005H10 gene
3.67693	M	rs8239527	1	95.0244	1419247_at	1	145.763	trans	Rgs2	regulator of G-protein signaling 2
3.11728	M	rs8239527	1	95.0244	1430896_s_at	8	117.02	trans	Nudt7	nudix (nucleoside diphosphate linked moiety X)-type motif 7
4.87579	M	rs8239527	1	95.0244	1434549_at	9	64.5133	trans	---	---
3.01611	M	rs13475991	1	96.3378	1425421_at	ambig	ambig	ambig	Rbbp6	Retinoblastoma binding protein 6
3.46805	M	rs13475991	1	96.3378	1423905_at	ambig	ambig	ambig	Pvr	poliovirus receptor
3.71886	M	rs13475991	1	96.3378	1442139_at	ambig	ambig	ambig	---	Adult male diencephalon cDNA, RIKEN full-length enriched library, clone:9330140C08 product:unclassifiable, full insert sequence
3.20396	M	rs13475991	1	96.3378	1447343_at	1	62.7194	trans	---	---
3.36327	M	rs13475991	1	96.3378	1458690_at	2	60.0507	trans	2007-03-07	membrane-associated ring finger (C3HC4) 7
3.84411	M	rs13475991	1	96.3378	1423793_at	2	91.4755	trans	D2Ertd391e	DNA segment, Chr 2, ERATO Doi 391, expressed
3.26882	M	rs13475991	1	96.3378	1434682_at	2	113.885	trans	6430601A21Rik	RIKEN cDNA 6430601A21 gene
3.98303	M	rs13475991	1	96.3378	1448617_at	3	106.888	trans	Cd53	CD53 antigen
3.66364	M	rs13475991	1	96.3378	1423649_at	4	3.47619	trans	Tmem68	transmembrane protein 68
3.53441	M	rs13475991	1	96.3378	1417874_at	7	109.527	trans	Tmem9b	TMEM9 domain family, member B
4.03631	M	rs13475991	1	96.3378	1428373_at	9	108.641	trans	Ihpk2	inositol hexaphosphate kinase 2
3.41352	M	rs13475991	1	96.3378	1428125_at	10	112.329	trans	4921506J03Rik	RIKEN cDNA 4921506J03 gene
3.01101	M	rs13475991	1	96.3378	1437446_at	10	128.085	trans	Rab5b	RAB5B, member RAS oncogene family
4.00776	M	rs13475991	1	96.3378	1441848_at	16	8.56286	trans	Pmm2	Phosphomannomutase 2
3.03143	M	rs13475991	1	96.3378	1441640_at	17	87.0462	trans	Socs5	Suppressor of cytokine signaling 5
10.8619	M	rs13475991	1	96.3378	1447754_x_at	1	95.5358	cis	Thap4	THAP domain containing 4
9.74523	M	rs13475991	1	96.3378	1437840_s_at	1	95.6824	cis	LOC673662	similar to CG3835-PA, isoform A
10.6089	M	rs13475991	1	96.3378	1433856_at	1	99.5364	cis	Hisppd1	histidine acid phosphatase domain containing 1
3.46951	M	rs3089829	1	98.236	1419879_s_at	ambig	ambig	ambig	Trim25	tripartite motif protein 25
4.67169	M	rs3089829	1	98.236	1418217_at	1	166.144	trans	Nme7	non-metastatic cells 7, protein expressed in
3.16984	M	rs3089829	1	98.236	1438398_at	2	155.864	trans	Rnpc2	RNA-binding region (RNP1, RRM) containing 2
3.08828	M	rs3089829	1	98.236	1452381_at	6	37.2568	trans	Creb3l2	cAMP responsive element binding protein 3-like 2
3.45488	M	rs3089829	1	98.236	1454951_at	7	11.4002	trans	Zfp606	zinc finger protein 606
3.68822	M	rs3089829	1	98.236	1449886_a_at	12	72.0419	trans	Timm9	translocase of inner mitochondrial membrane 9 homolog (yeast)
34.9287	M	rs3089829	1	98.236	1418908_at	1	99.6513	cis	Pam	peptidylglycine alpha-amidating monooxygenase
3.21405	M	rs13476011	1	101.643	1438390_s_at	11	43.2637	trans	Pttg1	pituitary tumor-transforming 1
3.70411	M	rs6178486	1	103.616	1452239_at	ambig	ambig	ambig	Gt(ROSA)26Sor	gene trap ROSA 26, Philippe Soriano
3.16998	M	rs6178486	1	103.616	1436108_at	1	37.9297	trans	Txndc9	thioredoxin domain containing 9
3.79001	M	rs6178486	1	103.616	1449080_at	10	36.664	trans	Hdac2	histone deacetylase 2
3.41217	M	rs6178486	1	103.616	1434041_at	11	85.0035	trans	Appbp2	amyloid beta precursor protein (cytoplasmic tail) binding protein 2
3.29871	M	rs6178486	1	103.616	1451038_at	X	44.2698	trans	Apln	apelin
3.61124	M	rs6178486	1	103.616	1435432_at	1	91.575	cis	Centg2	centaurin, gamma 2
16.4171	M	rs6178486	1	103.616	1425997_a_at	1	107.384	cis	Pign	phosphatidylinositol glycan anchor biosynthesis, class N
3.01585	M	rs13476020	1	104.543	1419248_at	1	145.763	trans	Rgs2	regulator of G-protein signaling 2
4.66587	M	rs13476020	1	104.543	1454942_at	1	153.482	trans	Niban	niban protein
3.90821	M	rs13476020	1	104.543	1422468_at	4	122.339	trans	Ppt1	palmitoyl-protein thioesterase 1
4.23157	M	rs13476020	1	104.543	1451890_at	13	46.7606	trans	Kif13a	kinesin family member 13A
3.04621	M	rs13476020	1	104.543	1429180_at	14	54.626	trans	Gmpr2	guanosine monophosphate reductase 2
13.4861	M	rs13476020	1	104.543	1432115_a_at	1	107.474	cis	Pign	phosphatidylinositol glycan anchor biosynthesis, class N
3.25102	M	rs13476024	1	105.862	1443141_at	ambig	ambig	ambig	---	---
4.11143	M	rs13476024	1	105.862	1442087_at	ambig	ambig	ambig	H3f3a	H3 histone, family 3A
5.05012	M	rs13476024	1	105.862	1434786_at	1	136.571	trans	Ppp1r12b	protein phosphatase 1, regulatory (inhibitor) subunit 12B
3.42828	M	rs13476024	1	105.862	1460552_at	2	126.918	trans	Ascc3l1	activating signal cointegrator 1 complex subunit 3-like 1
3.26598	M	rs13476024	1	105.862	1434177_at	4	137.217	trans	Ece1	endothelin converting enzyme 1
3.42925	M	rs13476024	1	105.862	1458106_at	5	20.3958	trans	---	---
3.91277	M	rs13476024	1	105.862	1431475_a_at	6	52.1608	trans	Hoxa10	homeo box A10
3.17728	M	rs13476024	1	105.862	1438739_at	6	87.8136	trans	Cnbp	cellular nucleic acid binding protein
3.80516	M	rs13476024	1	105.862	1428967_at	7	68.1026	trans	Igf1r	insulin-like growth factor I receptor
3.33116	M	rs13476024	1	105.862	1417510_at	8	109.92	trans	Vps4a	vacuolar protein sorting 4a (yeast)
3.04074	M	rs13476024	1	105.862	1448384_at	10	76.703	trans	Pofut2	protein O-fucosyltransferase 2
3.28353	M	rs13476024	1	105.862	1416536_at	10	79.6314	trans	Mum1	melanoma associated antigen (mutated) 1
4.73312	M	rs13476024	1	105.862	1417600_at	16	36.6694	trans	Slc15a2	solute carrier family 15 (H+/peptide transporter), member 2
3.09009	M	rs13476024	1	105.862	1450108_at	1	94.8467	cis	Kif1a	kinesin family member 1A
22.2175	M	rs13476024	1	105.862	1421284_at	1	107.349	cis	Pign	phosphatidylinositol glycan anchor biosynthesis, class N
3.53905	M	rs13476030	1	107.208	1423918_at	1	82.2181	trans	Rhbdd1	rhomboid domain containing 1
3.72657	M	rs13476030	1	107.208	1428656_at	15	12.8123	trans	Rnasen	ribonuclease III, nuclear
3.4846	M	rs13476030	1	107.208	1460186_at	19	41.2664	trans	Tm9sf3	transmembrane 9 superfamily member 3
3.59166	M	rs13476030	1	107.208	1436758_at	1	93.7623	cis	Hdac4	histone deacetylase 4
3.09278	M	rs3684654	1	107.856	1436212_at	ambig	ambig	ambig	Tmem71	transmembrane protein 71
3.81597	M	rs3684654	1	107.856	1448740_at	ambig	ambig	ambig	2400006H24Rik	RIKEN cDNA 2400006H24 gene
3.218	M	rs3684654	1	107.856	1437327_x_at	5	100.309	trans	2310057D15Rik	RIKEN cDNA 2310057D15 gene
3.53309	M	rs3684654	1	107.856	1428029_a_at	11	6.32812	trans	H2afv	H2A histone family, member V
3.74569	M	rs3684654	1	107.856	1424242_at	13	34.0451	trans	Bphl	biphenyl hydrolase-like (serine hydrolase, breast epithelial mucin-associated antigen)
4.02658	M	rs13476035	1	108.665	1416817_at	1	140.3	trans	Nek7	NIMA (never in mitosis gene a)-related expressed kinase 7
3.76626	M	rs13476035	1	108.665	1437381_x_at	15	76.3684	trans	Gpr172b	G protein-coupled receptor 172B
3.08026	M	rs13476035	1	108.665	1434809_at	17	67.7476	trans	Arhgap28	Rho GTPase activating protein 28
11.7476	M	rs13476035	1	108.665	1429728_at	1	99.6006	cis	4930429M06Rik	RIKEN cDNA 4930429M06Rik
18.8856	M	rs13476035	1	108.665	1435262_at	1	107.346	cis	---	Transcribed locus
26.6549	M	rs13476035	1	108.665	1441293_at	1	107.815	cis	---	Adult male accessory axillary lymph node cDNA, RIKEN full-length enriched library, clone:G630004G16 product:unclassifiable, full insert sequence
3.1455	M	rs13476037	1	109.367	1441894_s_at	ambig	ambig	ambig	Grasp	GRP1 (general receptor for phosphoinositides 1)-associated scaffold protein
3.56152	M	rs13476037	1	109.367	1452933_at	1	36.4827	trans	Ankrd39	ankyrin repeat domain 39
4.72199	M	rs13476037	1	109.367	1455574_at	1	154.599	trans	Smg7	Smg-7 homolog, nonsense mediated mRNA decay factor (C. elegans)
4.16418	M	rs13476037	1	109.367	1434796_at	1	164.435	trans	Vamp4	vesicle-associated membrane protein 4
4.26672	M	rs13476037	1	109.367	1454875_a_at	4	128.812	trans	Rbbp4	retinoblastoma binding protein 4
3.42633	M	rs13476037	1	109.367	1457897_at	5	140.914	trans	---	Transcribed locus
5.46313	M	rs13476037	1	109.367	1424014_at	7	126.806	trans	2900092E17Rik	RIKEN cDNA 2900092E17 gene
3.21935	M	rs13476037	1	109.367	1423552_at	8	35.6041	trans	Leprotl1	leptin receptor overlapping transcript-like 1
3.14502	M	rs13476037	1	109.367	1425384_a_at	9	44.684	trans	Ube4a	ubiquitination factor E4A, UFD2 homolog (S. cerevisiae)
3.11944	M	rs13476037	1	109.367	1418128_at	15	98.418	trans	Adcy6	adenylate cyclase 6
3.23676	M	rs13476037	1	109.367	1429131_at	16	15.4646	trans	Ube2v2	ubiquitin-conjugating enzyme E2 variant 2
3.3886	M	rs13476037	1	109.367	1448354_at	X	70.6622	trans	G6pdx	glucose-6-phosphate dehydrogenase X-linked
3.58504	M	rs13476037	1	109.367	1458882_at	1	109.435	cis	Serpinb8	serine (or cysteine) peptdiase inhibitor, clade B, member 8
3.53819	M	rs6274257	1	109.563	1415989_at	3	116.102	trans	Vcam1	vascular cell adhesion molecule 1
3.32565	M	rs13476040	1	110.378	1440636_at	ambig	ambig	ambig	Mrpl3	Mitochondrial ribosomal protein L3
3.32779	M	rs13476040	1	110.378	1444206_at	ambig	ambig	ambig	A230042K10Rik	RIKEN cDNA A030001O10 gene
3.34647	M	rs13476040	1	110.378	1444640_at	ambig	ambig	ambig	Pigg	phosphatidylinositol glycan anchor biosynthesis, class G
3.38104	M	rs13476040	1	110.378	1420727_a_at	ambig	ambig	ambig	Tmlhe	trimethyllysine hydroxylase, epsilon
3.61541	M	rs13476040	1	110.378	1442626_at	ambig	ambig	ambig	5730405I09Rik	RIKEN cDNA 5730405I09 gene
3.79978	M	rs13476040	1	110.378	1446818_at	ambig	ambig	ambig	Mib1	Mindbomb homolog 1 (Drosophila)
4.0166	M	rs13476040	1	110.378	1444157_a_at	ambig	ambig	ambig	Jarid1c	jumonji, AT rich interactive domain 1C (Rbp2 like)
4.04334	M	rs13476040	1	110.378	1440013_at	ambig	ambig	ambig	Trim44	Tripartite motif-containing 44
4.44073	M	rs13476040	1	110.378	1440037_at	ambig	ambig	ambig	Pbx1	pre B-cell leukemia transcription factor 1
3.6669	M	rs13476040	1	110.378	1456930_at	2	25.749	trans	Camsap1	calmodulin regulated spectrin-associated protein 1
3.36123	M	rs13476040	1	110.378	1452784_at	2	83.6053	trans	Itgav	integrin alpha V
3.18228	M	rs13476040	1	110.378	1453039_at	2	164.583	trans	Zfp335	zinc finger protein 335
3.22369	M	rs13476040	1	110.378	1437566_at	4	124.555	trans	LOC633966	similar to guanine nucleotide binding protein-like 2 (nucleolar)
3.03346	M	rs13476040	1	110.378	1451841_a_at	5	125.307	trans	Ncor2	nuclear receptor co-repressor 2
3.5307	M	rs13476040	1	110.378	1434019_at	5	145.383	trans	Pdap1	PDGFA associated protein 1
3.20969	M	rs13476040	1	110.378	1417225_at	6	97.1762	trans	Arl6ip5	ADP-ribosylation factor-like 6 interacting protein 5
3.17856	M	rs13476040	1	110.378	1460424_at	7	15.6113	trans	Tmem160	transmembrane protein 160
3.24211	M	rs13476040	1	110.378	1455130_at	7	46.8584	trans	Spty2d1	SPT2, Suppressor of Ty, domain containing 1 (S. cerevisiae)
3.6502	M	rs13476040	1	110.378	1454679_at	8	13.8809	trans	D8Ertd457e	DNA segment, Chr 8, ERATO Doi 457, expressed
3.85697	M	rs13476040	1	110.378	1434097_at	8	72.1586	trans	---	Transcribed locus
3.22102	M	rs13476040	1	110.378	1418312_at	8	126.141	trans	Zfp276	zinc finger protein (C2H2 type) 276
3.8244	M	rs13476040	1	110.378	1439558_at	9	19.3997	trans	Zfp75	zinc finger protein 75
4.86605	M	rs13476040	1	110.378	1449108_at	9	51.6956	trans	Fdx1	ferredoxin 1
3.82732	M	rs13476040	1	110.378	1416635_at	10	57.483	trans	Smpdl3a	sphingomyelin phosphodiesterase, acid-like 3A
3.30308	M	rs13476040	1	110.378	1433040_at	10	90.0274	trans	2900018E21Rik	RIKEN cDNA 2900018E21 gene
3.25053	M	rs13476040	1	110.378	1429046_at	11	106.637	trans	Smurf2	SMAD specific E3 ubiquitin protein ligase 2
4.09608	M	rs13476040	1	110.378	1427083_a_at	12	70.7223	trans	Map4k5	mitogen-activated protein kinase kinase kinase kinase 5
4.4561	M	rs13476040	1	110.378	1426024_a_at	13	55.4836	trans	Dbn1	drebrin 1
5.13929	M	rs13476040	1	110.378	1451322_at	15	31.5264	trans	2310016A09Rik	RIKEN cDNA 2310016A09 gene
3.58986	M	rs13476040	1	110.378	1424149_at	15	59.2039	trans	Nsmce2	non-SMC element 2 homolog (MMS21, S. cerevisiae)
3.15345	M	rs13476040	1	110.378	1426625_at	15	75.7682	trans	Zfp623	zinc finger protein 623
3.01953	M	rs13476040	1	110.378	1427131_s_at	16	37.8052	trans	Lrrc58	leucine rich repeat containing 58
3.36069	M	rs13476040	1	110.378	1426826_at	17	3.14952	trans	Rbm16	RNA binding motif protein 16
3.42135	M	rs13476040	1	110.378	1420865_at	17	69.2888	trans	Zfp161	zinc finger protein 161
3.35793	M	rs13476040	1	110.378	1423350_at	17	87.0162	trans	Socs5	suppressor of cytokine signaling 5
4.78689	M	rs13476040	1	110.378	1422429_at	18	38.4226	trans	Rnf14	ring finger protein 14
3.20106	M	rs13476040	1	110.378	1431030_a_at	18	38.4227	trans	Rnf14	ring finger protein 14
3.17874	M	rs13476040	1	110.378	1436614_at	18	56.9005	trans	AI843639	expressed sequence AI843639
5.56987	M	rs13476040	1	110.378	1443771_x_at	18	75.5211	trans	Smad7	MAD homolog 7 (Drosophila)
3.20698	M	rs13476040	1	110.378	1425977_a_at	19	47.6334	trans	Slk	STE20-like kinase (yeast)
5.014	M	rs13476040	1	110.378	1454174_a_at	X	33.2552	trans	C330007P06Rik	RIKEN cDNA C330007P06 gene
4.58468	M	rs13476044	1	111.102	1418453_a_at	ambig	ambig	ambig	Atp1b1	ATPase, Na+/K+ transporting, beta 1 polypeptide
3.38199	M	rs13476044	1	111.102	1422491_a_at	9	69.7888	trans	Bnip2	BCL2/adenovirus E1B interacting protein 1, NIP2
3.08615	M	rs13476044	1	111.102	1432444_a_at	12	55.5951	trans	1810011O16Rik	RIKEN cDNA 1810011O16 gene
3.36955	M	rs13476044	1	111.102	1455050_at	14	31.7673	trans	E130203B14Rik	RIKEN cDNA E130203B14 gene
3.87308	M	rs6390364	1	111.326	1449542_at	1	169.957	trans	Pbx1	pre B-cell leukemia transcription factor 1
4.41889	M	rs6390364	1	111.326	1429758_at	9	57.0513	trans	1700017B05Rik /// LOC640563	RIKEN cDNA 1700017B05 gene /// hypothetical protein LOC640563
3.50925	M	rs6390364	1	111.326	1448487_at	1	92.8839	cis	Lrrfip1	leucine rich repeat (in FLII) interacting protein 1
4.92163	M	rs13476070	1	119.099	1457067_at	ambig	ambig	ambig	Vps4b	Vacuolar protein sorting 4b (yeast)
3.14976	M	rs13476070	1	119.099	1450227_at	4	33.1338	trans	Ankrd6	ankyrin repeat domain 6
4.96305	M	rs13476070	1	119.099	1421072_at	8	95.2469	trans	Irx5	Iroquois related homeobox 5 (Drosophila)
3.41729	M	rs13476070	1	119.099	1442867_at	9	64.5099	trans	---	---
3.60554	M	rs13476070	1	119.099	1434040_at	11	85.0035	trans	Appbp2	amyloid beta precursor protein (cytoplasmic tail) binding protein 2
3.4962	M	rs13476070	1	119.099	1428319_at	13	55.508	trans	Pdlim7	PDZ and LIM domain 7
3.46446	M	rs13476070	1	119.099	1460104_at	1	108.596	cis	Vps4b	vacuolar protein sorting 4b (yeast)
12.6971	M	rs13476070	1	119.099	1448516_at	1	120.126	cis	Tsn	translin
4.60121	M	rs6259837	1	119.997	1443302_at	ambig	ambig	ambig	6720403M19Rik	RIKEN cDNA 6720403M19 gene
3.77218	M	rs6259837	1	119.997	1417182_at	8	88.4277	trans	Dnaja2	DnaJ (Hsp40) homolog, subfamily A, member 2
3.03864	M	rs13476076	1	121.149	1431940_at	ambig	ambig	ambig	LOC74457	hypothetical protein LOC74457
4.0713	M	rs13476076	1	121.149	1454811_a_at	10	57.2042	trans	Serinc1	serine incorporator 1
3.18313	M	rs13476076	1	121.149	1437404_at	13	103.853	trans	Mast4	microtubule associated serine/threonine kinase family member 4
3.56569	M	rs13476076	1	121.149	1452398_at	19	38.8156	trans	Plce1	phospholipase C, epsilon 1
3.01347	M	rs13476106	1	131.655	1460008_x_at	ambig	ambig	ambig	Ero1l /// Rpl31 /// LOC667682 /// LOC672957 /// LOC676592	ERO1-like (S. cerevisiae) /// ribosomal protein L31 /// similar to ribosomal protein L31 /// similar to ribosomal protein L31 /// similar to ribosomal protein L31
3.01503	M	rs13476106	1	131.655	1438638_x_at	ambig	ambig	ambig	1700027J05Rik	RIKEN cDNA 1700027J05 gene
3.25175	M	rs13476106	1	131.655	1455196_s_at	ambig	ambig	ambig	AA987161	expressed sequence AA987161
3.27149	M	rs13476106	1	131.655	1454812_at	ambig	ambig	ambig	5730601F06Rik	RIKEN cDNA 5730601F06 gene
3.31581	M	rs13476106	1	131.655	1457839_at	ambig	ambig	ambig	Dhx40	DEAH (Asp-Glu-Ala-His) box polypeptide 40
3.65491	M	rs13476106	1	131.655	1432882_at	ambig	ambig	ambig	4932431P20Rik	RIKEN cDNA 4932431P20 gene
3.73447	M	rs13476106	1	131.655	1425651_at	ambig	ambig	ambig	Nhej1	nonhomologous end-joining factor 1
4.05684	M	rs13476106	1	131.655	1422249_s_at	ambig	ambig	ambig	Zfa /// Zfx	zinc finger protein, autosomal /// zinc finger protein X-linked
4.16511	M	rs13476106	1	131.655	1426163_x_at	ambig	ambig	ambig	Rpl7	ribosomal protein L7
3.53463	M	rs13476106	1	131.655	1435985_at	1	95.4231	trans	Farp2	FERM, RhoGEF and pleckstrin domain protein 2
6.2232	M	rs13476106	1	131.655	1426879_at	1	153.198	trans	1190005F20Rik	RIKEN cDNA 1190005F20 gene
3.00565	M	rs13476106	1	131.655	1426235_a_at	1	155.662	trans	Glul	glutamate-ammonia ligase (glutamine synthetase)
3.47895	M	rs13476106	1	131.655	1417613_at	1	156.859	trans	Ier5	immediate early response 5
5.35881	M	rs13476106	1	131.655	1417429_at	1	164.666	trans	Fmo1	flavin containing monooxygenase 1
3.15275	M	rs13476106	1	131.655	1454034_a_at	1	173.119	trans	Usp21	ubiquitin specific peptidase 21
7.7724	M	rs13476106	1	131.655	1423051_at	1	180.165	trans	Hnrpu	heterogeneous nuclear ribonucleoprotein U
3.07562	M	rs13476106	1	131.655	1444036_at	1	193.072	trans	Ppp2r5a	Protein phosphatase 2, regulatory subunit B (B56), alpha isoform
3.35108	M	rs13476106	1	131.655	1448848_at	2	30.775	trans	Tor1b	torsin family 1, member B
3.14041	M	rs13476106	1	131.655	1417269_at	2	32.5294	trans	Cdk9	cyclin-dependent kinase 9 (CDC2-related kinase)
3.47324	M	rs13476106	1	131.655	1448923_at	2	76.4307	trans	Prkra	protein kinase, interferon inducible double stranded RNA dependent activator
3.76095	M	rs13476106	1	131.655	1423491_at	2	103.829	trans	Fbxo3	F-box only protein 3
4.49522	M	rs13476106	1	131.655	1419036_at	2	151.918	trans	Csnk2a1	casein kinase 2, alpha 1 polypeptide
3.17584	M	rs13476106	1	131.655	1436011_at	2	164.979	trans	Elmo2	engulfment and cell motility 2, ced-12 homolog (C. elegans)
3.04787	M	rs13476106	1	131.655	1422237_at	2	171.94	trans	Mc3r	melanocortin 3 receptor
3.52265	M	rs13476106	1	131.655	1427460_at	2	179.842	trans	Taf4a	TAF4A RNA polymerase II, TATA box binding protein (TBP)-associated factor
3.03918	M	rs13476106	1	131.655	1430046_at	4	138.167	trans	Otud3	OTU domain containing 3
3.21741	M	rs13476106	1	131.655	1458156_at	4	149.261	trans	E230012J19Rik	RIKEN cDNA E230012J19 gene
3.35496	M	rs13476106	1	131.655	1435522_a_at	5	31.1831	trans	2310016E02Rik	RIKEN cDNA 2310016E02 gene
3.82875	M	rs13476106	1	131.655	1459952_at	5	91.3279	trans	Ankrd17	Ankyrin repeat domain 17
3.46284	M	rs13476106	1	131.655	1449691_at	5	106.857	trans	Zfp644	Zinc finger protein 644
3.988	M	rs13476106	1	131.655	1425966_x_at	5	125.675	trans	Ubc	ubiquitin C
4.30206	M	rs13476106	1	131.655	1456056_a_at	6	116.228	trans	D6Wsu116e	DNA segment, Chr 6, Wayne State University 116, expressed
3.31861	M	rs13476106	1	131.655	1419913_at	6	137.715	trans	Strap	Serine/threonine kinase receptor associated protein
4.52621	M	rs13476106	1	131.655	1429634_at	7	4.6547	trans	Zfp580	zinc finger protein 580
3.47604	M	rs13476106	1	131.655	1438794_x_at	7	88.4055	trans	Rps13 /// LOC625298 /// LOC628061 /// LOC633920 /// LOC637251 /// LOC668239 /// LOC671723 /// LOC671887	ribosomal protein S13 /// similar to ribosomal protein S13 /// similar to ribosomal protein S13 /// similar to ribosomal protein S13 /// similar to ribosomal protein S13 /// similar to ribosomal protein S13 /// similar to ribosomal protein S13 /// similar to ribosomal protein S13
3.89004	M	rs13476106	1	131.655	1451167_at	7	126.44	trans	Ccdc101	coiled-coil domain containing 101
3.77386	M	rs13476106	1	131.655	1427617_at	8	32.7017	trans	Fut10	fucosyltransferase 10
3.04549	M	rs13476106	1	131.655	1417197_at	8	49.3248	trans	Wwc2	WW, C2 and coiled-coil domain containing 2
3.03697	M	rs13476106	1	131.655	1423388_at	8	112.668	trans	Ap1g1	adaptor protein complex AP-1, gamma 1 subunit
3.51888	M	rs13476106	1	131.655	1434426_at	9	26.8318	trans	B130055D15Rik	RIKEN cDNA B130055D15 gene
3.25544	M	rs13476106	1	131.655	1417033_at	10	77.066	trans	Ube2g2	ubiquitin-conjugating enzyme E2G 2
3.33483	M	rs13476106	1	131.655	1454603_a_at	10	115.889	trans	Cnot2	CCR4-NOT transcription complex, subunit 2
4.6996	M	rs13476106	1	131.655	1421135_a_at	11	57.9204	trans	Cnot8	CCR4-NOT transcription complex, subunit 8
3.44111	M	rs13476106	1	131.655	1460176_at	11	75.4955	trans	Crk	v-crk sarcoma virus CT10 oncogene homolog (avian)
3.24554	M	rs13476106	1	131.655	1415793_at	11	96.7539	trans	Pnpo	pyridoxine 5'-phosphate oxidase
3.10839	M	rs13476106	1	131.655	1455964_at	11	98.0677	trans	Crkrs	Cdc2-related kinase, arginine/serine-rich
3.30692	M	rs13476106	1	131.655	1417242_at	11	119.104	trans	Ddx48	DEAD (Asp-Glu-Ala-Asp) box polypeptide 48
3.57033	M	rs13476106	1	131.655	1451396_at	12	87.9979	trans	Pomt2	protein-O-mannosyltransferase 2
3.98483	M	rs13476106	1	131.655	1448787_at	12	103.143	trans	Moap1	modulator of apoptosis 1
3.32801	M	rs13476106	1	131.655	1448706_at	13	24.8391	trans	Ttrap	Traf and Tnf receptor associated protein
3.61927	M	rs13476106	1	131.655	1456089_at	13	105.323	trans	Trim23	tripartite motif protein 23
3.16837	M	rs13476106	1	131.655	1457612_at	14	10.074	trans	LOC14433 /// LOC219102 /// LOC380687 /// AK190093 /// LOC384643 /// LOC386426 /// Gapdh /// LOC432919 /// LOC433184 /// LOC433273 /// LOC435171 /// LOC435963 /// LOC545984 /// LOC546736 /// LOC630967 /// LOC632720 /// LOC635136 /// LOC640094 /// LOC665036 /// LOC666342 /// LOC666579 /// LOC667048 /// LOC667802 /// LOC668299 /// LOC669123 /// LOC669627 /// LOC670283 /// LOC670367 /// LOC672182 ///…	similar to glyceraldehyde-3-phosphate dehydrogenase /// similar to glyceraldehyde-3-phosphate dehydrogenase (phosphorylating)-like /// similar to glyceraldehyde-3-phosphate dehydrogenase /// cDNA sequence AK190093 /// similar to glyceraldehyde-3-phosphate dehydrogenase /// similar to Glyceraldehyde-3-phosphate dehydrogenase (GAPDH) /// glyceraldehyde-3-phosphate dehydrogenase /// similar to Glyce…
4.48977	M	rs13476106	1	131.655	1444022_at	14	12.9043	trans	---	---
3.0009	M	rs13476106	1	131.655	1419741_at	14	51.0824	trans	Supt16h	suppressor of Ty 16 homolog (S. cerevisiae)
3.25247	M	rs13476106	1	131.655	1434236_at	14	56.7869	trans	Zdhhc20	zinc finger, DHHC domain containing 20
3.41885	M	rs13476106	1	131.655	1455515_at	15	84.207	trans	1810041L15Rik	RIKEN cDNA 1810041L15 gene
3.39898	M	rs13476106	1	131.655	1437682_x_at	16	90.8144	trans	1110004E09Rik	RIKEN cDNA 1110004E09 gene
3.30771	M	rs13476106	1	131.655	1458391_at	17	66.0533	trans	---	---
3.22663	M	rs13476106	1	131.655	1425077_at	18	35.8004	trans	Dnajc18	DnaJ (Hsp40) homolog, subfamily C, member 18
3.6645	M	rs13476106	1	131.655	1429043_at	19	53.4325	trans	Smndc1	survival motor neuron domain containing 1
3.24848	M	rs13476106	1	131.655	1447160_at	X	97.6508	trans	Nono /// LOC382354	non-POU-domain-containing, octamer binding protein /// hypothetical gene supported by AK004830; NM_023144
4.13017	M	rs13476106	1	131.655	1418046_at	X	99.3868	trans	Nap1l2	nucleosome assembly protein 1-like 2
4.22105	M	rs13476106	1	131.655	1460624_at	1	132.551	cis	6330564D18Rik	RIKEN cDNA 6330564D18 gene
3.15855	M	rs13476106	1	131.655	1426664_x_at	1	133.805	cis	Slc45a3	solute carrier family 45, member 3
[truncated: 10,363 more rows]
