# Supplementary material for: Sex Specific Gene Regulation and Expression QTLs in Mouse Macrophages from a Strain Intercross
Source: PLoS One. 2008 Jan 16;3(1):e1435. doi: 10.1371/journal.pone.0001435 (PMC2174529; doi:10.1371/journal.pone.0001435)
Supplement: Table S3 — (0.02 MB XLS) [file pone.0001435.s003.xls]

## Sheet: gostats ychr vs autos and x mal
Supplemental Table S3. Gene ontology of Y chromosome eQTLs vs. autosome and X chromosome eQTLs, p<.05
GO ID	Y Chr Count	Autos. + X Count	P-value	GO Subset	Description
GO:0005694	38	111	0.00164	cellular component	chromosome
GO:0000279	27	74	0.0118	biological process	cell cycle M phase
GO:0006259	62	247	0.0118	biological process	DNA metabolic process
GO:0005615	130	643	0.0121	cellular component	extracellular space
GO:0016043	155	810	0.0217	biological process	cellular component organization and biogenesis
GO:0000087	22	60	0.0248	biological process	M phase of mitotic cell cycle
GO:0007067	22	60	0.0248	biological process	mitosis
GO:0030529	11	240	-0.0373	cellular component	ribonucleoprotein complex
GO:0048534	24	72	0.0373	biological process	hemopoietic or lymphoid organ development
GO:0003777	12	20	0.0373	molecular function	microtubule motor activity
GO:0030496	4	0	0.0373	cellular component	midbody
GO:0007049	60	258	0.0373	biological process	cell cycle
GO:0004872	90	432	0.0373	molecular function	receptor activity
negtative p value denotes under represented in Y chromosome eQTLs
