# Supplementary material for: Sex Specific Gene Regulation and Expression QTLs in Mouse Macrophages from a Strain Intercross
Source: PLoS One. 2008 Jan 16;3(1):e1435. doi: 10.1371/journal.pone.0001435 (PMC2174529; doi:10.1371/journal.pone.0001435)
Supplement: Table S5 — (0.03 MB XLS) [file pone.0001435.s005.xls]

## Sheet: shared TRANS eQTLs
Supplemental Table S5. Sex-shared trans eQTLs sorted by genomic location.
shared probe	probe Chr	probe Mb	eQTL Chr	F eQTL Mb	M eQTL Mb	F LOD	M LOD	Gene Symbol	Description
1443814_x_at	9	89.8737	1	3.7612	6.2814	3.96419	6.43292	Ctsh	cathepsin H
1416513_at	9	108.338	1	5.1515	15.3707	3.0392	4.04651	Lamb2	laminin, beta 2
1434563_at	1	192.473	1	10.1047	3.7612	7.07359	7.51313	Rps6kc1	ribosomal protein S6 kinase polypeptide 1
1448609_at	15	78.2268	1	11.5041	3.7612	5.35924	8.01319	Tst	thiosulfate sulfurtransferase, mitochondrial
1450044_at	1	59.4271	1	12.2105	5.6092	7.92528	7.92723	Fzd7	frizzled homolog 7 (Drosophila)
1418365_at	9	89.8522	1	12.2105	6.2814	4.54642	6.00965	Ctsh	cathepsin H
1422990_at	6	17.4138	1	12.2105	6.2814	4.88585	3.45408	Met	met proto-oncogene
1425907_s_at	X	140.696	1	41.6268	48.5948	3.37269	4.9232	Amot	angiomotin
1429127_at	9	110.466	1	42.5969	48.5948	4.40875	3.62171	Nradd	neurotrophin receptor associated death domain
1429505_at	1	60.28	1	177.761	194.514	3.42974	3.94343	2310076G13Rik	RIKEN cDNA 2310076G13 gene
1452372_at	4	128.964	1	178.648	187.449	3.33558	3.64671	Bsdc1	BSD domain containing 1
1435468_at	8	108.142	1	180.708	182.29	4.06488	4.66093	C76566	expressed sequence C76566
1444058_at	16	48.868	1	183.444	190.827	3.05663	4.15167	2310047C04Rik	RIKEN cDNA 2310047C04 gene
1423300_at	19	55.3515	1	183.444	182.29	3.07077	3.28308	Zdhhc6	zinc finger, DHHC domain containing 6
1451354_at	9	34.9541	1	183.761	195.02	3.91691	3.75551	Foxred1	FAD-dependent oxidoreductase domain containing 1
1450654_a_at	4	133.241	1	185.029	199.164	3.22441	3.74097	Dhdds	dehydrodolichyl diphosphate synthase
1438233_at	19	45.0348	1	190.827	199.164	3.10456	3.11149	6030443O07Rik	RIKEN cDNA 6030443O07 gene
1420723_at	10	23.5409	1	190.827	190.827	3.03893	3.06791	Vnn3	vanin 3
1452230_at	2	80.1165	1	190.827	198.139	4.35825	3.03281	Dnajc10	DnaJ (Hsp40) homolog, subfamily C, member 10
1433794_at	2	28.9989	1	191.761	194.514	4.00214	3.52933	Setx	senataxin
1452649_at	11	29.5935	1	194.514	199.164	4.09248	4.96552	Rtn4	reticulon 4
1435448_at	2	127.851	2	171.047	173.7	3.30918	4.44469	Bcl2l11	BCL2-like 11 (apoptosis facilitator)
1418731_at	X	100.164	3	19.5793	28.7669	3.08076	3.17612	Rnf12	ring finger protein 12
1454714_x_at	7	136.651	3	101.534	90.7867	5.40414	6.0675	Phgdh	3-phosphoglycerate dehydrogenase /// similar to 3-phosphoglycerate dehydrogenase /// similar to 3-phosphoglycerate dehydrogenase /// similar to 3-phosphoglycerate dehydrogenase /// similar to 3-phosphoglycerate dehydrogenase
1458897_at	10	7.89494	4	117.713	137.216	5.17865	3.47871	Ust	uronyl-2-sulfotransferase
1436944_x_at	11	3.03169	4	133.594	149.729	6.76075	8.53463	4933439C20Rik	RIKEN cDNA 4933439C20 gene
1456143_at	2	165.518	4	142.335	149.729	3.16124	3.23704	Prkcbp1	protein kinase C binding protein 1
1448670_at	2	78.6697	4	146.557	140.705	3.78064	3.01076	Ube2e3	ubiquitin-conjugating enzyme E2E 3, UBC4/5 homolog (yeast)
1456888_at	9	108.874	4	146.784	127.166	3.3557	3.07285	Pfkfb4	6-phosphofructo-2-kinase/fructose-2,6-biphosphatase 4
1448566_at	1	45.8526	4	149.729	149.729	5.36005	4.11392	Slc40a1	solute carrier family 40 (iron-regulated transporter), member 1
1417061_at	1	45.8526	4	149.729	149.729	4.88819	3.52903	Slc40a1	solute carrier family 40 (iron-regulated transporter), member 1
1427328_a_at	9	113.59	5	115.838	113.761	3.0382	3.23196	Clasp2	CLIP associating protein 2
1435324_x_at	17	82.0998	5	148.799	142.429	8.81723	3.47034	Hmgb1	high mobility group box 1
1450700_at	17	79.2388	6	123.355	113.901	3.14406	3.14323	Cdc42ep3	CDC42 effector protein (Rho GTPase binding) 3
1451049_at	X	69.9389	6	127.52	123.355	4.69856	4.51679	Bcap31	B-cell receptor-associated protein 31
1437143_a_at	12	71.3859	6	133.52	123.355	3.70525	5.35322	Txndc1	thioredoxin domain containing 1
1439601_at	11	83.5994	7	31.245	31.2042	3.04386	3.26134	2700008B19Rik	RIKEN cDNA 2700008B19 gene
1437853_x_at	7	62.2287	7	37.6806	39.1819	4.63553	6.14746	Ndn	necdin
1418809_at	7	3.33543	7	37.6806	41.6452	3.02819	4.65164	Pira2	paired-Ig-like receptor A2
1451484_a_at	X	20.0175	7	41.6452	41.6452	3.50709	3.50143	Syn1	synapsin I
1437939_s_at	7	88.166	7	64.8445	79.8176	3.23195	4.25747	Ctsc	cathepsin C
1457679_at	2	3.3802	9	73.9583	72.0825	3.66867	3.19209	Dclre1c	DNA cross-link repair 1C, PSO2 homolog (S. cerevisiae)
1448603_at	5	23.0176	9	120.351	126.414	3.97427	3.18436	Srpk2	serine/arginine-rich protein specific kinase 2
1425556_at	11	98.0185	9	125.04	120.499	3.15787	3.4539	Crkrs	Cdc2-related kinase, arginine/serine-rich
1432108_at	19	47.0956	10	106.245	118.9	4.84065	3.59106	Pcgf6	polycomb group ring finger 6
1441501_at	6	67.2189	11	22.9045	41.7122	3.82214	3.25473	Serbp1	Serpine1 mRNA binding protein 1
1424698_s_at	2	62.4651	11	45.5274	45.5274	4.13184	3.04385	Gca	grancalcin
1458788_at	11	79.3374	11	57.8422	57.8422	3.13127	7.02668	Evi2a	Ecotropic viral integration site 2a
1418537_at	7	4.44804	12	21.8091	9.7706	5.84813	4.2786	0610042E07Rik	RIKEN cDNA 0610042E07 gene
1422882_at	12	33.5395	12	27.8857	9.962	6.65989	4.09269	Sypl	synaptophysin-like protein
1435468_at	8	108.142	12	83.8091	98.0789	3.62311	3.36165	C76566	expressed sequence C76566
1426323_x_at	3	108.367	12	109.178	104.242	7.29174	6.61861	Siva	Cd27 binding protein (Hindu God of destruction)
1435739_at	10	7.40458	13	63.3509	57.2179	3.8905	3.18189	AW208599	expressed sequence AW208599
1449523_at	7	127.496	14	15.5834	27.6111	5.39127	4.00615	Bcl7c	B-cell CLL/lymphoma 7C
1417000_at	6	88.8016	14	54.1244	56.4945	3.91636	3.72971	Abtb1	ankyrin repeat and BTB (POZ) domain containing 1
1417851_at	5	96.1972	14	54.7302	57.4943	3.10871	3.34466	Cxcl13	chemokine (C-X-C motif) ligand 13
1454788_at	1	90.5294	14	55.0858	56.4945	3.61709	3.16523	LOC632433	similar to ADP-ribosylation factor-like protein 7
1417264_at	5	115.541	16	7.8065	13.6437	3.02006	3.34006	Coq5	coenzyme Q5 homolog, methyltransferase (yeast)
1447917_x_at	3	37.3121	16	19.4885	12.8308	4.97896	3.84768	Ntan1	N-terminal Asn amidase
1437729_at	3	24.5241	16	21.1426	8.7068	3.10502	3.04201	Rpl27a	ribosomal protein L27a
1428134_at	8	97.7275	16	25.1426	6.622	3.17843	4.02075	Coq9	coenzyme Q9 homolog (yeast)
1460690_at	11	120.359	16	25.1426	9.3803	3.85783	3.69441	BC003940	cDNA sequence BC003940
1428563_at	9	52.861	16	29.7884	23.4226	3.24228	3.62355	Ddx10	DEAD (Asp-Glu-Ala-Asp) box polypeptide 10
1427808_at	17	47.8525	16	34.1425	34.1425	3.13862	3.62497	Nfya	nuclear transcription factor-Y alpha
1416944_a_at	11	104.995	17	5.4484	17.995	3.50279	5.13233	Tlk2	tousled-like kinase 2 (Arabidopsis)
1447854_s_at	3	96.3089	17	42.4476	28.4175	3.03081	4.26528	Hist2h2be	histone 2, H2be
1427089_at	1	129.602	17	44.8606	29.9379	3.21576	5.0016	Ccnt2	cyclin T2
1426459_s_at	15	3.93203	17	44.8606	36.0476	3.23636	3.75199	AW549877	expressed sequence AW549877
1452377_at	9	44.5543	17	54.7226	36.2339	3.21256	3.19365	Mll1	myeloid/lymphoid or mixed-lineage leukemia 1
1438424_at	17	23.9061	17	81.9354	63.807	3.64358	3.29131	Tbc1d24	TBC1 domain family, member 24
1426389_at	2	5.21071	18	77.0076	76.875	3.54689	3.04025	Camk1d	calcium/calmodulin-dependent protein kinase ID
