# Supplementary material for: Sex Specific Gene Regulation and Expression QTLs in Mouse Macrophages from a Strain Intercross
Source: PLoS One. 2008 Jan 16;3(1):e1435. doi: 10.1371/journal.pone.0001435 (PMC2174529; doi:10.1371/journal.pone.0001435)
Supplement: Table S6 — (0.08 MB XLS) [file pone.0001435.s006.xls]

## Sheet: ambig shared eQTLs
Supplemental Table S6. Sex-shared ambiguous eQTLs sorted by genomic location.
shared probe	probe chr	probe Mb	marker chr	F eQTL Mb	M eQTL Mb	F lod	M lod	Gene Symbol	Description
1455123_at	ambig	ambig	1	9.2692	6.4942	25.1359	29.5169	St18	suppression of tumorigenicity 18
1458562_at	ambig	ambig	1	30.1156	48.5948	3.20027	3.65778	---	---
1426355_a_at	ambig	ambig	1	38.0386	41.6268	8.98526	6.79676	6330578E17Rik	RIKEN cDNA 6330578E17 gene
1437025_at	ambig	ambig	1	53.7612	36.3988	3.80491	3.52823	Cd28	CD28 antigen
1438657_x_at	ambig	ambig	1	58.3585	41.6268	3.78974	4.85935	Ptp4a1 /// LOC433406 /// LOC627166 /// LOC627200 /// LOC667723	protein tyrosine phosphatase 4a1 /// protein tyrosine phosphatase 4a1-like /// protein tyrosine phosphatase 4a1 pseudogene /// protein tyrosine phosphatase 4a1-like /// similar to protein tyrosine phosphatase 4a1
1455331_at	ambig	ambig	1	76.8402	73.1975	5.7515	5.33958	9430067K14Rik	RIKEN cDNA 9430067K14 gene
1460084_at	ambig	ambig	1	89.3946	85.4265	12.1746	5.92978	---	---
1429563_x_at	ambig	ambig	1	89.3946	85.4265	8.0522	8.57827	5031415C07Rik	RIKEN cDNA 5031415C07 gene
1435792_at	ambig	ambig	1	89.3946	85.4265	12.3753	22.7395	Csprs /// LOC665338	component of Sp100-rs /// similar to component of Sp100-rs
1454572_at	ambig	ambig	1	147.278	158.193	23.022	21.7086	2810414N06Rik	RIKEN cDNA 2810414N06 gene
1456651_a_at	ambig	ambig	1	149.761	154.191	6.99956	19.3022	Tpr	translocated promoter region
1417697_at	ambig	ambig	1	159.761	158.897	22.7863	37.5611	Soat1	sterol O-acyltransferase 1
1417695_a_at	ambig	ambig	1	159.761	158.897	35.3609	38.7139	Soat1	sterol O-acyltransferase 1
1417696_at	ambig	ambig	1	159.761	158.897	28.6062	44.1274	Soat1	sterol O-acyltransferase 1
1429197_s_at	ambig	ambig	1	165.761	165.35	27.2232	28.6966	Rabgap1l	RAB GTPase activating protein 1-like
1429196_at	ambig	ambig	1	167.947	165.35	4.28038	7.75496	Rabgap1l	RAB GTPase activating protein 1-like
1454994_at	ambig	ambig	1	167.947	165.35	26.8467	17.9944	Klhl20	kelch-like 20 (Drosophila)
1436689_a_at	ambig	ambig	1	168.774	162.332	6.28365	6.59359	Aldh9a1	aldehyde dehydrogenase 9, subfamily A1
1441315_s_at	ambig	ambig	1	171.268	167.947	19.8482	21.958	Slc19a2	solute carrier family 19 (thiamine transporter), member 2
1457199_at	ambig	ambig	1	177.761	176.738	9.30487	4.65632	---	---
1440559_at	ambig	ambig	1	182.29	182.29	3.36098	10.2697	Hmga2-ps1	high mobility group AT-hook 2, pseudogene 1
1436151_x_at	ambig	ambig	1	185.029	185.029	17.295	19.0924	BC031781	cDNA sequence BC031781
1458302_at	ambig	ambig	2	125.762	116.473	3.9044	8.39287	---	Transcribed locus
1439185_x_at	ambig	ambig	2	131.206	130.355	23.7952	35.0664	D430028G21Rik	RIKEN cDNA D430028G21 gene
1428704_at	ambig	ambig	2	135.282	133.087	5.99772	5.71813	Zfp661	zinc finger protein 661
1426195_a_at	ambig	ambig	2	149.047	148.09	3.01889	7.08331	Cst3	cystatin C
1436462_at	ambig	ambig	2	178.749	173.7	4.01156	6.48135	LOC626832 /// LOC628147 /// LOC668030 /// LOC668066	similar to gonadotropin inducible ovarian transcription factor 1 /// similar to zinc finger protein 709 /// similar to gonadotropin inducible ovarian transcription factor 1 /// similar to gonadotropin inducible ovarian transcription factor 1
1426558_x_at	ambig	ambig	2	179.019	173.7	3.16308	3.91445	3100002L24Rik /// LOC627901 /// 0610010B08Rik /// LOC628084 /// LOC628147 /// LOC668030 /// LOC668039 /// LOC668066	RIKEN cDNA 3100002L24 gene /// similar to zinc finger protein 14 /// RIKEN cDNA 0610010B08 gene /// similar to zinc finger protein 91 /// similar to zinc finger protein 709 /// similar to gonadotropin inducible ovarian transcription factor 1 /// similar to zinc finger protein 97 /// similar to gonadotropin inducible ovarian transcription factor 1
1453145_at	ambig	ambig	3	10.3188	7.5163	16.7979	22.861	4933439C20Rik	RIKEN cDNA 4933439C20 gene
1445235_at	ambig	ambig	3	17.3597	15.4574	4.40264	4.25496	Ythdf3	YTH domain family 3
1452079_s_at	ambig	ambig	3	33.5163	37.2593	6.75349	11.388	Dcun1d1	DCUN1D1 DCN1, defective in cullin neddylation 1, domain containing 1 (S. cerevisiae)
1437749_s_at	ambig	ambig	3	99.5163	103.975	8.66973	6.48285	Mrpl9	mitochondrial ribosomal protein L9
1436958_x_at	ambig	ambig	3	107.667	90.7867	8.07162	3.0322	Tpm3	Tropomyosin 3, gamma
1434962_x_at	ambig	ambig	4	42.9407	40.0727	9.79248	9.58363	Ccl27	chemokine (C-C motif) ligand 27
1457588_at	ambig	ambig	4	42.9407	42.9407	17.0523	19.6939	C76213	expressed sequence C76213
1437142_a_at	ambig	ambig	4	42.9407	42.9407	33.1862	46.4364	Pigo	phosphatidylinositol glycan anchor biosynthesis, class O
1437026_at	ambig	ambig	4	44.9268	44.7793	13.0954	16.9013	BC057893	cDNA sequence BC057893
1437726_x_at	ambig	ambig	4	117.713	137.216	3.37946	3.55767	C1qb	complement component 1, q subcomponent, beta polypeptide
1432447_a_at	ambig	ambig	4	119.875	119.875	5.87163	5.03326	2310005N01Rik	RIKEN cDNA 2310005N01 gene
1454913_at	ambig	ambig	4	123.631	124.541	20.8122	22.7069	9930104L06Rik	RIKEN cDNA 9930104L06 gene
1433507_a_at	ambig	ambig	4	133.594	132.45	4.89437	5.03665	Hmgn2	high mobility group nucleosomal binding domain 2
1426387_x_at	ambig	ambig	4	133.594	146.784	8.8356	12.4873	4933439C20Rik /// Pisd	RIKEN cDNA 4933439C20 gene /// phosphatidylserine decarboxylase
1435353_a_at	ambig	ambig	4	133.594	146.784	14.5329	17.6291	4933439C20Rik	RIKEN cDNA 4933439C20 gene
1434975_x_at	ambig	ambig	4	140.079	146.784	8.83807	14.6672	4933439C20Rik	RIKEN cDNA 4933439C20 gene
1437537_at	ambig	ambig	4	141.224	149.729	15.8565	9.85631	Casp9	caspase 9
1428778_at	ambig	ambig	4	141.459	146.557	17.9501	21.6486	Sfi1	Sfi1 homolog, spindle assembly associated (yeast)
1439069_a_at	ambig	ambig	4	141.459	146.784	8.33085	14.5781	4933439C20Rik	RIKEN cDNA 4933439C20 gene
1426787_at	ambig	ambig	4	141.631	146.557	32.9948	31.617	Sfi1 /// LOC673404 /// LOC673420 /// LOC673566	Sfi1 homolog, spindle assembly associated (yeast) /// similar to spindle assembly associated Sfi1 homolog isoform b /// similar to spindle assembly associated Sfi1 homolog isoform b /// similar to Sfi1 homolog, spindle assembly associated (yeast)
1452195_s_at	ambig	ambig	4	141.631	146.557	28.2401	35.2136	Sfi1 /// LOC673420	Sfi1 homolog, spindle assembly associated (yeast) /// similar to spindle assembly associated Sfi1 homolog isoform b
1447901_x_at	ambig	ambig	4	142.335	146.557	26.6357	32.2767	Sfi1 /// LOC673420 /// LOC673566	Sfi1 homolog, spindle assembly associated (yeast) /// similar to spindle assembly associated Sfi1 homolog isoform b /// similar to Sfi1 homolog, spindle assembly associated (yeast)
1446483_at	ambig	ambig	4	142.335	146.557	7.64392	6.60665	Akr1e1	aldo-keto reductase family 1, member E1
1440144_x_at	ambig	ambig	4	142.335	146.557	27.6185	24.3402	C330046E03	hypothetical protein C330046E03
1417826_at	ambig	ambig	4	143.446	146.557	33.2107	39.6179	Akr1e1	aldo-keto reductase family 1, member E1
1428604_at	ambig	ambig	4	143.446	146.557	13.8479	21.5104	2610305D13Rik	RIKEN cDNA 2610305D13 gene
1426074_at	ambig	ambig	4	143.446	146.784	28.7076	32.4525	LOC434536	LOC434536
1425113_x_at	ambig	ambig	4	145.631	146.784	24.7462	32.104	---	PREDICTED: Mus musculus hypothetical protein LOC621686 (LOC621686), mRNA
1458517_at	ambig	ambig	4	146.557	146.557	5.98803	5.69375	Akr1e1	Aldo-keto reductase family 1, member E1
1439070_x_at	ambig	ambig	4	146.557	146.784	9.61146	16.5085	4933439C20Rik /// D030013I16Rik	RIKEN cDNA 4933439C20 gene /// RIKEN cDNA D030013I16 gene
1424784_at	ambig	ambig	4	146.784	146.784	16.0645	15.9168	1700029I01Rik /// LOC433791 /// LOC666532 /// LOC671566	RIKEN cDNA 1700029I01 gene /// similar to zinc finger protein 665 /// similar to zinc finger protein 665 /// similar to zinc finger protein 665
1439065_x_at	ambig	ambig	4	147.631	143.446	8.97137	5.82909	MGC117846	Similar to zinc finger protein 665
1436574_at	ambig	ambig	4	147.631	146.557	9.06755	21.9333	1700029I01Rik /// LOC666532 /// LOC671566	RIKEN cDNA 1700029I01 gene /// similar to zinc finger protein 665 /// similar to zinc finger protein 665
1437708_x_at	ambig	ambig	4	149.631	149.729	33.3788	44.454	Vamp3	vesicle-associated membrane protein 3
1439483_at	ambig	ambig	5	17.2001	19.4101	3.53762	4.71353	AI506816	expressed sequence AI506816
1443071_at	ambig	ambig	5	27.2422	40.6199	3.83604	3.75272	AI839979	Expressed sequence AI839979
1443669_at	ambig	ambig	5	42.4714	36.1913	8.18324	4.0496	Zfyve28	Zinc finger, FYVE domain containing 28
1454171_x_at	ambig	ambig	5	103.762	103.762	33.0815	35.5308	9530053H05Rik	RIKEN cDNA 9530053H05 gene
1431106_a_at	ambig	ambig	5	104.317	103.762	37.3079	30.6134	9530053H05Rik	RIKEN cDNA 9530053H05 gene
1449616_s_at	ambig	ambig	5	108.004	108.004	4.37941	5.27654	Golga3	golgi autoantigen, golgin subfamily a, 3
1415950_a_at	ambig	ambig	5	115.838	115.838	33.0531	33.9778	Pebp1	phosphatidylethanolamine binding protein 1
1439429_x_at	ambig	ambig	5	134.157	135.364	15.5397	17.0776	Dtx2	deltex 2 homolog (Drosophila)
1457614_at	ambig	ambig	5	135.364	136.906	24.1596	19.6051	---	Transcribed locus
1417204_at	ambig	ambig	5	142.429	126.222	3.46213	4.98249	Kdelr2	KDEL (Lys-Asp-Glu-Leu) endoplasmic reticulum protein retention receptor 2
1417205_at	ambig	ambig	5	142.429	142.429	4.37221	9.42539	Kdelr2	KDEL (Lys-Asp-Glu-Leu) endoplasmic reticulum protein retention receptor 2
1439606_at	ambig	ambig	5	148.799	148.899	9.43367	6.81458	---	Transcribed locus
1439463_x_at	ambig	ambig	5	149	145.539	4.97897	4.18339	Hmgb1 /// LOC434174 /// LOC545555 /// LOC623634 /// LOC637733 /// LOC640060 /// LOC666836 /// LOC669546 /// LOC669692 /// LOC671507 /// LOC677578	high mobility group box 1 /// similar to High mobility group protein 1 (HMG-1) (High mobility group protein B1) (Amphoterin) (Heparin-binding protein p30) /// similar to High mobility group protein 1 (HMG-1) (High mobility group protein B1) (Amphoterin) (Heparin-binding protein p30) /// similar to High mobility group protein 1 (HMG-1) (High mobility group protein B1) (Amphoterin) (Heparin-binding…
1425048_a_at	ambig	ambig	5	149.198	146.188	7.50398	6.36602	Hmgb1	high mobility group box 1
1453434_at	ambig	ambig	6	13.5204	18.4458	13.2531	28.0416	1110019D14Rik	RIKEN cDNA 1110019D14 gene
1437007_x_at	ambig	ambig	6	73.8095	73.8095	50.6326	66.5423	Usp39	ubiquitin specific peptidase 39
1459728_at	ambig	ambig	6	85.1468	96.7091	8.35435	6.66467	5830446M03Rik	RIKEN cDNA 5830446M03 gene
1457708_at	ambig	ambig	6	113.901	116.436	4.25246	12.4568	Mbd4	methyl-CpG binding domain protein 4
1427526_at	ambig	ambig	6	149.434	147.998	3.52961	3.62734	Fgfr1op2	FGFR1 oncogene partner 2
1445385_at	ambig	ambig	7	23.3071	23.3071	21.0023	26.3513	---	Adult inner ear cDNA, RIKEN full-length enriched library, clone:F930025M14 product:unclassifiable, full insert sequence
1428953_at	ambig	ambig	7	23.3071	33.7206	3.3887	4.51271	Otud7b	OTU domain containing 7B
1428953_at	ambig	ambig	7	23.3071	33.7206	3.3887	4.51271	Otud7b	OTU domain containing 7B
1444092_at	ambig	ambig	7	32.096	23.4136	10.7528	8.49084	9430025M13Rik	RIKEN cDNA 9430025M13 gene
1456893_at	ambig	ambig	7	33.3071	35.7708	11.4356	14.7598	---	Adult male liver tumor cDNA, RIKEN full-length enriched library, clone:C730013D23 product:unclassifiable, full insert sequence
1435891_x_at	ambig	ambig	7	36.2582	39.1819	3.23312	5.13086	2610021A01Rik /// LOC668572	RIKEN cDNA 2610021A01 gene /// similar to zinc finger protein 347
1455914_at	ambig	ambig	7	36.4952	33.7206	14.2895	24.0595	AI987944	expressed sequence AI987944
1424023_at	ambig	ambig	7	37.6806	39.1819	17.0925	17.3199	Atpbd3	ATP binding domain 3
1450513_at	ambig	ambig	7	39.1819	36.5343	12.5949	12.4803	Cd33	CD33 antigen
1439181_at	ambig	ambig	7	39.3071	33.7206	6.12878	7.59182	BC043301	cDNA sequence BC043301
1429371_at	ambig	ambig	7	41.6452	40.8422	5.75035	8.00757	2810426N06Rik	RIKEN cDNA 2810426N06 gene
1435342_at	ambig	ambig	7	41.6452	41.6452	4.5702	3.81665	Kcnk6	potassium inwardly-rectifying channel, subfamily K, member 6
1425206_a_at	ambig	ambig	7	44.7113	43.7359	5.32052	7.54184	Ube3a	Ubiquitin protein ligase E3A
1437916_at	ambig	ambig	7	54.771	61.4623	6.572	9.77346	---	---
1415923_at	ambig	ambig	7	57.3793	39.1819	4.33463	4.37572	Ndn	necdin
1433935_at	ambig	ambig	7	70.0269	66.8911	5.31078	5.72167	AU020206	expressed sequence AU020206
1435203_at	ambig	ambig	7	70.0269	73.035	23.4216	14.2423	Man2a2	mannosidase 2, alpha 2
1435151_a_at	ambig	ambig	7	105.793	106.953	3.81501	6.81728	Rps3	ribosomal protein S3
1423335_at	ambig	ambig	7	109.172	123.115	4.05543	4.10137	1110004F10Rik	RIKEN cDNA 1110004F10 gene
1435973_at	ambig	ambig	7	119.549	119.549	21.7286	32.2381	---	Transcribed locus
1435267_at	ambig	ambig	8	21.1832	19.3815	3.85079	3.7267	A430108E01Rik	RIKEN cDNA A430108E01 gene
1456492_at	ambig	ambig	8	82.1809	77.8905	6.59052	6.03529	9130404D08Rik	RIKEN cDNA 9130404D08 gene
1424921_at	ambig	ambig	8	84.3234	82.5447	4.54889	4.89867	Brd4 /// Bst2	bromodomain containing 4 /// bone marrow stromal cell antigen 2
1426936_at	ambig	ambig	8	99.092	118.109	3.58741	4.74045	2610305J24Rik /// BC005512 /// LOC215866 /// LOC629242 /// LOC630153 /// LOC630525 /// LOC631386 /// LOC637482 /// LOC641366 /// LOC668904 /// LOC669019 /// LOC669231 /// LOC669436 /// LOC670270 /// LOC670719 /// LOC672061 /// LOC672196 /// LOC672939 /// LOC673876 /// LOC674912 /// LOC674927 /// LOC675168 /// LOC675410 /// LOC675706 /// LOC676247 /// LOC676718 /// LOC677506	RIKEN cDNA 2610305J24 gene /// cDNA sequence BC005512 /// hypothetical protein LOC215866 /// hypothetical protein LOC629242 /// similar to melanoma antigen /// similar to melanoma antigen /// similar to melanoma antigen /// similar to melanoma antigen /// hypothetical ENV polyprotein /// similar to melanoma antigen /// hypothetical protein LOC669019 /// similar to melanoma antigen /// hypothetica…
1422024_at	ambig	ambig	9	35.6164	33.9801	16.4106	15.648	Fli1	Friend leukemia integration 1
1446608_at	ambig	ambig	9	44.2617	48.7281	11.3398	10.8901	Cbl	Casitas B-lineage lymphoma
1436062_at	ambig	ambig	9	45.6164	47.9957	18.5237	43.3943	Arcn1	archain 1
1459720_x_at	ambig	ambig	9	63.6164	66.6795	12.2878	20.5123	---	---
1445169_at	ambig	ambig	9	73.9583	66.6795	5.23228	3.32259	---	---
1444411_at	ambig	ambig	9	85.4613	73.9583	4.16448	9.97598	---	---
1434875_a_at	ambig	ambig	9	85.4613	86.0234	18.8081	23.5645	Hmgn3	high mobility group nucleosomal binding domain 3
1429527_a_at	ambig	ambig	9	94.9961	83.2704	4.82507	3.81176	Plscr1 /// LOC433328 /// LOC677340	phospholipid scramblase 1 /// hypothetical LOC433328 /// hypothetical protein LOC677340
1453181_x_at	ambig	ambig	9	102.506	96.2043	4.28643	3.25339	Plscr1	phospholipid scramblase 1
1452586_at	ambig	ambig	9	105.51	103.974	11.4679	13.5525	Anapc13	anaphase promoting complex subunit 13
1434815_a_at	ambig	ambig	9	109.616	110.835	13.0212	11.0606	Mapkapk3	mitogen-activated protein kinase-activated protein kinase 3
1459742_at	ambig	ambig	9	126.414	126.414	8.45195	17.8519	---	15 days embryo brain cDNA, RIKEN full-length enriched library, clone:G630032A08 product:unclassifiable, full insert sequence
1457780_at	ambig	ambig	10	15.3708	21.261	11.5924	10.0325	Stx11	syntaxin 11
1433513_x_at	ambig	ambig	10	97.3708	95.8983	22.5493	32.402	Ndufa12	NADH dehydrogenase (ubiquinone) 1 alpha subcomplex, 12
1455806_x_at	ambig	ambig	10	97.3708	95.8983	36.1976	40.7751	Ndufa12 /// LOC669626	NADH dehydrogenase (ubiquinone) 1 alpha subcomplex, 12 /// similar to 13kDa differentiation-associated protein
1455763_at	ambig	ambig	10	131.714	131.487	17.9676	21.8621	Rnf41	ring finger protein 41
1455869_at	ambig	ambig	11	3.2321	6.5807	8.03975	4.56599	Camk2b	Calcium/calmodulin-dependent protein kinase II, beta
1446636_at	ambig	ambig	11	8.0385	8.3763	16.1653	21.8534	Tns3	tensin 3
1434701_at	ambig	ambig	11	53.0543	45.5274	3.2202	5.11562	AW215868	expressed sequence AW215868
1439563_at	ambig	ambig	11	57.8422	66.2901	5.76605	6.68071	Zfp3	zinc finger protein 3
1435865_at	ambig	ambig	11	60.0412	53.6213	6.73968	6.42402	Hist3h2a	histone 3, H2a
1460629_at	ambig	ambig	11	62.7911	62.3642	9.58891	7.82009	Trim16	tripartite motif protein 16
1455461_at	ambig	ambig	11	63.1712	63.1712	3.27256	4.44933	A530017D24Rik	RIKEN cDNA A530017D24 gene
1418345_at	ambig	ambig	11	70.7114	69.1732	14.7486	11.8105	Tnfsf13 /// Tnfsf12-tnfsf13	tumor necrosis factor (ligand) superfamily, member 13 /// tumor necrosis factor (ligand) superfamily, member 12-member 13
1443621_at	ambig	ambig	11	70.7114	72.2441	8.51007	17.0413	1700010H23Rik	RIKEN cDNA 1700010H23 gene
1451655_at	ambig	ambig	11	83.2321	84.1003	18.1851	16.9587	Slfn8	schlafen 8
1434185_at	ambig	ambig	11	84.1003	84.1003	10.1925	5.80652	LOC672245	similar to acetyl-coenzyme A carboxylase alpha
1457695_at	ambig	ambig	11	84.1003	84.1003	9.76158	6.91573	Ap1gbp1	AP1 gamma subunit binding protein 1
1437676_at	ambig	ambig	11	95.9888	97.3644	4.90025	6.6272	Spag9	sperm associated antigen 9
1459975_at	ambig	ambig	11	95.9888	101.263	8.40595	4.96713	---	Transcribed locus
1443132_at	ambig	ambig	11	96.2655	92.7689	9.09148	5.84301	LOC544809	hypothetical protein LOC544809
1436266_x_at	ambig	ambig	11	96.3491	92.7689	23.4732	29.6811	Cbx1	chromobox homolog 1 (Drosophila HP1 beta)
1458282_at	ambig	ambig	11	103.996	103.996	5.32297	4.96226	---	---
1449347_a_at	ambig	ambig	11	107.232	103.996	3.02758	3.92009	Xlr4b /// Xlr4a /// Xlr4e	X-linked lymphocyte-regulated 4B /// X-linked lymphocyte-regulated 4A /// X-linked lymphocyte-regulated 4E
1435112_a_at	ambig	ambig	11	115.115	116.047	3.0165	6.18896	Atp5h	ATP synthase, H+ transporting, mitochondrial F0 complex, subunit d
1449076_x_at	ambig	ambig	12	17.3522	23.4176	9.51003	3.09394	Adi1	acireductone dioxygenase 1
1432391_at	ambig	ambig	12	17.5845	19.7553	18.1835	19.146	Ccdc21	coiled-coil domain containing 21
1452426_x_at	ambig	ambig	12	17.5845	19.7553	18.523	26.8546	Zfp236	Zinc finger protein 236 /// CDNA clone IMAGE:4009820
1438759_x_at	ambig	ambig	12	23.4176	23.4176	29.1441	28.2956	---	---
1438758_at	ambig	ambig	12	23.4176	23.4176	37.6419	44.2559	---	---
1432842_s_at	ambig	ambig	12	27.8857	19.7553	4.33265	4.83872	Ywhaq	tyrosine 3-monooxygenase/tryptophan 5-monooxygenase activation protein, theta polypeptide
1428258_at	ambig	ambig	12	105.809	109.178	48.3662	20.467	2010107E04Rik	RIKEN cDNA 2010107E04 gene
1451748_a_at	ambig	ambig	12	109.178	102.686	3.07384	4.2437	Setd3	SET domain containing 3
1452020_a_at	ambig	ambig	12	109.178	104.242	16.8928	12.4267	Siva	Cd27 binding protein (Hindu God of destruction)
1458585_at	ambig	ambig	12	109.178	109.178	27.1868	30.9982	---	Transcribed locus
1451146_at	ambig	ambig	12	109.178	109.178	27.4502	41.566	Zfp386 /// LOC676952	zinc finger protein 386 (Kruppel-like) /// similar to zinc finger protein 386 (Kruppel-like) isoform a
1419932_s_at	ambig	ambig	13	3.7156	14.0706	12.2136	13.782	---	---
1449671_at	ambig	ambig	13	15.7156	3.7156	9.17873	7.1548	---	---
1450881_s_at	ambig	ambig	13	18.48	3.7156	4.76205	7.68993	Gpr137b	G protein-coupled receptor 137B
1423164_at	ambig	ambig	13	18.48	13.1167	6.73077	10.7	LOC664862	similar to transmembrane 7 superfamily member 1
1424088_at	ambig	ambig	13	20.2147	14.5251	3.55018	11.3513	Myg1	melanocyte proliferating gene 1
1439406_x_at	ambig	ambig	13	38.6682	42.739	13.0304	10.0418	Fars2	phenylalanine-tRNA synthetase 2 (mitochondrial)
1448715_x_at	ambig	ambig	13	62.6015	62.7648	6.18807	7.70038	Sgip1	SH3-domain GRB2-like (endophilin) interacting protein 1
1419423_at	ambig	ambig	13	63.3509	55.7461	5.54508	10.9171	Stab2	stabilin 2
1455316_x_at	ambig	ambig	13	65.7156	62.7648	8.34614	10.9581	Slc15a2 /// Kcnh6	Solute carrier family 15 (H+/peptide transporter), member 2 /// Potassium voltage-gated channel, subfamily H (eag-related), member 6 /// 17 days pregnant adult female amnion cDNA, RIKEN full-length enriched library, clone:I920040L03 product:unclassifiable, full insert sequence
1451626_x_at	ambig	ambig	13	67.7156	63.3509	3.3583	3.49142	---	Transcribed locus
1455248_at	ambig	ambig	13	76.3463	71.9133	4.01587	3.3763	0610011N22Rik	RIKEN cDNA 0610011N22 gene
1439512_at	ambig	ambig	13	78.8038	76.721	9.11871	11.8349	5830444B04Rik	RIKEN cDNA 5830444B04 gene
1436362_x_at	ambig	ambig	13	83.7156	71.9133	8.11735	6.98654	2700079J08Rik	RIKEN cDNA 2700079J08 gene
1437303_at	ambig	ambig	13	103.134	107.327	8.14173	9.57658	Il6st	interleukin 6 signal transducer
1428616_at	ambig	ambig	13	109.716	115.706	9.91372	5.81736	Zfp131	zinc finger protein 131
1426607_at	ambig	ambig	13	117.826	118.132	16.3447	10.5851	LOC633640	similar to CG10866-PA
1449972_s_at	ambig	ambig	14	10.247	12.9514	5.22066	9.97448	Zfp97 /// BC018101	zinc finger protein 97 /// cDNA sequence BC018101
1449310_at	ambig	ambig	14	36.9853	35.1178	11.8554	9.88119	Ptger2	prostaglandin E receptor 2 (subtype EP2)
1445543_at	ambig	ambig	14	42.8171	52.4575	5.33793	9.92481	9830124H08Rik	RIKEN cDNA 9830124H08 gene
1460061_at	ambig	ambig	14	52.4575	56.4945	4.14363	4.96066	---	Adult male olfactory brain cDNA, RIKEN full-length enriched library, clone:6430530M09 product:unclassifiable, full insert sequence
1443020_at	ambig	ambig	14	57.4943	56.4945	8.9053	5.72631	Hmbox1	Homeobox containing 1
1425651_at	ambig	ambig	14	117.782	117.782	3.1455	4.08749	Nhej1	nonhomologous end-joining factor 1
1425329_a_at	ambig	ambig	15	81.851	85.7471	6.35131	6.14072	Cyb5r3	cytochrome b5 reductase 3
1448141_at	ambig	ambig	15	83.6365	84.4364	12.1214	17.705	1110014J01Rik	RIKEN cDNA 1110014J01 gene
1437335_x_at	ambig	ambig	15	84.4364	70.0138	7.63331	8.75254	Poldip3	polymerase (DNA-directed), delta interacting protein 3
1437837_x_at	ambig	ambig	15	84.4364	87.4998	4.58276	7.90546	Poldip3	polymerase (DNA-directed), delta interacting protein 3
1436322_a_at	ambig	ambig	15	87.6365	88.2498	19.7984	36.867	2810001A02Rik	RIKEN cDNA 2810001A02 gene
1430521_s_at	ambig	ambig	15	95.3587	95.3587	4.23424	5.75557	Cpne8	copine VIII
1436323_at	ambig	ambig	15	95.3587	97.5573	3.63005	4.3055	2810001A02Rik	RIKEN cDNA 2810001A02 gene
1451187_at	ambig	ambig	16	27.191	8.7068	6.01007	5.22592	0610037P05Rik	RIKEN cDNA 0610037P05 gene
1437017_at	ambig	ambig	16	34.1425	43.0457	3.76132	4.44823	AI480653	expressed sequence AI480653
1423119_at	ambig	ambig	17	6.5761	5.4484	26.4098	13.613	Rshl2a	radial spokehead-like 2A
1428989_at	ambig	ambig	17	8.6242	8.4728	4.02317	3.47207	0710001D07Rik	RIKEN cDNA 0710001D07 gene
1451902_at	ambig	ambig	17	11.5791	11.5791	3.39591	6.24796	Zfp758	zinc finger protein 758
1454402_at	ambig	ambig	17	16.8606	19.7554	10.4188	3.46509	3110048L19Rik	RIKEN cDNA 3110048L19 gene
1426471_at	ambig	ambig	17	21.78	20.5439	21.0747	25.3522	Zfp52	zinc finger protein 52
1426472_at	ambig	ambig	17	21.78	21.0877	5.35887	14.0397	Zfp52	zinc finger protein 52
1428336_at	ambig	ambig	17	22.3916	36.0476	9.06198	11.0644	Agpat4	1-acylglycerol-3-phosphate O-acyltransferase 1 (lysophosphatidic acid acyltransferase, delta)
1437911_at	ambig	ambig	17	24.8256	22.5629	9.27082	13.1124	6330416L07Rik	RIKEN cDNA 6330416L07 gene
1453651_a_at	ambig	ambig	17	24.8606	6.5761	6.66116	8.85817	Brp44l	brain protein 44-like
1453668_at	ambig	ambig	17	24.8606	29.9379	4.2298	11.5614	3110052M02Rik	RIKEN cDNA 3110052M02 gene
1437207_at	ambig	ambig	17	28.4175	28.4175	3.03325	3.53134	Rnf170	ring finger protein 170
1458719_at	ambig	ambig	17	28.4175	28.4175	11.0356	7.90755	---	Transcribed locus
1425085_at	ambig	ambig	17	29.5143	19.7554	7.86159	9.52564	6330416L07Rik	RIKEN cDNA 6330416L07 gene
1443872_at	ambig	ambig	17	31.0812	16.4649	8.32035	6.02339	2007-03-02	Membrane-associated ring finger (C3HC4) 2
1426114_at	ambig	ambig	17	32.541	36.0476	3.12881	3.03892	Hnrpab	heterogeneous nuclear ribonucleoprotein A/B
1440078_at	ambig	ambig	17	32.698	29.9379	5.41888	6.13213	Brd4	Bromodomain containing 4
1451593_at	ambig	ambig	17	32.8606	33.9831	19.4541	21.1403	H2-K1	Histocompatibility 2, K1, K region
1437984_x_at	ambig	ambig	17	33.9831	28.4175	3.95586	5.25233	Bat1a	HLA-B-associated transcript 1A
1431008_at	ambig	ambig	17	33.9831	33.9831	16.609	19.8677	0610037M15Rik	RIKEN cDNA 0610037M15 gene
1450090_at	ambig	ambig	17	33.9831	36.0476	3.58957	7.50279	Zfp101	zinc finger protein 101
1436070_at	ambig	ambig	17	36.2339	28.4175	10.5553	14.003	Glo1	glyoxalase 1
1452582_at	ambig	ambig	17	36.2339	36.0476	11.7136	12.0186	Galm	galactose mutarotase
1445662_x_at	ambig	ambig	17	36.2339	36.0476	5.54127	6.61634	---	Transcribed locus
1451644_a_at	ambig	ambig	17	36.2339	36.0476	11.8931	11.8251	H2-Q1 /// 0610037M15Rik	histocompatibility 2, Q region locus 1 /// RIKEN cDNA 0610037M15 gene
1419658_at	ambig	ambig	17	36.883	36.0476	6.3641	17.0788	C920025E04Rik	RIKEN cDNA C920025E04 gene
1424515_at	ambig	ambig	17	44.8606	55.4148	5.60189	4.11089	B230354K17Rik	RIKEN cDNA B230354K17 gene
1457970_at	ambig	ambig	17	50.8606	54.388	3.04763	3.03405	---	---
1457970_at	ambig	ambig	17	50.8606	54.388	3.04763	3.03405	---	---
1456864_at	ambig	ambig	17	52.8606	54.6192	3.5805	3.68557	---	---
1424609_a_at	ambig	ambig	17	70.8606	74.7811	16.5049	18.4068	BC003993 /// LOC544818	cDNA sequence BC003993 /// hypothetical LOC544818
1424607_a_at	ambig	ambig	17	70.8606	74.7811	15.7105	19.4215	BC003993 /// LOC544818	cDNA sequence BC003993 /// hypothetical LOC544818
1420449_at	ambig	ambig	17	76.8606	69.6888	5.83548	3.32641	A230048G03Rik	RIKEN cDNA A230048G03 gene
1424608_a_at	ambig	ambig	17	76.8606	81.9354	6.24259	7.785	Bzw2	basic leucine zipper and W2 domains 2
1459670_at	ambig	ambig	17	78.3077	80.7494	8.92693	7.99014	Hnrpll	Heterogeneous nuclear ribonucleoprotein L-like
1444406_at	ambig	ambig	17	80.7494	85.829	8.53368	9.8546	Map4k3	Mitogen-activated protein kinase kinase kinase kinase 3
1424300_at	ambig	ambig	17	86.6345	83.7832	3.39813	3.76607	Gemin6	gem (nuclear organelle) associated protein 6
1438895_at	ambig	ambig	18	6.5982	5.1793	10.6075	6.57728	A430102J17Rik	RIKEN cDNA A430102J17 gene
1431330_at	ambig	ambig	18	20.7635	12.0022	9.90263	9.62767	3110002H16Rik	RIKEN cDNA 3110002H16 gene
1435278_at	ambig	ambig	18	33.3	30.6375	4.868	4.68231	Sft2d3	SFT2 domain containing 3
1456351_at	ambig	ambig	18	34.8226	37.6443	5.15537	9.41236	Brd8	bromodomain containing 8
1443950_at	ambig	ambig	18	60.8745	57.091	4.38306	3.49704	A630042L21Rik	RIKEN cDNA A630042L21 gene
1418203_at	ambig	ambig	18	66.2904	66.2904	8.42339	4.64916	Pmaip1	phorbol-12-myristate-13-acetate-induced protein 1
1455061_a_at	ambig	ambig	18	76.6184	75.7315	4.16222	8.56532	Acaa2	acetyl-Coenzyme A acyltransferase 2 (mitochondrial 3-oxoacyl-Coenzyme A thiolase)
1456014_s_at	ambig	ambig	19	4.1904	4.1904	6.98208	13.2902	BC032204	cDNA sequence BC032204
1434833_at	ambig	ambig	19	4.1904	4.1904	18.634	19.2519	Map4k2	Mitogen activated protein kinase kinase kinase kinase 2
1435733_x_at	ambig	ambig	19	7.2654	11.1528	6.0522	3.18551	1500026D16Rik	RIKEN cDNA 1500026D16 gene
1442365_at	ambig	ambig	19	9.2678	12.5897	5.43665	5.10478	Rtn3	Reticulon 3
1449635_at	ambig	ambig	19	10.1904	9.2678	23.9873	31.8376	Prpf19	PRP19/PSO4 pre-mRNA processing factor 19 homolog (S. cerevisiae)
1419839_x_at	ambig	ambig	19	10.1904	9.2678	30.2393	40.6675	Prpf19	PRP19/PSO4 pre-mRNA processing factor 19 homolog (S. cerevisiae)
1455329_at	ambig	ambig	19	28.499	25.9407	13.4147	7.17583	---	---
1453048_at	ambig	ambig	19	29.1834	12.1502	3.26937	3.22862	Nhlrc2	NHL repeat containing 2
1456341_a_at	ambig	ambig	19	29.1834	32.4748	3.61217	4.55982	Klf9	Kruppel-like factor 9
1457970_at	ambig	ambig	19	42.1904	43.8978	5.41841	8.67172	---	---
1429048_at	ambig	ambig	19	46.1904	43.0282	7.39514	7.94594	Bloc1s2	biogenesis of lysosome-related organelles complex-1, subunit 2
1417315_at	ambig	ambig	X	10.05	8.99	4.97546	4.47965	Gripap1	GRIP1 associated protein 1
1439059_at	ambig	ambig	X	126.07	126.07	4.75061	23.3186	BC031748	CDNA sequence BC031748
1438575_a_at	ambig	ambig	X	138.05	139.93	6.36151	4.97788	2900056M20Rik	RIKEN cDNA 2900056M20 gene
1440342_at	ambig	ambig	X	146.32	157.59	4.72602	9.40426	G530011O06Rik	RIKEN cDNA G530011O06 gene
1436320_at	ambig	ambig	X	156.05	157.59	13.925	13.1813	---	CDNA clone IMAGE:1328649
1439200_x_at	ambig	ambig	X	157.59	157.59	3.76251	6.07374	Rhox4b	Reproductive homeobox 4B
1452406_x_at	ambig	ambig	X	157.59	157.59	4.08668	6.63909	Erdr1	erythroid differentiation regulator 1
