# Supplementary material for: Sex Specific Gene Regulation and Expression QTLs in Mouse Macrophages from a Strain Intercross
Source: PLoS One. 2008 Jan 16;3(1):e1435. doi: 10.1371/journal.pone.0001435 (PMC2174529; doi:10.1371/journal.pone.0001435)
Supplement: Table S7 — (1.72 MB XLS) [file pone.0001435.s007.xls]

## Sheet: sheet1
Supplemental Table S7. Probes with sex biased gene expression meeting p<0.05 after Bonferonni correction, sorted by fold.
probe	F exp	M exp	fold	un adj p value	Bonferonni	exp bias	probe chr	probe Mb	Gene Symbol	Description
1427262_at	3596.79	21.1246	170.266	4.05e-35	8.93e-31	f	X	99.6631	Xist	inactive X specific transcripts
1426438_at	18.5914	2000.66	107.612	<4.05E-35	<8.93E-31	m	Y	0.597156	Ddx3y	DEAD (Asp-Glu-Ala-Asp) box polypeptide 3, Y-linked
1452077_at	18.4172	1732.77	94.0844	<4.05E-35	<8.93E-31	m	Y	0.597156	Ddx3y	DEAD (Asp-Glu-Ala-Asp) box polypeptide 3, Y-linked
1417210_at	19.8591	1762.61	88.7554	<4.05E-35	<8.93E-31	m	Y	0.347037	Eif2s3y	eukaryotic translation initiation factor 2, subunit 3, structural gene Y-linked
1436936_s_at	5207.51	89.1395	58.4198	4.06e-35	8.95e-31	f	X	99.6849	Xist	inactive X specific transcripts
1426439_at	23.4914	833.423	35.4778	<4.05E-35	<8.93E-31	m	Y	0.597156	Ddx3y	DEAD (Asp-Glu-Ala-Asp) box polypeptide 3, Y-linked
1426598_at	13.1452	376.484	28.6405	<4.05E-35	<8.93E-31	m	Y	0.433578	Uty	ubiquitously transcribed tetratricopeptide repeat gene, Y chromosome
1424903_at	15.214	395.52	25.9972	<4.05E-35	<8.93E-31	m	Y	0.234232	Jarid1d	jumonji, AT rich interactive domain 1D (Rbp2 like)
1427263_at	216.857	15.1298	14.3331	4.05e-35	8.94e-31	f	X	99.6631	Xist	inactive X specific transcripts
1422247_a_at	36.2989	459.032	12.6459	<4.05E-35	<8.93E-31	m	Y	0.439205	Uty	ubiquitously transcribed tetratricopeptide repeat gene, Y chromosome
1420148_at	159.227	746.567	4.6887	<4.05E-35	<8.93E-31	m	6	91.721	Slc6a6	solute carrier family 6 (neurotransmitter transporter, taurine), member 6
1420923_at	19.8269	91.8491	4.63256	<4.05E-35	<8.93E-31	m	X	12.2286	Usp9x	ubiquitin specific peptidase 9, X chromosome
1422967_a_at	510.296	2278.84	4.46572	<4.05E-35	<8.93E-31	m	16	32.5287	Tfrc	transferrin receptor
1457945_at	19.1183	84.3588	4.41247	<4.05E-35	<8.93E-31	m	Y	0.357279	Eif2s3y	Eukaryotic translation initiation factor 2, subunit 3, structural gene Y-linked
1419679_at	24.4613	105.6	4.31702	<4.05E-35	<8.93E-31	m	14	56.6448	Lats2	large tumor suppressor 2
1425227_a_at	249.162	1038.86	4.16942	<4.05E-35	<8.93E-31	m	11	100.828	Atp6v0a1	ATPase, H+ transporting, lysosomal V0 subunit A1
1422249_s_at	43.4022	180.571	4.16042	<4.05E-35	<8.93E-31	m	ambig	ambig	Zfa /// Zfx	zinc finger protein, autosomal /// zinc finger protein X-linked
1420893_a_at	104.203	429.741	4.12407	<4.05E-35	<8.93E-31	m	4	47.3744	Tgfbr1	transforming growth factor, beta receptor I
1416670_at	93.9226	375.361	3.9965	<4.05E-35	<8.93E-31	m	3	95.409	Setdb1	SET domain, bifurcated 1
1432646_a_at	244.019	963.718	3.94935	<4.05E-35	<8.93E-31	m	ambig	ambig	LOC640370 /// LOC667653 /// LOC672953	hypothetical LOC640370 /// hypothetical protein LOC667653 /// hypothetical protein LOC672953
1450407_a_at	1984.01	503.104	3.94355	5.27e-35	1.16e-30	f	9	62.1394	Anp32a	acidic (leucine-rich) nuclear phosphoprotein 32 family, member A
1421789_s_at	141.698	547.928	3.86688	<4.05E-35	<8.93E-31	m	ambig	ambig	Arf3	ADP-ribosylation factor 3
1415988_at	234.04	900.096	3.84591	<4.05E-35	<8.93E-31	m	1	95.2363	Hdlbp	high density lipoprotein (HDL) binding protein
1430984_at	252.943	938.285	3.70947	<4.05E-35	<8.93E-31	m	15	38.4449	Azin1	antizyme inhibitor 1
1452563_a_at	32.2237	118.368	3.67334	<4.05E-35	<8.93E-31	m	Y	0.234474	Jarid1d	jumonji, AT rich interactive domain 1D (Rbp2 like)
1448458_at	40.0753	145.061	3.6197	<4.05E-35	<8.93E-31	m	14	15.1584	Top2b	topoisomerase (DNA) II beta
1452419_at	50.4656	178.921	3.54541	<4.05E-35	<8.93E-31	m	13	12.4497	Heatr1	HEAT repeat containing 1
1450231_a_at	37.6656	131.812	3.49954	<4.05E-35	<8.93E-31	m	X	38.3384	Birc4	baculoviral IAP repeat-containing 4
1450500_at	54.3882	189.825	3.4902	<4.05E-35	<8.93E-31	m	1	172.036	Uhmk1 /// LOC677213	U2AF homology motif (UHM) kinase 1 /// similar to U2AF homology motif (UHM) kinase 1
1438686_at	99.0376	341.678	3.44998	<4.05E-35	<8.93E-31	m	16	20.5863	Eif4g1	eukaryotic translation initiation factor 4, gamma 1
1458458_at	160.754	550.505	3.42452	<4.05E-35	<8.93E-31	m	11	82.7683	Slfn5	schlafen 5
1422136_at	95.7097	324.221	3.38755	<4.05E-35	<8.93E-31	m	1	172.036	Uhmk1 /// LOC677213	U2AF homology motif (UHM) kinase 1 /// similar to U2AF homology motif (UHM) kinase 1
1421953_at	89.8989	297.036	3.30411	<4.05E-35	<8.93E-31	m	16	17.3657	Crkl	v-crk sarcoma virus CT10 oncogene homolog (avian)-like
1431982_at	53.7753	177.48	3.3004	<4.05E-35	<8.93E-31	m	19	41.8233	Arhgap19	Rho GTPase activating protein 19
1452638_s_at	153.082	503.721	3.29054	<4.05E-35	<8.93E-31	m	16	16.25	Dnm1l	dynamin 1-like
1453860_s_at	69.5495	226.973	3.26347	<4.05E-35	<8.93E-31	m	18	39.6128	Nr3c1	nuclear receptor subfamily 3, group C, member 1
1427595_at	27.7882	90.0272	3.23977	<4.05E-35	<8.93E-31	m	12	10.1806	Acaca /// LOC672245	acetyl-Coenzyme A carboxylase alpha /// similar to acetyl-coenzyme A carboxylase alpha
1426179_a_at	88.5731	285.002	3.2177	<4.05E-35	<8.93E-31	m	17	65.8258	Twsg1	twisted gastrulation homolog 1 (Drosophila)
1431102_at	71.257	229.232	3.21697	<4.05E-35	<8.93E-31	m	1	157.61	Cep350	centrosomal protein 350
1420816_at	319.355	1021.73	3.19935	<4.05E-35	<8.93E-31	m	5	136.193	Ywhag	3-monooxygenase/tryptophan 5-monooxygenase activation protein, gamma polypeptide
1453559_a_at	156.529	498.465	3.18449	<4.05E-35	<8.93E-31	m	ambig	ambig	Sel1h	Sel1 (suppressor of lin-12) 1 homolog (C. elegans)
1429886_at	47.0398	149.426	3.17659	<4.05E-35	<8.93E-31	m	16	87.3023	Zfp294	zinc finger protein 294
1420610_at	274.274	861.211	3.13997	<4.05E-35	<8.93E-31	m	3	146.667	Prkacb	protein kinase, cAMP dependent, catalytic, beta
1425426_a_at	114.704	358.962	3.12946	<4.05E-35	<8.93E-31	m	ambig	ambig	Mef2a	myocyte enhancer factor 2A
1448207_at	278.204	870.302	3.12828	<4.05E-35	<8.93E-31	m	11	97.6158	Lasp1	LIM and SH3 protein 1
1430604_a_at	1164.23	3636.65	3.12365	<4.05E-35	<8.93E-31	m	15	6.247	Dab2	disabled homolog 2 (Drosophila)
1425997_a_at	91.3452	281.599	3.0828	<4.05E-35	<8.93E-31	m	1	107.384	Pign	phosphatidylinositol glycan anchor biosynthesis, class N
1418043_at	98.2161	296.701	3.0209	<4.05E-35	<8.93E-31	m	16	20.2448	Abcc5	ATP-binding cassette, sub-family C (CFTR/MRP), member 5
1425805_a_at	119.139	359.504	3.01752	<4.05E-35	<8.93E-31	m	5	147.048	Usp12	ubiquitin specific peptidase 12
1431686_a_at	317.238	953.602	3.00595	<4.05E-35	<8.93E-31	m	14	45.7328	Gmfb	glia maturation factor, beta
1417330_at	112.731	338.065	2.99886	<4.05E-35	<8.93E-31	m	2	131.744	Slc23a2	solute carrier family 23 (nucleobase transporters), member 2
1419448_at	31.8656	95.1614	2.98634	<4.05E-35	<8.93E-31	m	5	64.4394	Tbc1d1	TBC1 domain family, member 1
1432947_at	66.628	198.683	2.98198	<4.05E-35	<8.93E-31	m	ambig	ambig	4921519G19Rik	RIKEN cDNA 4921519G19 gene
1452772_at	89.1602	264.308	2.96442	<4.05E-35	<8.93E-31	m	19	36.9242	Tnks2	tankyrase, TRF1-interacting ankyrin-related ADP-ribose polymerase 2
1429385_at	118.63	349.138	2.94308	<4.05E-35	<8.93E-31	m	11	105.853	Wdr68	WD repeat domain 68
1419477_at	1368.76	467.868	2.92553	4.73e-23	1.04e-18	f	ambig	ambig	Clec2d	C-type lectin domain family 2, member d
1422044_at	37.3634	107.982	2.89006	<4.05E-35	<8.93E-31	m	18	60.8143	Ndst1	N-deacetylase/N-sulfotransferase (heparan glucosaminyl) 1
1427708_a_at	74.9914	215.828	2.87804	<4.05E-35	<8.93E-31	m	11	4.66822	Nf2	neurofibromatosis 2
1456255_at	100.502	287.11	2.85675	<4.05E-35	<8.93E-31	m	4	58.9301	AI314180	expressed sequence AI314180
1421239_at	77.5667	220.38	2.84117	<4.05E-35	<8.93E-31	m	13	113.585	Il6st	interleukin 6 signal transducer
1430971_a_at	47.028	133.406	2.83674	<4.05E-35	<8.93E-31	m	2	113.85	Aqr	aquarius
1443494_at	40.2849	114.14	2.83333	<4.05E-35	<8.93E-31	m	10	84.0623	Polr3b	polymerase (RNA) III (DNA directed) polypeptide B
1460650_at	300.832	851.203	2.82949	9.55e-15	2.11e-10	m	11	100.826	Atp6v0a1	ATPase, H+ transporting, lysosomal V0 subunit A1
1430343_at	61.2129	172.867	2.82402	<4.05E-35	<8.93E-31	m	6	35.1078	Nup205	nucleoporin 205
1415801_at	204.699	577.062	2.81908	<4.05E-35	<8.93E-31	m	10	56.0657	Gja1	gap junction membrane channel protein alpha 1
1442927_at	255.817	719.493	2.81253	<4.05E-35	<8.93E-31	m	14	65.1274	Ptk2b	PTK2 protein tyrosine kinase 2 beta
1452814_at	458.914	1287	2.80444	<4.05E-35	<8.93E-31	m	4	19.4491	Cpne3	copine III
1419099_x_at	1661.93	4650.58	2.79831	<4.05E-35	<8.93E-31	m	2	35.136	Stom	stomatin
1439039_at	96.4226	269.602	2.79604	<4.05E-35	<8.93E-31	m	11	115.004	Tmem104	transmembrane protein 104
1450651_at	72.7538	203.089	2.79145	<4.05E-35	<8.93E-31	m	15	25.5672	Myo10	myosin X
1449615_s_at	319.584	888.351	2.77971	<4.05E-35	<8.93E-31	m	1	95.2614	Hdlbp	high density lipoprotein (HDL) binding protein
1458401_at	36.8849	102.15	2.76942	<4.05E-35	<8.93E-31	m	3	37.0793	4932438A13Rik /// LOC671298 /// LOC676099	RIKEN cDNA 4932438A13 gene /// similar to CG15133-PA /// similar to CG15133-PA
1448571_a_at	365.51	1011.33	2.76692	<4.05E-35	<8.93E-31	m	14	45.73	Gmfb	glia maturation factor, beta
1449341_a_at	1713.23	4685.85	2.7351	<4.05E-35	<8.93E-31	m	2	35.136	Stom	stomatin
1425862_a_at	252.715	691.083	2.73463	<4.05E-35	<8.93E-31	m	7	116.131	Pik3c2a	phosphatidylinositol 3-kinase, C2 domain containing, alpha polypeptide
1431385_a_at	115.387	315.536	2.73459	<4.05E-35	<8.93E-31	m	8	122.433	Mbtps1	membrane-bound transcription factor peptidase, site 1
1421413_a_at	142.163	385.424	2.71113	<4.05E-35	<8.93E-31	m	3	142.24	Pdlim5 /// LOC669660	PDZ and LIM domain 5 /// similar to PDZ and LIM domain protein 5 (Enigma homolog) (Enigma-like PDZ and LIM domains protein)
1432115_a_at	98.3516	263.568	2.67986	<4.05E-35	<8.93E-31	m	1	107.474	Pign	phosphatidylinositol glycan anchor biosynthesis, class N
1450076_at	71.3505	190.609	2.67144	<4.05E-35	<8.93E-31	m	8	47.6625	4933411K20Rik	RIKEN cDNA 4933411K20 gene
1428195_at	154.015	411.166	2.66965	<4.05E-35	<8.93E-31	m	6	29.7185	4631427C17Rik	RIKEN cDNA 4631427C17 gene
1430671_a_at	424.054	1129.88	2.66447	<4.05E-35	<8.93E-31	m	ambig	ambig	0610010K06Rik	RIKEN cDNA 0610010K06 gene
1420894_at	149.827	397.311	2.6518	<4.05E-35	<8.93E-31	m	4	47.3744	Tgfbr1	transforming growth factor, beta receptor I
1443863_at	201.09	528.489	2.62812	<4.05E-35	<8.93E-31	m	14	71.3197	Fndc3a	fibronectin type III domain containing 3a
1443991_at	42.1118	110.02	2.61257	<4.05E-35	<8.93E-31	m	7	134.509	Dock1	dedicator of cyto-kinesis 1
1450273_at	51.9237	135.627	2.61205	<4.05E-35	<8.93E-31	m	1	40.2692	Il1rl2	interleukin 1 receptor-like 2
1447392_s_at	105.59	275.769	2.61169	<4.05E-35	<8.93E-31	m	11	76.6285	Cpd	carboxypeptidase D
1445021_at	19.2022	50.1105	2.60963	<4.05E-35	<8.93E-31	m	2	121.785	6030465E24Rik	RIKEN cDNA 6030465E24 gene
1428514_at	267.926	695.361	2.59535	<4.05E-35	<8.93E-31	m	4	19.4491	Cpne3	copine III
1428046_a_at	82.4075	213.341	2.58886	<4.05E-35	<8.93E-31	m	X	90.3509	Zfx	zinc finger protein X-linked
1418636_at	123.87	319.996	2.58333	<4.05E-35	<8.93E-31	m	3	87.6115	Etv3	ets variant gene 3
1427779_a_at	142.197	363.64	2.5573	<4.05E-35	<8.93E-31	m	ambig	ambig	Cd4	CD4 antigen
1425641_at	71.2796	181.706	2.5492	<4.05E-35	<8.93E-31	m	5	104.023	---	---
1419092_a_at	87.0054	221.394	2.5446	<4.05E-35	<8.93E-31	m	19	47.6334	Slk	STE20-like kinase (yeast)
1439076_at	67.3484	171.233	2.5425	<4.05E-35	<8.93E-31	m	13	114.048	Dhx29	DEAH (Asp-Glu-Ala-His) box polypeptide 29
1429517_at	82.6108	209.88	2.54059	<4.05E-35	<8.93E-31	m	6	92.1568	Zfyve20	zinc finger, FYVE domain containing 20
1421198_at	136.331	344.395	2.52616	<4.05E-35	<8.93E-31	m	2	83.5254	Itgav	integrin alpha V
1425714_a_at	879.2	2219.79	2.52478	<4.05E-35	<8.93E-31	m	15	82.8272	Nfam1	Nfat activating molecule with ITAM motif 1
1428888_at	79.2763	199.632	2.51818	<4.05E-35	<8.93E-31	m	5	67.5398	Tmem33	transmembrane protein 33
1425206_a_at	93.586	235.638	2.51787	<4.05E-35	<8.93E-31	m	ambig	ambig	Ube3a	Ubiquitin protein ligase E3A
1427478_at	99.6538	250.836	2.51707	<4.05E-35	<8.93E-31	m	5	147.047	Usp12	ubiquitin specific peptidase 12
1420989_at	50.7097	127.405	2.51244	<4.05E-35	<8.93E-31	m	8	47.6625	4933411K20Rik	RIKEN cDNA 4933411K20 gene
1445522_at	145.533	365.42	2.5109	<4.05E-35	<8.93E-31	m	2	126.089	Atp8b4	ATPase, class I, type 8B, member 4
1418290_a_at	200.926	504.265	2.50971	<4.05E-35	<8.93E-31	m	11	101.007	Ezh1	enhancer of zeste homolog 1 (Drosophila)
1432344_a_at	933.824	2343.54	2.50962	<4.05E-35	<8.93E-31	m	9	30.8991	Aplp2	amyloid beta (A4) precursor-like protein 2
1425990_a_at	26.8376	67.0561	2.49859	<4.05E-35	<8.93E-31	m	2	168.169	Nfatc2	nuclear factor of activated T-cells, cytoplasmic, calcineurin-dependent 2
1444889_at	72.9882	182.29	2.49753	<4.05E-35	<8.93E-31	m	2	131.687	Rassf2	Ras association (RalGDS/AF-6) domain family 2
1421394_a_at	50.5935	126.338	2.49711	<4.05E-35	<8.93E-31	m	X	38.3384	Birc4	baculoviral IAP repeat-containing 4
1419098_at	1635.16	4076.38	2.49295	<4.05E-35	<8.93E-31	m	2	35.136	Stom	stomatin
1453787_at	115.01	286.503	2.49112	<4.05E-35	<8.93E-31	m	2	134.289	Txndc13	thioredoxin domain containing 13
1454250_at	64.5366	160.764	2.49105	<4.05E-35	<8.93E-31	m	6	84.5869	Sec15l2	SEC15-like 2 (S. cerevisiae)
1460016_at	161.522	65.2079	2.47702	5.97e-27	1.32e-22	f	X	137.931	Tmem164	transmembrane protein 164
1447967_at	116.195	286.804	2.4683	<4.05E-35	<8.93E-31	m	4	116.051	Tmem69	transmembrane protein 69
1451034_at	108.653	266.762	2.45518	<4.05E-35	<8.93E-31	m	17	84.0943	Zfp36l2	zinc finger protein 36, C3H type-like 2
1449931_at	84.6183	206.592	2.44146	<4.05E-35	<8.93E-31	m	11	31.7733	Cpeb4	cytoplasmic polyadenylation element binding protein 4
1450368_a_at	136.084	332.142	2.44072	<4.05E-35	<8.93E-31	m	11	17.0928	Ppp3r1	protein phosphatase 3, regulatory subunit B, alpha isoform (calcineurin B, type I)
1431213_a_at	191.729	467.719	2.43948	1.25e-07	0.00276	m	ambig	ambig	1300007C21Rik /// LOC668462 /// LOC668581 /// LOC670993 /// LOC673100	RIKEN cDNA 1300007C21 gene /// similar to RIKEN cDNA 1300007C21 gene /// similar to NADH-ubiquinone oxidoreductase MWFE subunit (Complex I-MWFE) (CI-MWFE) /// hypothetical protein LOC670993 /// hypothetical protein LOC673100
1450392_at	725.234	1766.81	2.43619	<4.05E-35	<8.93E-31	m	4	53.0519	Abca1	ATP-binding cassette, sub-family A (ABC1), member 1
1447966_a_at	37.1075	90.3395	2.43453	<4.05E-35	<8.93E-31	m	4	116.051	Tmem69	transmembrane protein 69
1418731_at	49.6054	120.178	2.42268	<4.05E-35	<8.93E-31	m	X	100.164	Rnf12	ring finger protein 12
1433492_at	290.54	700.891	2.41238	<4.05E-35	<8.93E-31	m	10	25.088	Epb4.1l2	erythrocyte protein band 4.1-like 2
1448616_at	42.3473	102.042	2.40965	<4.05E-35	<8.93E-31	m	11	69.8168	Dvl2	dishevelled 2, dsh homolog (Drosophila)
1452185_at	96.4355	232.088	2.40666	<4.05E-35	<8.93E-31	m	6	148.728	Ipo8	importin 8
1418015_at	1877.9	780.637	2.4056	4.43e-35	9.77e-31	f	12	8.70069	Pum2	pumilio 2 (Drosophila)
1451158_at	271.411	652.149	2.40281	<4.05E-35	<8.93E-31	m	1	84.6002	Trip12	thyroid hormone receptor interactor 12
1426184_a_at	645.078	1544.39	2.39411	<4.05E-35	<8.93E-31	m	9	113.504	Pdcd6ip	programmed cell death 6 interacting protein
1450104_at	384.189	918.744	2.39138	<4.05E-35	<8.93E-31	m	9	70.4783	Adam10	a disintegrin and metallopeptidase domain 10
1453589_a_at	301.253	718.988	2.38666	<4.05E-35	<8.93E-31	m	8	20.2861	2610005L07Rik	RIKEN cDNA 2610005L07 gene
1450155_at	71.1151	168.722	2.37252	<4.05E-35	<8.93E-31	m	2	79.0563	Itga4	integrin alpha 4
1425885_a_at	285.954	677.744	2.37012	<4.05E-35	<8.93E-31	m	4	151.237	Kcnab2	potassium voltage-gated channel, shaker-related subfamily, beta member 2
1425588_at	278.349	658.756	2.36665	<4.05E-35	<8.93E-31	m	2	90.2363	Ptprj	protein tyrosine phosphatase, receptor type, J
1444056_at	424.381	179.321	2.3666	1.33e-19	2.93e-15	f	ambig	ambig	2900006B13Rik	RIKEN cDNA 2900006B13 gene
1422862_at	95.1473	225.056	2.36534	<4.05E-35	<8.93E-31	m	3	142.179	LOC669660	similar to PDZ and LIM domain protein 5 (Enigma homolog) (Enigma-like PDZ and LIM domains protein)
1425587_a_at	215.273	507.636	2.3581	<4.05E-35	<8.93E-31	m	2	90.2363	Ptprj	protein tyrosine phosphatase, receptor type, J
1442314_at	39.4817	92.6649	2.34703	<4.05E-35	<8.93E-31	m	ambig	ambig	Nup188	nucleoporin 188
1422218_at	138.737	325.384	2.34534	<4.05E-35	<8.93E-31	m	5	122.905	P2rx7	purinergic receptor P2X, ligand-gated ion channel, 7
1425269_at	234.449	549.715	2.34471	<4.05E-35	<8.93E-31	m	2	22.6257	Apbb1ip	amyloid beta (A4) precursor protein-binding, family B, member 1 interacting protein
1438070_at	146.963	344.319	2.34289	<4.05E-35	<8.93E-31	m	1	30.7504	Phf3	PHD finger protein 3
1417633_at	108.973	255.087	2.34082	8.97e-12	1.98e-07	m	5	52.6521	Sod3	superoxide dismutase 3, extracellular
1427583_at	30.9	72.3289	2.34074	<4.05E-35	<8.93E-31	m	15	6.70367	4921505C17Rik	RIKEN cDNA 4921505C17 gene
1430275_a_at	61.8247	144.392	2.33551	<4.05E-35	<8.93E-31	m	2	113.846	Aqr	aquarius
1437768_at	130.645	302.796	2.3177	<4.05E-35	<8.93E-31	m	5	3.70078	Ankib1	ankyrin repeat and IBR domain containing 1
1438085_at	47.4355	109.618	2.31089	<4.05E-35	<8.93E-31	m	17	78.6965	A230048G03Rik /// LOC670614	RIKEN cDNA A230048G03 gene /// similar to CG2747-PB, isoform B
1427037_at	200.862	463.87	2.30939	<4.05E-35	<8.93E-31	m	16	20.5934	Eif4g1	eukaryotic translation initiation factor 4, gamma 1
1446234_at	134.015	58.0561	2.30837	2.26e-25	4.99e-21	f	X	17.3852	Utx	Ubiquitously transcribed tetratricopeptide repeat gene, X chromosome
1436607_a_at	149.11	343.561	2.30409	<4.05E-35	<8.93E-31	m	ambig	ambig	C330002I19Rik /// LOC633081	RIKEN cDNA C330002I19 gene /// similar to kinase D-interacting substance 220
1458594_at	46.8387	107.519	2.29552	<4.05E-35	<8.93E-31	m	10	10.8549	Shprh	SNF2 histone linker PHD RING helicase
1453751_at	117.022	268.28	2.29257	<4.05E-35	<8.93E-31	m	8	112.448	Dhx38	DEAH (Asp-Glu-Ala-His) box polypeptide 38
1421179_at	121.804	279.141	2.29172	8.5e-14	1.88e-09	m	11	114.492	Ttyh2	tweety homolog 2 (Drosophila)
1424287_at	188.616	432.248	2.29168	<4.05E-35	<8.93E-31	m	X	74.0137	Prkx	protein kinase, X-linked
1453730_at	54.7495	125.422	2.29083	<4.05E-35	<8.93E-31	m	14	20.5391	Samd8	sterile alpha motif domain containing 8
1449578_at	261.949	599.111	2.28712	<4.05E-35	<8.93E-31	m	14	51.0824	Supt16h	suppressor of Ty 16 homolog (S. cerevisiae)
1449368_at	524.786	1198.19	2.28319	2.7e-11	5.95e-07	m	10	96.9092	Dcn	decorin
1415784_at	1426.97	3251.06	2.27829	<4.05E-35	<8.93E-31	m	8	88.1505	Vps35	vacuolar protein sorting 35
1422668_at	180.902	411.802	2.27638	5.35e-10	1.18e-05	m	13	33.0349	Serpinb9b	serine (or cysteine) peptidase inhibitor, clade B, member 9b
1418898_at	427.247	969.069	2.26817	<4.05E-35	<8.93E-31	m	2	109.692	Lin7c	lin-7 homolog C (C. elegans)
1456676_a_at	410.292	928.834	2.26383	<4.05E-35	<8.93E-31	m	2	11.3896	Pfkfb3	6-phosphofructo-2-kinase/fructose-2,6-biphosphatase 3
1431052_at	177.518	400.724	2.25737	<4.05E-35	<8.93E-31	m	18	6.0394	Arhgap12	Rho GTPase activating protein 12
1450786_x_at	323.31	728.393	2.25293	<4.05E-35	<8.93E-31	m	3	142.179	LOC669660	similar to PDZ and LIM domain protein 5 (Enigma homolog) (Enigma-like PDZ and LIM domains protein)
1424922_a_at	1342.02	596.603	2.24944	2.05e-34	4.51e-30	f	ambig	ambig	Brd4	bromodomain containing 4
1431062_a_at	199.614	447.561	2.24213	<4.05E-35	<8.93E-31	m	6	33.1793	Exoc4	exocyst complex component 4
1421339_at	52.1753	116.773	2.23809	<4.05E-35	<8.93E-31	m	14	64.0079	Extl3	exostoses (multiple)-like 3
1419191_at	200.542	448.191	2.2349	<4.05E-35	<8.93E-31	m	2	104.23	Hipk3	homeodomain interacting protein kinase 3
1438490_at	69.9355	156.072	2.23166	<4.05E-35	<8.93E-31	m	14	69.0406	Slc39a14	solute carrier family 39 (zinc transporter), member 14
1437888_at	166.64	371.472	2.22919	<4.05E-35	<8.93E-31	m	6	120.003	Wnk1	WNK lysine deficient protein kinase 1
1417012_at	114.125	254.233	2.22768	2.81e-08	0.000619	m	15	32.8653	Sdc2	syndecan 2
1416613_at	221.933	494.01	2.22594	9.66e-11	2.13e-06	m	17	79.6152	Cyp1b1	cytochrome P450, family 1, subfamily b, polypeptide 1
1454229_a_at	35.1634	78.1956	2.22378	<4.05E-35	<8.93E-31	m	7	119.56	Exod1	exonuclease domain containing 1
1439247_at	79.4538	176.646	2.22326	<4.05E-35	<8.93E-31	m	1	80.447	Dock10 /// LOC630691	dedicator of cytokinesis 10 /// similar to Dedicator of cytokinesis protein 10 (Protein zizimin 3)
1440894_at	101.81	226.114	2.22095	<4.05E-35	<8.93E-31	m	ambig	ambig	LOC670793	similar to CG4050-PA, isoform A
1420547_at	270.075	598.133	2.21469	5.44e-14	1.2e-09	m	12	98.6043	Galc	galactosylceramidase
1451800_at	36.4237	80.6316	2.21371	<4.05E-35	<8.93E-31	m	10	57.6536	Gcc2	GRIP and coiled-coil domain containing 2
1458539_at	35.0366	77.4991	2.21195	<4.05E-35	<8.93E-31	m	1	129.931	R3hdm1	R3H domain 1 (binds single-stranded nucleic acids)
1445198_at	121.577	55.0105	2.21008	8.66e-29	1.91e-24	f	X	17.4345	Utx	ubiquitously transcribed tetratricopeptide repeat gene, X chromosome
1451866_a_at	128.604	283.99	2.20825	<4.05E-35	<8.93E-31	m	5	16.0653	Hgf	hepatocyte growth factor
1443655_s_at	33.8484	74.5351	2.20203	<4.05E-35	<8.93E-31	m	ambig	ambig	Pik3c2a	phosphatidylinositol 3-kinase, C2 domain containing, alpha polypeptide
1453550_a_at	169.949	373.959	2.20041	<4.05E-35	<8.93E-31	m	7	113.305	Mlstd2	male sterility domain containing 2
1427490_at	191.014	419.668	2.19706	<4.05E-35	<8.93E-31	m	X	100.486	Abcb7	ATP-binding cassette, sub-family B (MDR/TAP), member 7
1429941_at	91.9688	201.905	2.19537	<4.05E-35	<8.93E-31	m	8	81.4054	2410193C02Rik	RIKEN cDNA 2410193C02 gene
1415854_at	32.0882	70.4395	2.19518	2.44e-15	5.39e-11	m	10	99.4455	Kitl	kit ligand
1429297_at	28.8957	63.1053	2.1839	4.99e-11	1.1e-06	m	1	108.762	Serpinb12	serine (or cysteine) peptidase inhibitor, clade B (ovalbumin), member 12
1447945_at	100.743	219.873	2.18251	<4.05E-35	<8.93E-31	m	8	118.592	Maf	avian musculoaponeurotic fibrosarcoma (v-maf) AS42 oncogene homolog
1417069_a_at	620.568	1354.07	2.18199	<4.05E-35	<8.93E-31	m	14	45.73	Gmfb	glia maturation factor, beta
1444199_at	32.5613	70.9886	2.18015	<4.05E-35	<8.93E-31	m	1	133.851	---	---
1417198_at	36.5452	79.6325	2.17902	<4.05E-35	<8.93E-31	m	8	49.3248	Wwc2	WW, C2 and coiled-coil domain containing 2
1421955_a_at	187.973	409.325	2.17757	3.8e-12	8.37e-08	m	9	72.4609	Nedd4	neural precursor cell expressed, developmentally down-regulted gene 4
1424580_at	179.999	391.012	2.1723	<4.05E-35	<8.93E-31	m	3	116.664	Slc35a3	solute carrier family 35 (UDP-N-acetylglucosamine (UDP-GlcNAc) transporter), member 3
1450115_at	146.611	318.35	2.1714	<4.05E-35	<8.93E-31	m	19	16.2003	Gnaq	guanine nucleotide binding protein, alpha q polypeptide
1425505_at	118.073	255.811	2.16655	5.51e-08	0.00121	m	16	34.9146	Mylk	myosin, light polypeptide kinase
1428174_x_at	774.39	357.5	2.16613	1.31e-30	2.9e-26	f	17	56.7062	Khsrp	KH-type splicing regulatory protein
1422966_a_at	3476.25	7527.81	2.1655	5.55e-15	1.22e-10	m	16	32.5287	Tfrc	transferrin receptor
1450255_at	86.3323	186.835	2.16414	<4.05E-35	<8.93E-31	m	16	38.5226	Cdgap	Cdc42 GTPase-activating protein
1425444_a_at	453.931	981.895	2.16309	<4.05E-35	<8.93E-31	m	9	115.939	Tgfbr2	transforming growth factor, beta receptor II
1459670_at	114.532	52.9886	2.16145	5.18e-09	0.000114	f	ambig	ambig	Hnrpll	Heterogeneous nuclear ribonucleoprotein L-like
1435277_x_at	1768.47	3815.64	2.15759	1.29e-10	2.85e-06	m	ambig	ambig	Nme1	expressed in non-metastatic cells 1, protein
1452383_at	119.334	257.274	2.15591	<4.05E-35	<8.93E-31	m	X	154.675	---	---
1426791_at	566.599	262.867	2.15546	6.92e-28	1.53e-23	f	4	43.4277	Rusc2	RUN and SH3 domain containing 2
1421216_a_at	125.802	270.846	2.15295	<4.05E-35	<8.93E-31	m	X	66.6065	Ids	iduronate 2-sulfatase
1425097_a_at	201.881	434.019	2.14988	<4.05E-35	<8.93E-31	m	2	120.218	Zfp106	zinc finger protein 106
1421232_at	140.523	301.918	2.14853	<4.05E-35	<8.93E-31	m	6	89.2842	Plxna1	plexin A1
1430391_a_at	180.815	387.661	2.14397	<4.05E-35	<8.93E-31	m	1	97.4576	St8sia4	ST8 alpha-N-acetyl-neuraminide alpha-2,8-sialyltransferase 4
1431068_at	151.202	323.296	2.13817	<4.05E-35	<8.93E-31	m	6	71.3214	Rmnd5a	required for meiotic nuclear division 5 homolog A (S. cerevisiae)
1460486_at	125.633	268.59	2.13789	<4.05E-35	<8.93E-31	m	2	37.2654	Rabgap1	RAB GTPase activating protein 1
1452845_at	35.8882	76.6456	2.13568	<4.05E-35	<8.93E-31	m	19	44.6248	Hif1an	hypoxia-inducible factor 1, alpha subunit inhibitor
1430829_s_at	56.7527	121.115	2.13408	<4.05E-35	<8.93E-31	m	8	94.3578	Fto	fatso
1451816_at	34.9118	74.4737	2.13319	<4.05E-35	<8.93E-31	m	1	33.746	Zfp451	zinc finger protein 451
1437014_x_at	3292.77	7022.34	2.13265	<4.05E-35	<8.93E-31	m	4	116.197	LOC545161 /// LOC637273	similar to Peroxiredoxin 1 (Thioredoxin peroxidase 2) (Thioredoxin-dependent peroxide reductase 2) (Osteoblast specific factor 3) (OSF-3) (Macrophage 23 kDa stress protein) /// similar to Peroxiredoxin-1 (Thioredoxin peroxidase 2) (Thioredoxin-dependent peroxide reductase 2) (Osteoblast-specific factor 3) (OSF-3) (Macrophage 23 kDa stress protein)
1422861_s_at	110.089	234.113	2.12658	<4.05E-35	<8.93E-31	m	3	142.179	LOC669660	similar to PDZ and LIM domain protein 5 (Enigma homolog) (Enigma-like PDZ and LIM domains protein)
1431274_a_at	266.505	566.721	2.12649	<4.05E-35	<8.93E-31	m	18	35.08	---	---
1447527_at	195.187	91.814	2.1259	1.32e-18	2.92e-14	f	ambig	ambig	Irf2	Interferon regulatory factor 2
1419250_a_at	225.505	479.11	2.1246	4.88e-15	1.08e-10	m	5	4.80939	Pftk1	PFTAIRE protein kinase 1
1449262_s_at	474.127	1005.4	2.12053	<4.05E-35	<8.93E-31	m	2	109.692	Lin7c	lin-7 homolog C (C. elegans)
1416927_at	158.613	336.266	2.12004	<4.05E-35	<8.93E-31	m	4	11.0836	Trp53inp1	transformation related protein 53 inducible nuclear protein 1
1450296_at	63.7849	135.154	2.11891	5.56e-11	1.23e-06	m	6	128.575	Klrb1a	killer cell lectin-like receptor subfamily B member 1A
1432027_a_at	220.403	466.018	2.11439	<4.05E-35	<8.93E-31	m	5	36.8101	Tbc1d14	TBC1 domain family, member 14
1430996_at	105.861	223.281	2.10918	<4.05E-35	<8.93E-31	m	ambig	ambig	Etnk1	ethanolamine kinase 1
1426191_a_at	155.159	327.059	2.10789	<4.05E-35	<8.93E-31	m	ambig	ambig	Bcl2l1	Bcl2-like 1
1421284_at	182.309	383.959	2.10609	<4.05E-35	<8.93E-31	m	1	107.349	Pign	phosphatidylinositol glycan anchor biosynthesis, class N
1427323_s_at	168.689	354.652	2.1024	<4.05E-35	<8.93E-31	m	11	109.392	Wipi1	WD repeat domain, phosphoinositide interacting 1
1450208_a_at	260.852	548.288	2.10191	1.11e-15	2.45e-11	m	13	20.1191	Elmo1	engulfment and cell motility 1, ced-12 homolog (C. elegans)
1435635_at	407.259	855.964	2.10177	<4.05E-35	<8.93E-31	m	1	7.07904	Pcmtd1	protein-L-isoaspartate (D-aspartate) O-methyltransferase domain containing 1
1421916_at	55.143	115.895	2.10171	2.11e-14	4.65e-10	m	5	75.434	Pdgfra	platelet derived growth factor receptor, alpha polypeptide
1450184_s_at	134.192	281.987	2.10136	<4.05E-35	<8.93E-31	m	15	81.6387	Tef	thyrotroph embryonic factor
1448042_s_at	51.4591	108.118	2.10105	<4.05E-35	<8.93E-31	m	ambig	ambig	Rnf2	ring finger protein 2
1449504_at	192.773	404.946	2.10064	<4.05E-35	<8.93E-31	m	16	35.9031	Kpna1	karyopherin (importin) alpha 1
1425716_s_at	59.4925	124.793	2.09763	3.77e-15	8.33e-11	m	17	26.748	Bak1	BCL2-antagonist/killer 1
1450379_at	3699.82	7745.15	2.09339	<4.05E-35	<8.93E-31	m	X	92.2988	Msn	moesin
1421976_at	266.024	556.823	2.09313	<4.05E-35	<8.93E-31	m	10	128.194	Mmp19	matrix metallopeptidase 19
1438362_x_at	46.8032	97.9254	2.09228	<4.05E-35	<8.93E-31	m	ambig	ambig	2310035C23Rik	RIKEN cDNA 2310035C23 gene
1424271_at	57.6258	120.565	2.0922	4.55e-08	0.001	m	3	55.3305	Dcamkl1	doublecortin and calcium/calmodulin-dependent protein kinase-like 1
1441505_at	123.942	59.2658	2.09129	8.73e-17	1.93e-12	f	ambig	ambig	---	---
1425797_a_at	670.916	1401.48	2.0889	<4.05E-35	<8.93E-31	m	13	52.6093	Syk	spleen tyrosine kinase
1425060_s_at	54.4828	113.787	2.08849	<4.05E-35	<8.93E-31	m	5	123.84	Rsn	restin (Reed-Steinberg cell-expressed intermediate filament-associated protein)
1452425_at	684.444	327.865	2.08758	6.98e-20	1.54e-15	f	4	153.766	Tnfrsf14	tumor necrosis factor receptor superfamily, member 14 (herpesvirus entry mediator)
1439477_at	260.277	124.727	2.08677	8.74e-15	1.93e-10	f	11	51.837	Ube2b	ubiquitin-conjugating enzyme E2B, RAD6 homology (S. cerevisiae)
1448348_at	1102.05	2298.15	2.08534	<4.05E-35	<8.93E-31	m	2	103.565	Gpiap1	GPI-anchored membrane protein 1
1419609_at	835.297	1738.76	2.0816	1.27e-09	2.8e-05	m	9	123.811	Ccr1	chemokine (C-C motif) receptor 1
1451762_a_at	103.343	214.868	2.07917	<4.05E-35	<8.93E-31	m	4	148.024	Kif1b	kinesin family member 1B
1420972_at	84.8946	176.204	2.07557	<4.05E-35	<8.93E-31	m	10	67.4924	Arid5b	AT rich interactive domain 5B (Mrf1 like)
1444176_at	1280.74	2653.94	2.07219	2.02e-09	4.45e-05	m	4	19.8051	Atp6v0d2	ATPase, H+ transporting, lysosomal V0 subunit D2
1431045_at	146.794	304.081	2.07149	<4.05E-35	<8.93E-31	m	12	12.3302	D12Ertd553e	DNA segment, Chr 12, ERATO Doi 553, expressed
1427820_at	729.454	352.332	2.07036	1.27e-18	2.8e-14	f	ambig	ambig	---	---
1449512_a_at	36.3355	75.2053	2.06975	<4.05E-35	<8.93E-31	m	X	90.3273	Zfx	zinc finger protein X-linked
1439004_at	34.8118	71.9377	2.06647	<4.05E-35	<8.93E-31	m	12	100.976	Rps6ka5	ribosomal protein S6 kinase, polypeptide 5
1415824_at	544.658	1124.9	2.06534	1.52e-10	3.35e-06	m	19	44.3473	Scd2	stearoyl-Coenzyme A desaturase 2
1428123_at	48.357	99.85	2.06485	<4.05E-35	<8.93E-31	m	2	33.552	2610528K11Rik	RIKEN cDNA 2610528K11 gene
1429660_s_at	61.4086	126.674	2.0628	1.4e-11	3.09e-07	m	4	52.4603	Smc2	structural maintenance of chromosomes 2
1456816_at	181.886	88.1991	2.06222	1.61e-19	3.55e-15	f	14	24.4819	Rai17	Retinoic acid induced 17
1427622_at	60.929	125.483	2.0595	<4.05E-35	<8.93E-31	m	ambig	ambig	Mem1	maternal embryonic message 1
1456489_at	71.4774	147.168	2.05895	<4.05E-35	<8.93E-31	m	7	92.5353	Pcf11	cleavage and polyadenylation factor subunit homolog (S. cerevisiae)
1438361_at	43.7538	90.0772	2.05873	<4.05E-35	<8.93E-31	m	ambig	ambig	2310035C23Rik	RIKEN cDNA 2310035C23 gene
1439745_at	161.403	332.234	2.05841	<4.05E-35	<8.93E-31	m	ambig	ambig	Cacng7	calcium channel, voltage-dependent, gamma subunit 7
1422994_at	108.034	222.244	2.05716	8.88e-14	1.96e-09	m	1	65.121	Pip5k3	phosphatidylinositol-3-phosphate/phosphatidylinositol 5-kinase, type III
1425154_a_at	164.796	339.006	2.05713	1.12e-12	2.47e-08	m	3	107.875	Csf1	colony stimulating factor 1 (macrophage)
1434282_at	117.211	240.361	2.05068	<4.05E-35	<8.93E-31	m	9	85.4841	Ibtk	inhibitor of Bruton agammaglobulinemia tyrosine kinase
1424668_a_at	184.58	377.747	2.04653	<4.05E-35	<8.93E-31	m	5	136.533	Cutl1	cut-like 1 (Drosophila)
1415893_at	2090.38	4276.63	2.04586	<4.05E-35	<8.93E-31	m	10	60.494	Sgpl1	sphingosine phosphate lyase 1
1452811_at	207.013	422.956	2.04314	<4.05E-35	<8.93E-31	m	1	71.4904	Atic	5-aminoimidazole-4-carboxamide ribonucleotide formyltransferase/IMP cyclohydrolase
1428414_at	39.2935	80.2614	2.04261	2.48e-13	5.46e-09	m	18	9.31528	5730405I09Rik	RIKEN cDNA 5730405I09 gene
1416157_at	136.004	277.455	2.04005	<4.05E-35	<8.93E-31	m	14	19.7179	Vcl	vinculin
1451642_at	73.4946	149.81	2.03838	<4.05E-35	<8.93E-31	m	4	148.08	Kif1b	kinesin family member 1B
1443907_at	30.6925	62.5202	2.03699	<4.05E-35	<8.93E-31	m	17	17.2323	Lnpep	leucyl/cystinyl aminopeptidase
1458276_x_at	568.398	1157.68	2.03675	<4.05E-35	<8.93E-31	m	5	116.187	Cit	citron
1421886_at	27.0656	55.0965	2.03567	<4.05E-35	<8.93E-31	m	17	80.3054	Sos1	Son of sevenless homolog 1 (Drosophila)
1430449_at	107.316	218.39	2.03502	<4.05E-35	<8.93E-31	m	ambig	ambig	C330002I19Rik	RIKEN cDNA C330002I19 gene
1422036_at	76.4204	155.479	2.03452	<4.05E-35	<8.93E-31	m	17	78.56	Strn	striatin, calmodulin binding protein
1421360_at	76.0581	154.653	2.03335	<4.05E-35	<8.93E-31	m	1	37.2445	Inpp4a	inositol polyphosphate-4-phosphatase, type I
1419128_at	630.999	1281.8	2.03139	2.35e-07	0.00518	m	7	127.921	Itgax	integrin alpha X
1425027_s_at	359.008	728.878	2.03026	<4.05E-35	<8.93E-31	m	1	167.015	Sft2d2	SFT2 domain containing 2
1439214_a_at	623.585	1263.97	2.02694	<4.05E-35	<8.93E-31	m	2	94.214	Api5	apoptosis inhibitor 5
1440314_at	137.116	67.6702	2.02624	3.32e-21	7.31e-17	f	ambig	ambig	Trip12	Thyroid hormone receptor interactor 12
1418768_at	296.556	600.396	2.02456	<4.05E-35	<8.93E-31	m	16	29.4991	Opa1	optic atrophy 1 homolog (human)
1425649_at	139.844	283.011	2.02376	<4.05E-35	<8.93E-31	m	14	69.0414	Slc39a14	solute carrier family 39 (zinc transporter), member 14
1427679_at	100.385	202.938	2.0216	<4.05E-35	<8.93E-31	m	10	7.3918	Lats1	large tumor suppressor
1417871_at	87.7473	177.381	2.02149	<4.05E-35	<8.93E-31	m	1	171.786	Hsd17b7	hydroxysteroid (17-beta) dehydrogenase 7
1422250_at	33.0527	66.5965	2.01486	<4.05E-35	<8.93E-31	m	18	32.3062	Map3k2	mitogen activated protein kinase kinase kinase 2
1425457_a_at	37.3624	75.2798	2.01486	4.44e-16	9.79e-12	m	11	11.8305	Grb10	growth factor receptor bound protein 10
1439974_at	392.941	791.623	2.01461	<4.05E-35	<8.93E-31	m	4	61.8006	C430014M02Rik	RIKEN cDNA C430014M02 gene
1422131_at	71.2989	143.562	2.01353	<4.05E-35	<8.93E-31	m	14	29.3086	Dcp1a	decapping enzyme
1452315_at	70.172	141.245	2.01283	2.36e-08	0.00052	m	19	37.4415	Kif11	kinesin family member 11
1420853_at	225.654	453.992	2.0119	<4.05E-35	<8.93E-31	m	4	130.065	Sdc3	syndecan 3
1454221_a_at	83.9957	168.919	2.01105	1.1e-10	2.43e-06	m	4	116.672	Kif2c	kinesin family member 2C
1427672_a_at	1504.88	748.393	2.01082	4.43e-35	9.77e-31	f	X	17.3204	Utx	ubiquitously transcribed tetratricopeptide repeat gene, X chromosome
1432236_a_at	181.949	365.427	2.0084	<4.05E-35	<8.93E-31	m	X	7.22739	Suv39h1	suppressor of variegation 3-9 homolog 1 (Drosophila)
1430784_a_at	35.4161	71.0886	2.00724	<4.05E-35	<8.93E-31	m	11	119.472	4932417H02Rik	RIKEN cDNA 4932417H02 gene
1420651_at	217.892	436.392	2.00279	<4.05E-35	<8.93E-31	m	7	130.185	Ate1	arginine-tRNA-protein transferase 1
1444399_at	22.3011	44.6368	2.00156	7.99e-15	1.76e-10	m	1	51.412	5830411E10Rik	RIKEN cDNA 5830411E10 gene
1424307_at	594.688	1189.43	2.00009	<4.05E-35	<8.93E-31	m	2	91.4507	Arhgap1	Rho GTPase activating protein 1
1418407_at	105.194	210.392	2.00005	<4.05E-35	<8.93E-31	m	7	81.0872	Pde8a	phosphodiesterase 8A
1448844_at	606.97	1210.37	1.99412	<4.05E-35	<8.93E-31	m	8	110.04	Cyb5b	cytochrome b5 type B
1425526_a_at	59.4978	118.457	1.99095	5.93e-10	1.31e-05	m	1	165.082	Prrx1	paired related homeobox 1
1417721_s_at	3560.67	7084.38	1.98962	<4.05E-35	<8.93E-31	m	4	130.185	Laptm5 /// LOC669058	lysosomal-associated protein transmembrane 5 /// similar to Lysosomal-associated multitransmembrane protein (Retinoic acid-inducible E3 protein)
1435770_at	124.906	248.301	1.98789	<4.05E-35	<8.93E-31	m	ambig	ambig	Txndc13	thioredoxin domain containing 13
1441907_s_at	310.668	616.779	1.98533	<4.05E-35	<8.93E-31	m	2	148.132	Cd93	CD93 antigen
1442466_a_at	38.7957	76.7675	1.97876	<4.05E-35	<8.93E-31	m	ambig	ambig	Hisppd2a	histidine acid phosphatase domain containing 2A
1435766_at	190.276	376.483	1.97861	<4.05E-35	<8.93E-31	m	15	93.2265	Pphln1	periphilin 1
1451238_at	397.857	786.596	1.97708	<4.05E-35	<8.93E-31	m	12	73.0044	1200003C05Rik	RIKEN cDNA 1200003C05 gene
1423048_a_at	430.495	850.891	1.97654	<4.05E-35	<8.93E-31	m	7	141.691	Tollip	toll interacting protein
1424486_a_at	573.363	1132.49	1.97516	<4.05E-35	<8.93E-31	m	10	82.2637	Txnrd1	thioredoxin reductase 1
1454206_a_at	322.237	635.602	1.97247	<4.05E-35	<8.93E-31	m	3	89.4325	Adam15	a disintegrin and metallopeptidase domain 15 (metargidin)
1431133_at	312.447	615.888	1.97117	1.64e-11	3.63e-07	m	10	26.4619	Arhgap18	Rho GTPase activating protein 18
1425520_a_at	125.948	247.959	1.96873	<4.05E-35	<8.93E-31	m	4	133.242	Dhdds	dehydrodolichyl diphosphate synthase
1453617_at	134.571	264.704	1.96702	1.17e-09	2.59e-05	m	1	129.816	Zranb3	zinc finger, RAN-binding domain containing 3
1422988_at	115.286	226.632	1.96582	<4.05E-35	<8.93E-31	m	11	119.162	Sgsh	N-sulfoglucosamine sulfohydrolase (sulfamidase)
1425721_at	73.8634	145.166	1.96533	<4.05E-35	<8.93E-31	m	9	82.6655	Phip	pleckstrin homology domain interacting protein
1418450_at	164.089	322.217	1.96367	8.38e-09	0.000185	m	9	57.9544	Islr	immunoglobulin superfamily containing leucine-rich repeat
1451829_a_at	117.258	230.164	1.96288	<4.05E-35	<8.93E-31	m	11	4.66773	Nf2	neurofibromatosis 2
1451031_at	347.558	681.672	1.96132	5.04e-10	1.11e-05	m	13	19.6306	Sfrp4	secreted frizzled-related sequence protein 4
1426334_a_at	207.273	406.499	1.96118	<4.05E-35	<8.93E-31	m	2	127.819	Bcl2l11	BCL2-like 11 (apoptosis facilitator)
1420570_x_at	693.273	1358.48	1.95952	<4.05E-35	<8.93E-31	m	12	105.592	Tcl1b3	T-cell leukemia/lymphoma 1B, 3
1455836_at	976.159	1912.24	1.95894	<4.05E-35	<8.93E-31	m	12	106.214	Papola	poly (A) polymerase alpha
1417975_at	127.723	249.475	1.95326	<4.05E-35	<8.93E-31	m	3	69.1601	Kpna4	karyopherin (importin) alpha 4
1439776_at	81.0065	158.224	1.95322	<4.05E-35	<8.93E-31	m	8	96.9263	Ogfod1	2-oxoglutarate and iron-dependent oxygenase domain containing 1
1438271_at	119.875	234.096	1.95283	<4.05E-35	<8.93E-31	m	16	24.9009	Lpp	LIM domain containing preferred translocation partner in lipoma
1442072_at	113.113	220.665	1.95084	<4.05E-35	<8.93E-31	m	9	56.0018	C230081A13Rik	RIKEN cDNA C230081A13 gene
1451109_a_at	523.471	1019.78	1.94811	8.61e-09	0.00019	m	9	72.4611	Nedd4	neural precursor cell expressed, developmentally down-regulted gene 4
1422990_at	122.89	239.367	1.94781	<4.05E-35	<8.93E-31	m	6	17.4138	Met	met proto-oncogene
1426360_at	377.748	735.209	1.94629	<4.05E-35	<8.93E-31	m	1	135.449	Zc3h11a	zinc finger CCCH type containing 11A
1427210_at	379.205	194.839	1.94625	1.06e-29	2.35e-25	f	10	127.495	Baz2a	bromodomain adjacent to zinc finger domain, 2A
1451913_a_at	75.1559	146.132	1.94439	<4.05E-35	<8.93E-31	m	9	44.1315	Hyou1	hypoxia up-regulated 1
1438860_a_at	265.994	516.756	1.94274	<4.05E-35	<8.93E-31	m	9	21.0711	Slc44a2	solute carrier family 44, member 2
1418231_at	720.934	1399.69	1.9415	<4.05E-35	<8.93E-31	m	10	57.7188	Lims1	LIM and senescent cell antigen-like domains 1
1457351_at	49.2645	95.6114	1.94078	<4.05E-35	<8.93E-31	m	15	54.8783	Taf2	TAF2 RNA polymerase II, TATA box binding protein (TBP)-associated factor
1422101_at	148.847	288.787	1.94015	<4.05E-35	<8.93E-31	m	ambig	ambig	Tnfrsf23	tumor necrosis factor receptor superfamily, member 23
1447207_at	52.5108	101.821	1.93905	<4.05E-35	<8.93E-31	m	ambig	ambig	2810482G21Rik	RIKEN cDNA 2810482G21 gene
1427979_at	65.6366	127.165	1.93741	<4.05E-35	<8.93E-31	m	4	115.236	4732418C07Rik	RIKEN cDNA 4732418C07 gene
1424325_at	105.114	203.618	1.93711	<4.05E-35	<8.93E-31	m	18	10.5665	Esco1	establishment of cohesion 1 homolog 1 (S. cerevisiae)
1426458_at	117.754	227.949	1.93581	<4.05E-35	<8.93E-31	m	14	25.2464	Slmap	sarcolemma associated protein
1424863_a_at	2354.48	1216.29	1.93579	1.79e-25	3.96e-21	f	6	38.6266	Hipk2	homeodomain interacting protein kinase 2
1449943_at	62.8796	121.689	1.93526	8.48e-12	1.87e-07	m	5	140.86	Lfng	lunatic fringe gene homolog (Drosophila)
1422259_a_at	1787.45	3458.13	1.93467	<4.05E-35	<8.93E-31	m	ambig	ambig	Ccr5	chemokine (C-C motif) receptor 5
1449087_at	312.097	601.149	1.92616	<4.05E-35	<8.93E-31	m	7	110.606	Rnf141	ring finger protein 141
1422810_at	222.234	427.855	1.92524	<4.05E-35	<8.93E-31	m	ambig	ambig	Zfp191	zinc finger protein 191
1432262_at	316.368	608.19	1.92242	<4.05E-35	<8.93E-31	m	3	95.3672	4930504E06Rik	RIKEN cDNA 4930504E06 gene
1424476_at	32.1677	61.786	1.92074	<4.05E-35	<8.93E-31	m	5	122.993	Camkk2	calcium/calmodulin-dependent protein kinase kinase 2, beta
1453754_at	93.1731	178.837	1.9194	<4.05E-35	<8.93E-31	m	4	128.652	S100pbp	S100P binding protein
1425576_at	635.435	1218.74	1.91796	<4.05E-35	<8.93E-31	m	3	107.793	Ahcyl1	S-adenosylhomocysteine hydrolase-like 1
1418192_at	2027.79	1058.06	1.91652	3.52e-33	7.77e-29	f	11	74.6471	Mnt	max binding protein
1415843_at	113.115	216.664	1.91543	<4.05E-35	<8.93E-31	m	17	24.2011	Gbl	G protein beta subunit-like
1438163_x_at	71.8667	137.47	1.91285	1.16e-13	2.55e-09	m	ambig	ambig	Rhbdd2	Rhomboid domain containing 2
1419160_at	47.4387	90.7298	1.91257	<4.05E-35	<8.93E-31	m	5	110.417	Golga3	golgi autoantigen, golgin subfamily a, 3
1425845_a_at	379.038	724.868	1.91239	<4.05E-35	<8.93E-31	m	19	53.9976	Shoc2	soc-2 (suppressor of clear) homolog (C. elegans)
1425705_a_at	153.492	293.375	1.91133	<4.05E-35	<8.93E-31	m	13	12.6212	Ero1lb	ERO1-like beta (S. cerevisiae)
1422981_at	79.9624	152.673	1.90931	<4.05E-35	<8.93E-31	m	16	18.194	Dgcr8	DiGeorge syndrome critical region gene 8
1416945_at	466.86	244.581	1.90882	1.42e-26	3.14e-22	f	7	44.7311	Ptov1	prostate tumor over expressed gene 1
1454702_at	140.042	267.275	1.90853	<4.05E-35	<8.93E-31	m	18	70.5776	4930503L19Rik	RIKEN cDNA 4930503L19 gene
1448898_at	4616.73	8803.69	1.90691	1.49e-10	3.28e-06	m	11	83.3908	Ccl9	chemokine (C-C motif) ligand 9
1452448_at	116.822	222.758	1.90682	<4.05E-35	<8.93E-31	m	2	113.817	Aqr	aquarius
1421099_at	177.161	337.788	1.90667	<4.05E-35	<8.93E-31	m	6	145.82	Bhlhb3	basic helix-loop-helix domain containing, class B3
1451843_a_at	1410.25	2688.84	1.90664	<4.05E-35	<8.93E-31	m	2	35.2241	Ggta1	glycoprotein galactosyltransferase alpha 1, 3
1430827_a_at	29.0108	55.2991	1.90616	<4.05E-35	<8.93E-31	m	15	73.1475	Ptk2	PTK2 protein tyrosine kinase 2
1422017_s_at	318.198	606.107	1.90481	<4.05E-35	<8.93E-31	m	13	54.5662	4833439L19Rik	RIKEN cDNA 4833439L19 gene
1432296_a_at	50.9387	96.9728	1.90372	<4.05E-35	<8.93E-31	m	2	83.5253	Itgav	integrin alpha V
1416062_at	524.066	996.855	1.90216	<4.05E-35	<8.93E-31	m	10	114.602	Tbc1d15	TBC1 domain family, member 15
1443873_at	55.5978	105.666	1.90054	<4.05E-35	<8.93E-31	m	18	68.3889	---	---
1426370_at	496.18	942.274	1.89906	<4.05E-35	<8.93E-31	m	7	113.305	Mlstd2	male sterility domain containing 2
1424216_a_at	1182.03	2241.15	1.89601	<4.05E-35	<8.93E-31	m	12	106.186	Papola	poly (A) polymerase alpha
1449521_at	268.6	508.75	1.89408	<4.05E-35	<8.93E-31	m	2	148.128	Cd93	CD93 antigen
1451670_at	157.056	297.182	1.89221	<4.05E-35	<8.93E-31	m	6	87.7545	1810048P08Rik	RIKEN cDNA 1810048P08 gene
1440318_at	64.943	122.74	1.88997	<4.05E-35	<8.93E-31	m	ambig	ambig	Wdr35	WD repeat domain 35
1426852_x_at	45.4409	85.8535	1.88935	3.54e-07	0.0078	m	15	54.576	Nov	nephroblastoma overexpressed gene
1441811_x_at	6128.74	3245.33	1.88848	3.52e-16	7.76e-12	f	6	48.7743	0610011I04Rik	RIKEN cDNA 0610011I04 gene
1431724_a_at	174.542	329.608	1.88842	7.08e-10	1.56e-05	m	3	59.305	P2ry12	purinergic receptor P2Y, G-protein coupled 12
1425155_x_at	132.662	250.446	1.88784	1.18e-11	2.61e-07	m	3	107.875	Csf1	colony stimulating factor 1 (macrophage)
1422314_at	102.258	192.893	1.88634	<4.05E-35	<8.93E-31	m	4	146.85	Clcn6	chloride channel 6
1420523_at	222.842	420.35	1.88631	<4.05E-35	<8.93E-31	m	16	27.3043	Ccdc50	coiled-coil domain containing 50
1456024_at	53.2484	100.439	1.88624	<4.05E-35	<8.93E-31	m	7	125.45	Gtf3c1	general transcription factor III C 1
1457588_at	280.73	148.891	1.88547	5.12e-08	0.00113	f	ambig	ambig	C76213	expressed sequence C76213
1455857_a_at	154.361	290.929	1.88473	<4.05E-35	<8.93E-31	m	14	51.184	Rab2b	RAB2B, member RAS oncogene family
1439151_at	50.3731	94.8018	1.88199	1.76e-10	3.87e-06	m	10	120.185	Msrb3	methionine sulfoxide reductase B3
1449325_at	175.595	330.453	1.88191	6.35e-07	0.014	m	19	10.1298	Fads2	fatty acid desaturase 2
1423017_a_at	2654.02	4981.67	1.87702	2.17e-09	4.78e-05	m	2	24.1589	Il1rn	interleukin 1 receptor antagonist
1418938_at	122.996	230.757	1.87614	8.94e-11	1.97e-06	m	12	91.1299	Dio2	deiodinase, iodothyronine, type II
1420785_at	170.473	319.599	1.87478	<4.05E-35	<8.93E-31	m	7	96.9569	Gab2	growth factor receptor bound protein 2-associated protein 2
1450116_at	235.77	441.934	1.87443	<4.05E-35	<8.93E-31	m	3	54.7808	D3Ertd300e	DNA segment, Chr 3, ERATO Doi 300, expressed
1444155_at	272.174	509.789	1.87303	<4.05E-35	<8.93E-31	m	12	70.9322	Nin	Ninein
1448375_at	192.603	360.739	1.87297	<4.05E-35	<8.93E-31	m	19	41.2664	Tm9sf3	transmembrane 9 superfamily member 3
1417015_at	141.423	264.784	1.87229	<4.05E-35	<8.93E-31	m	10	120.813	Rassf3	Ras association (RalGDS/AF-6) domain family 3
1426415_a_at	347.814	650.721	1.87089	<4.05E-35	<8.93E-31	m	11	88.8155	Trim25	tripartite motif protein 25
1429979_a_at	486.743	910.337	1.87026	<4.05E-35	<8.93E-31	m	11	119.935	1810073N04Rik	RIKEN cDNA 1810073N04 gene
1450247_a_at	183.746	343.536	1.86962	<4.05E-35	<8.93E-31	m	9	57.2418	Scamp5	secretory carrier membrane protein 5
1429040_at	810.813	1514.28	1.86761	<4.05E-35	<8.93E-31	m	8	20.2821	2610005L07Rik	RIKEN cDNA 2610005L07 gene
1451967_x_at	1529.33	2852.75	1.86535	4.44e-16	9.79e-12	m	11	96.9776	Kpnb1	karyopherin (importin) beta 1
1430355_a_at	135.7	252.938	1.86395	1.15e-12	2.53e-08	m	1	122.018	Steap3	STEAP family member 3
1422884_at	1952.54	3639	1.86373	<4.05E-35	<8.93E-31	m	10	74.9617	Snrpd3	small nuclear ribonucleoprotein D3
1458161_at	153.909	82.5851	1.86364	8.91e-16	1.97e-11	f	7	143.091	Kcnq1ot1	KCNQ1 overlapping transcript 1
1440259_at	103.329	55.4746	1.86264	3.8e-15	8.38e-11	f	3	100.697	Man1a2	Mannosidase, alpha, class 1A, member 2
1420506_a_at	75.1204	139.918	1.86258	<4.05E-35	<8.93E-31	m	2	32.61	Stxbp1	syntaxin binding protein 1
1420847_a_at	34.7161	64.6561	1.86242	2.89e-15	6.37e-11	m	7	129.955	Fgfr2	fibroblast growth factor receptor 2
1443017_at	56.6957	105.561	1.86189	<4.05E-35	<8.93E-31	m	5	43.5746	Cpeb2	cytoplasmic polyadenylation element binding protein 2
1448482_at	151.47	281.996	1.86173	1.03e-07	0.00228	m	3	135.763	Slc39a8	solute carrier family 39 (metal ion transporter), member 8
1447819_x_at	240.142	446.857	1.8608	5.3e-13	1.17e-08	m	16	57.548	Col8a1	procollagen, type VIII, alpha 1
1431691_a_at	984.567	1831.65	1.86037	<4.05E-35	<8.93E-31	m	17	65.5532	Rab31	RAB31, member RAS oncogene family
1428047_s_at	80.3978	149.495	1.85944	<4.05E-35	<8.93E-31	m	X	90.3509	Zfa /// Zfx	zinc finger protein, autosomal /// zinc finger protein X-linked
1421303_at	224.633	417.525	1.85869	<4.05E-35	<8.93E-31	m	11	11.5904	Zfpn1a1	zinc finger protein, subfamily 1A, 1 (Ikaros)
1450166_at	114.883	213.476	1.85821	<4.05E-35	<8.93E-31	m	X	66.6065	Ids	iduronate 2-sulfatase
1422793_at	687.786	1277.92	1.85802	<4.05E-35	<8.93E-31	m	9	45.7163	Pafah1b2	platelet-activating factor acetylhydrolase, isoform 1b, alpha2 subunit
1437025_at	1097.64	590.881	1.85764	1.58e-14	3.49e-10	f	ambig	ambig	Cd28	CD28 antigen
1434905_at	123.004	228.471	1.85742	1.52e-07	0.00336	m	10	126.918	BC064011	cDNA sequence BC064011
1427682_a_at	283.198	525.939	1.85714	8.61e-09	0.00019	m	10	66.9332	Egr2	early growth response 2
1442367_at	79.743	148.034	1.85639	<4.05E-35	<8.93E-31	m	X	56.6166	Atp11c	Atpase, class VI, type 11C
1437213_at	215.161	398.641	1.85276	<4.05E-35	<8.93E-31	m	8	96.907	Nudt21	nudix (nucleoside diphosphate linked moiety X)-type motif 21
1452713_a_at	899.899	485.722	1.8527	2.85e-17	6.28e-13	f	ambig	ambig	Wdr57	WD repeat domain 57 (U5 snRNP specific)
1421843_at	78.8581	146.037	1.85189	<4.05E-35	<8.93E-31	m	16	26.4971	Il1rap	interleukin 1 receptor accessory protein
1451927_a_at	423.283	782.962	1.84974	<4.05E-35	<8.93E-31	m	17	28.419	Mapk14	mitogen activated protein kinase 14
1427498_a_at	49.9634	92.1702	1.84475	2.64e-07	0.00583	m	11	78.1178	Spag5	sperm associated antigen 5
1417552_at	56.0409	103.356	1.8443	4.99e-08	0.0011	m	2	62.3018	Fap	fibroblast activation protein
1443434_s_at	162.398	299.411	1.84369	4.44e-16	9.79e-12	m	10	94.267	Plxnc1	plexin C1
1426114_at	9038.23	16641.6	1.84124	<4.05E-35	<8.93E-31	m	ambig	ambig	Hnrpab	heterogeneous nuclear ribonucleoprotein A/B
1431278_s_at	36.7075	67.5526	1.84029	3.42e-14	7.54e-10	m	15	79.1451	Pla2g6	phospholipase A2, group VI
1418520_at	825.405	1516.75	1.83758	<4.05E-35	<8.93E-31	m	6	72.5407	Tgoln1	trans-golgi network protein
1427235_at	693.324	377.406	1.83708	3.24e-30	7.14e-26	f	X	17.3987	Utx	ubiquitously transcribed tetratricopeptide repeat gene, X chromosome
1421869_at	69.5849	127.825	1.83696	<4.05E-35	<8.93E-31	m	2	102.101	Trim44	tripartite motif-containing 44
1460739_at	1431.02	779.391	1.83607	6.76e-31	1.49e-26	f	11	6.30384	D11Bwg0280e	DNA segment, Chr 11, Brigham & Women's Genetics 0280e expressed
1422863_s_at	297.152	545.094	1.8344	<4.05E-35	<8.93E-31	m	3	142.179	LOC669660	similar to PDZ and LIM domain protein 5 (Enigma homolog) (Enigma-like PDZ and LIM domains protein)
1423528_at	102.338	187.645	1.83358	<4.05E-35	<8.93E-31	m	11	85.1694	Bcas3	breast carcinoma amplified sequence 3
1440461_at	510.465	278.45	1.83324	4.02e-12	8.87e-08	f	15	63.7766	0910001A06Rik	RIKEN cDNA 0910001A06 gene
1444141_at	226.485	415.105	1.83282	<4.05E-35	<8.93E-31	m	12	35.6902	Snx13	sorting nexin 13
1417401_at	93.4989	171.332	1.83245	6.99e-14	1.54e-09	m	15	10.5137	Rai14	retinoic acid induced 14
1419140_at	85.8957	46.8781	1.83232	7.24e-09	0.00016	f	9	119.251	Acvr2b	activin receptor IIB
1460295_s_at	236.41	432.75	1.83051	<4.05E-35	<8.93E-31	m	13	113.585	Il6st	interleukin 6 signal transducer
1418132_a_at	116.068	212.367	1.82968	<4.05E-35	<8.93E-31	m	7	121.858	D7Wsu128e	DNA segment, Chr 7, Wayne State University 128, expressed
1424487_x_at	153.563	280.675	1.82774	<4.05E-35	<8.93E-31	m	10	82.2637	Txnrd1	thioredoxin reductase 1
1444009_at	9367.83	5127.96	1.82681	2.24e-26	4.93e-22	f	6	116.605	Rassf4	Ras association (RalGDS/AF-6) domain family 4
1431400_a_at	170.16	310.794	1.82648	<4.05E-35	<8.93E-31	m	11	67.4029	Gas7	growth arrest specific 7
1422135_at	93.9398	171.539	1.82605	<4.05E-35	<8.93E-31	m	7	29.87	LOC677248	similar to zinc finger protein 146
1418932_at	1303.74	714.088	1.82574	4.8e-09	0.000106	f	13	52.9796	Nfil3	nuclear factor, interleukin 3, regulated
1431088_at	153.563	84.157	1.82473	1.05e-08	0.000232	f	17	47.3303	Foxp4	forkhead box P4
1431005_at	120.523	219.9	1.82455	<4.05E-35	<8.93E-31	m	10	82.79	D10Wsu102e	DNA segment, Chr 10, Wayne State University 102, expressed
1432004_a_at	597.987	1089.91	1.82263	<4.05E-35	<8.93E-31	m	9	21.2079	Dnm2	dynamin 2
1426361_at	468.242	852.946	1.82159	<4.05E-35	<8.93E-31	m	1	135.449	Zc3h11a	zinc finger CCCH type containing 11A
1458330_x_at	478.201	262.805	1.8196	3.82e-10	8.43e-06	f	ambig	ambig	Cnnm3	Cyclin M3
1422853_at	263.744	479.903	1.81958	<4.05E-35	<8.93E-31	m	3	89.5045	Shc1	src homology 2 domain-containing transforming protein C1
1429338_a_at	73.3172	133.342	1.8187	<4.05E-35	<8.93E-31	m	4	150.883	Nol9	nucleolar protein 9
1457908_at	81.1269	44.614	1.81842	2.43e-11	5.36e-07	f	18	84.6654	Zfp407	Zinc finger protein 407
1448309_at	924.991	1681.14	1.81747	<4.05E-35	<8.93E-31	m	14	19.8219	Ap3m1	adaptor-related protein complex 3, mu 1 subunit
1456473_x_at	152.065	276.146	1.81598	<4.05E-35	<8.93E-31	m	11	103.789	Arf2	ADP-ribosylation factor 2
1425855_a_at	489.784	888.963	1.81501	<4.05E-35	<8.93E-31	m	11	75.4956	Crk	v-crk sarcoma virus CT10 oncogene homolog (avian)
1425461_at	468.296	849.856	1.81479	<4.05E-35	<8.93E-31	m	11	32.5429	Fbxw11	F-box and WD-40 domain protein 11
1417752_at	1151.55	2088.69	1.81381	<4.05E-35	<8.93E-31	m	5	114.103	Coro1c	coronin, actin binding protein 1C
1419734_at	678.309	1230.21	1.81364	<4.05E-35	<8.93E-31	m	5	143.168	Actb	actin, beta, cytoplasmic
1429373_x_at	292.796	161.468	1.81334	1.03e-30	2.27e-26	f	3	90.3443	Crtc2	CREB regulated transcription coactivator 2
1418454_at	41.3323	74.9079	1.81233	9.48e-09	0.000209	m	6	122.471	Mfap5	microfibrillar associated protein 5
1424157_at	116.692	211.461	1.81212	5.77e-15	1.27e-10	m	7	15.1068	Ehd2 /// LOC673251	EH-domain containing 2 /// similar to EH-domain containing 2
1416630_at	224.519	406.694	1.8114	1.29e-07	0.00285	m	4	135.416	Id3	inhibitor of DNA binding 3
1433792_at	73.0624	132.279	1.81049	<4.05E-35	<8.93E-31	m	6	128.374	Nrip2	nuclear receptor interacting protein 2
1426699_at	114.062	206.484	1.81027	<4.05E-35	<8.93E-31	m	4	126.338	AU040320	expressed sequence AU040320
1457900_at	51.2226	92.7096	1.80994	<4.05E-35	<8.93E-31	m	10	50.3062	Ascc3	activating signal cointegrator 1 complex subunit 3
1425896_a_at	157.394	284.636	1.80843	2.15e-08	0.000474	m	2	124.993	Fbn1	fibrillin 1
1453054_at	918.185	1659.86	1.80777	<4.05E-35	<8.93E-31	m	13	95.3044	Scamp1	secretory carrier membrane protein 1
1441959_s_at	547.811	990.264	1.80768	1.12e-13	2.46e-09	m	12	73.0192	1200003C05Rik	RIKEN cDNA 1200003C05 gene
1452416_at	645.701	357.432	1.8065	4.09e-27	9.01e-23	f	3	89.9561	Il6ra	interleukin 6 receptor, alpha
1450228_a_at	157.572	284.339	1.8045	<4.05E-35	<8.93E-31	m	10	80.6961	Pip5k1c	phosphatidylinositol-4-phosphate 5-kinase, type 1 gamma
1426008_a_at	64.5065	116.389	1.80429	8.26e-10	1.82e-05	m	8	42.3978	Slc7a2	solute carrier family 7 (cationic amino acid transporter, y+ system), member 2
1422791_at	531.358	957.532	1.80205	<4.05E-35	<8.93E-31	m	9	45.7163	Pafah1b2	platelet-activating factor acetylhydrolase, isoform 1b, alpha2 subunit
1430144_at	79.3226	142.897	1.80147	<4.05E-35	<8.93E-31	m	6	56.6444	5830411G16Rik	RIKEN cDNA 5830411G16 gene
1428382_at	1259.88	699.975	1.79989	5.42e-34	1.19e-29	f	10	127.862	Smarcc2	SWI/SNF related, matrix associated, actin dependent regulator of chromatin, subfamily c, member 2
1446147_at	810.059	450.205	1.79931	5.48e-22	1.21e-17	f	2	155.861	C79248	expressed sequence C79248
1417282_at	79.2161	142.504	1.79892	4.98e-07	0.011	m	4	154.494	Mmp23	matrix metallopeptidase 23
1426117_a_at	119.929	215.647	1.79812	<4.05E-35	<8.93E-31	m	ambig	ambig	Slc19a2	solute carrier family 19 (thiamine transporter), member 2
1418824_at	124.341	69.3105	1.79397	1.5e-15	3.31e-11	f	12	70.2893	Arf6	ADP-ribosylation factor 6
1422119_at	221.786	397.829	1.79375	<4.05E-35	<8.93E-31	m	ambig	ambig	Rab5b	RAB5B, member RAS oncogene family
1423794_at	259.042	464.168	1.79186	<4.05E-35	<8.93E-31	m	2	91.4755	D2Ertd391e	DNA segment, Chr 2, ERATO Doi 391, expressed
1415976_a_at	406.38	728.058	1.79157	<4.05E-35	<8.93E-31	m	16	8.5739	Carhsp1	calcium regulated heat stable protein 1
1450016_at	2404.18	4306.35	1.79119	<4.05E-35	<8.93E-31	m	11	40.592	Ccng1	cyclin G1
1452259_at	525.492	939.882	1.78857	<4.05E-35	<8.93E-31	m	2	155.888	Phf20	PHD finger protein 20
1432385_a_at	75.6333	135.232	1.78799	<4.05E-35	<8.93E-31	m	13	59.522	Agtpbp1	ATP/GTP binding protein 1
1432539_a_at	95.414	170.596	1.78796	<4.05E-35	<8.93E-31	m	5	93.5032	Nup54	nucleoporin 54
1448063_at	260.381	145.649	1.78773	1.44e-26	3.18e-22	f	X	147.566	Iqsec2	IQ motif and Sec7 domain 2
1425527_at	79.4538	142.029	1.78757	2.81e-10	6.2e-06	m	1	165.082	Prrx1	paired related homeobox 1
1421070_at	93.728	167.531	1.78741	<4.05E-35	<8.93E-31	m	3	54.7808	D3Ertd300e	DNA segment, Chr 3, ERATO Doi 300, expressed
1420998_at	166.919	298.317	1.78719	1.53e-12	3.38e-08	m	16	22.2977	Etv5	ets variant gene 5
1432129_a_at	72.328	129.147	1.78558	1.96e-09	4.33e-05	m	ambig	ambig	Prrx1	paired related homeobox 1
1438549_a_at	231.853	413.678	1.78423	<4.05E-35	<8.93E-31	m	11	74.7243	Srr	serine racemase
1450458_at	66.9505	119.425	1.78379	<4.05E-35	<8.93E-31	m	1	13.1274	Ncoa2	nuclear receptor coactivator 2
1449227_at	653.538	1163.84	1.78084	5.92e-09	0.000131	m	19	34.5398	Ch25h	cholesterol 25-hydroxylase
1424142_at	119.125	212.117	1.78063	<4.05E-35	<8.93E-31	m	4	56.8451	Ikbkap	inhibitor of kappa light polypeptide enhancer in B-cells, kinase complex-associated protein
1435683_a_at	797.261	1419.46	1.78042	<4.05E-35	<8.93E-31	m	16	20.3143	Abcc5	ATP-binding cassette, sub-family C (CFTR/MRP), member 5
1416405_at	1409.35	2506.77	1.77866	8.62e-08	0.0019	m	X	69.7364	Bgn	biglycan
1453590_at	37.114	65.9754	1.77764	<4.05E-35	<8.93E-31	m	ambig	ambig	Arl5b	ADP-ribosylation factor-like 5B
1447519_x_at	60.1839	106.896	1.77615	2.22e-16	4.9e-12	m	2	152.585	Tpx2	TPX2, microtubule-associated protein homolog (Xenopus laevis)
1426085_a_at	260.226	461.746	1.7744	<4.05E-35	<8.93E-31	m	5	115.805	Pxn	paxillin
1457744_at	245.375	435.265	1.77387	<4.05E-35	<8.93E-31	m	13	55.6446	Ddx46	DEAD (Asp-Glu-Ala-Asp) box polypeptide 46
1431197_at	254.758	451.744	1.77323	<4.05E-35	<8.93E-31	m	17	79.784	Arl6ip2	ADP-ribosylation factor-like 6 interacting protein 2
1420357_s_at	85.2398	151.045	1.772	8.61e-09	0.00019	m	ambig	ambig	Xlr3a /// Xlr3b /// MGC76689	X-linked lymphocyte-regulated 3A /// X-linked lymphocyte-regulated 3B /// hypothetical protein LOC574437
1448997_at	260.281	461.11	1.77159	<4.05E-35	<8.93E-31	m	11	117.98	Pscd1	pleckstrin homology, Sec7 and coiled-coil domains 1
1451775_s_at	230.401	407.932	1.77053	4.44e-16	9.79e-12	m	X	32.5436	Il13ra1	interleukin 13 receptor, alpha 1
1431098_at	122.673	217.002	1.76894	2.85e-11	6.28e-07	m	5	123.878	Rsn	restin (Reed-Steinberg cell-expressed intermediate filament-associated protein)
1422528_a_at	2411.55	1363.36	1.76883	1.76e-17	3.88e-13	f	12	81.0266	Zfp36l1	zinc finger protein 36, C3H type-like 1
1420273_x_at	971.449	1718.22	1.76872	2.72e-11	5.99e-07	m	ambig	ambig	---	---
1424459_at	2860.69	1617.83	1.76822	6.45e-27	1.42e-22	f	13	73.9333	Aytl2	acyltransferase like 2
1431430_s_at	51.414	90.9044	1.76809	1.98e-08	0.000437	m	3	69.1253	Trim59 /// LOC630539	tripartite motif-containing 59 /// similar to mouse RING finger 1
1425379_at	226.802	400.875	1.76751	<4.05E-35	<8.93E-31	m	ambig	ambig	Hgf	hepatocyte growth factor
1431164_at	82.2581	145.391	1.7675	2.61e-09	5.76e-05	m	4	33.312	Rragd	Ras-related GTP binding D
1442418_at	86.7161	49.0895	1.76649	3.18e-17	7.01e-13	f	19	8.81388	B930096F20Rik	RIKEN cDNA B930096F20 gene
1421785_at	78.3731	138.229	1.76373	<4.05E-35	<8.93E-31	m	7	46.8157	Uevld	UEV and lactate/malate dehyrogenase domains
1416501_at	431.441	760.876	1.76357	<4.05E-35	<8.93E-31	m	17	23.8061	Pdpk1	3-phosphoinositide dependent protein kinase-1
1427797_s_at	574.385	1012.06	1.76198	1.06e-06	0.0234	m	ambig	ambig	Ctse /// LOC622147 /// LOC665955 /// LOC666402 /// LOC667328 /// LOC667538 /// LOC668269 /// LOC668639 /// LOC668769 /// LOC668842 /// LOC669176 /// LOC669407 /// LOC669658 /// LOC669821 /// LOC670510 /// LOC671134	cathepsin E /// similar to melanoma antigen /// similar to melanoma antigen /// similar to melanoma antigen /// similar to melanoma antigen /// similar to melanoma antigen /// similar to melanoma antigen /// similar to melanoma antigen /// similar to melanoma antigen /// similar to melanoma antigen /// similar to melanoma antigen /// similar to melanoma antigen /// similar to melanoma antigen ///…
1459859_x_at	1294.01	2279.61	1.76166	<4.05E-35	<8.93E-31	m	ambig	ambig	Chrac1	chromatin accessibility complex 1
1426165_a_at	356.253	627.537	1.76149	<4.05E-35	<8.93E-31	m	8	48.1285	Casp3	caspase 3
1447016_at	56.286	31.9579	1.76126	9.29e-09	0.000205	f	5	64.4528	Tbc1d1	TBC1 domain family, member 1
1446689_at	63.1774	111.212	1.76032	<4.05E-35	<8.93E-31	m	16	3.8641	D230007K08Rik	RIKEN cDNA D230007K08 gene
1427463_at	168.382	296.287	1.75961	<4.05E-35	<8.93E-31	m	6	4.55107	Casd1	CAS1 domain containing 1
1436576_at	1109.47	630.639	1.75928	1.66e-07	0.00367	f	10	33.8155	A630077B13Rik	RIKEN cDNA A630077B13 gene
1440260_at	316.153	179.761	1.75874	4.12e-08	0.00091	f	ambig	ambig	A930007B11Rik	RIKEN cDNA A930007B11 gene
1453724_a_at	398.516	700.468	1.75769	5.37e-08	0.00118	m	11	75.2317	Serpinf1	serine (or cysteine) peptidase inhibitor, clade F, member 1
1425434_a_at	4353.8	7637.85	1.75429	5.91e-14	1.3e-09	m	8	41.0805	Msr1	macrophage scavenger receptor 1
1421879_at	215.676	377.946	1.75237	<4.05E-35	<8.93E-31	m	X	67.6253	Mtmr1	myotubularin related protein 1
1420637_at	337.478	591.33	1.7522	<4.05E-35	<8.93E-31	m	X	162.691	Prps2	phosphoribosyl pyrophosphate synthetase 2
1420652_at	282.949	495.714	1.75195	<4.05E-35	<8.93E-31	m	7	130.185	Ate1	arginine-tRNA-protein transferase 1
1435550_at	916.365	523.056	1.75194	2.61e-30	5.76e-26	f	15	98.6597	C430014K11Rik	RIKEN cDNA C430014K11 gene
1422615_at	1003.01	572.652	1.75151	5.75e-20	1.27e-15	f	1	39.8457	Map4k4	mitogen-activated protein kinase kinase kinase kinase 4
1455966_s_at	296.856	519.935	1.75147	<4.05E-35	<8.93E-31	m	8	96.907	Nudt21	nudix (nucleoside diphosphate linked moiety X)-type motif 21
1449751_at	323.638	566.554	1.75058	<4.05E-35	<8.93E-31	m	6	91.721	---	---
1448695_at	162.413	283.966	1.74842	<4.05E-35	<8.93E-31	m	3	31.1868	Prkci	protein kinase C, iota
1453498_x_at	119.817	209.431	1.74792	4.06e-12	8.94e-08	m	1	122.018	Steap3	STEAP family member 3
1423660_at	357.888	624.965	1.74626	<4.05E-35	<8.93E-31	m	10	126.399	Ctdsp2	CTD (carboxy-terminal domain, RNA polymerase II, polypeptide A) small phosphatase 2
1439276_at	421.403	241.325	1.74621	1.44e-17	3.17e-13	f	ambig	ambig	---	---
1451322_at	41.5194	72.4991	1.74615	1.23e-11	2.71e-07	m	15	31.5264	2310016A09Rik	RIKEN cDNA 2310016A09 gene
1425932_a_at	182.441	318.48	1.74566	<4.05E-35	<8.93E-31	m	2	90.7994	Cugbp1	CUG triplet repeat, RNA binding protein 1
1436945_x_at	172.528	301.13	1.7454	<4.05E-35	<8.93E-31	m	ambig	ambig	Stim1	stromal interaction molecule 1
1450161_at	283.872	495.103	1.7441	<4.05E-35	<8.93E-31	m	X	70.6773	Ikbkg	inhibitor of kappaB kinase gamma
1439400_x_at	206.115	358.998	1.74174	4.19e-12	9.25e-08	m	ambig	ambig	5430433E21Rik	RIKEN cDNA 5430433E21 gene
1455586_at	88.7989	154.656	1.74164	<4.05E-35	<8.93E-31	m	16	32.1972	Rnf168	ring fnger protein 168
1432304_a_at	451.562	786.351	1.7414	<4.05E-35	<8.93E-31	m	7	118.532	9030624J02Rik	RIKEN cDNA 9030624J02 gene
1421002_at	140.037	243.712	1.74035	4.63e-12	1.02e-07	m	2	33.038	Angptl2	angiopoietin-like 2
1426356_at	545.159	948.733	1.74029	<4.05E-35	<8.93E-31	m	ambig	ambig	6330578E17Rik	RIKEN cDNA 6330578E17 gene
1421074_at	48.5355	84.4456	1.73987	5.62e-08	0.00124	m	3	18.2643	Cyp7b1	cytochrome P450, family 7, subfamily b, polypeptide 1
1452250_a_at	540.411	939.5	1.73849	1.79e-06	0.0394	m	10	76.0395	Col6a2	procollagen, type VI, alpha 2
1419883_s_at	2727.02	4736.89	1.73702	<4.05E-35	<8.93E-31	m	8	72.0417	Atp6v1b2	ATPase, H+ transporting, lysosomal V1 subunit B2
1457013_at	22.486	39.0535	1.73679	4.44e-15	9.79e-11	m	12	56.6575	Garnl1	GTPase activating RANGAP domain-like 1
1449334_at	67.7215	117.609	1.73665	4.52e-08	0.000998	m	10	85.7302	Timp3	tissue inhibitor of metalloproteinase 3
1447926_at	520.454	903.472	1.73593	<4.05E-35	<8.93E-31	m	2	52.2232	Arl5a	ADP-ribosylation factor-like 5A
1456661_at	140.868	81.157	1.73574	4.17e-09	9.19e-05	f	13	44.7992	Jarid2	Jumonji, AT rich interactive domain 2
1451733_at	41.6462	72.2728	1.7354	1.14e-07	0.00252	m	13	40.8708	Gcnt2	glucosaminyl (N-acetyl) transferase 2, I-branching enzyme
1438988_x_at	1866.24	3238.51	1.73531	9.55e-15	2.11e-10	m	11	115.313	Hn1	hematological and neurological expressed sequence 1
1456940_at	362.124	628.119	1.73454	5.15e-12	1.14e-07	m	ambig	ambig	Slc43a2	solute carrier family 43, member 2
1454670_at	2390.25	1378.42	1.73404	3.15e-30	6.95e-26	f	4	149.461	Rere	arginine glutamic acid dipeptide (RE) repeats
1417936_at	6474.74	11219.3	1.73279	2.09e-08	0.000461	m	11	83.3908	Ccl9	chemokine (C-C motif) ligand 9
1426851_a_at	38.643	66.9035	1.73132	9.59e-07	0.0211	m	15	54.576	Nov	nephroblastoma overexpressed gene
1436818_a_at	177.486	102.546	1.7308	8.91e-16	1.97e-11	f	11	88.1557	Msi2	Musashi homolog 2 (Drosophila)
1453760_at	355.097	614.124	1.72945	<4.05E-35	<8.93E-31	m	4	102.641	Mier1	mesoderm induction early response 1 homolog (Xenopus laevis
1446160_x_at	141.64	244.817	1.72845	<4.05E-35	<8.93E-31	m	ambig	ambig	Tmem69	transmembrane protein 69
1426619_at	137.81	238.089	1.72767	<4.05E-35	<8.93E-31	m	ambig	ambig	Gm1313	gene model 1313, (NCBI)
1418456_a_at	158.56	273.881	1.7273	1.24e-06	0.0274	m	13	56.2982	Cxcl14	chemokine (C-X-C motif) ligand 14
1460208_at	253.925	438.537	1.72703	1.58e-07	0.00349	m	2	124.992	Fbn1	fibrillin 1
1417767_at	668.005	1153.38	1.72661	<4.05E-35	<8.93E-31	m	8	110.04	Cyb5b	cytochrome b5 type B
1460096_at	504.102	292.068	1.72597	7.29e-20	1.61e-15	f	ambig	ambig	Lamp1	Lysosomal membrane glycoprotein 1
1430379_at	457.605	265.356	1.7245	6.3e-11	1.39e-06	f	2	44.8974	5830411K21Rik	RIKEN cDNA 5830411K21 gene
1420132_s_at	218.004	126.432	1.72429	6.78e-23	1.49e-18	f	10	77.0421	Pttg1ip	Pituitary tumor-transforming 1 interacting protein
1419088_at	63.1366	108.839	1.72386	1.11e-12	2.45e-08	m	10	85.7302	Timp3	tissue inhibitor of metalloproteinase 3
1421298_a_at	139.374	240.144	1.72302	<4.05E-35	<8.93E-31	m	3	103.873	Hipk1	homeodomain interacting protein kinase 1
1420603_s_at	167.902	289.254	1.72275	3.26e-09	7.18e-05	m	10	21.848	Raet1a /// Raet1b /// Raet1c /// Raet1d /// Raet1e	retinoic acid early transcript 1, alpha /// retinoic acid early transcript beta /// retinoic acid early transcript gamma /// retinoic acid early transcript delta /// retinoic acid early transcript 1E
1437406_x_at	8169.39	4742.49	1.7226	1.32e-08	0.000291	f	ambig	ambig	Igfbp4	insulin-like growth factor binding protein 4
1448183_a_at	2221.01	3825.88	1.72258	3.6e-07	0.00795	m	12	74.8268	Hif1a	hypoxia inducible factor 1, alpha subunit
1421866_at	427.404	736.011	1.72205	<4.05E-35	<8.93E-31	m	18	39.5365	Nr3c1	nuclear receptor subfamily 3, group C, member 1
1421054_at	207.438	357.157	1.72176	<4.05E-35	<8.93E-31	m	14	56.5349	Xpo4	exportin 4
1448452_at	4658.65	2706.32	1.72139	2.22e-30	4.9e-26	f	8	123.622	Irf8	interferon regulatory factor 8
1419372_at	524.227	902.174	1.72096	<4.05E-35	<8.93E-31	m	11	103.493	Gosr2	golgi SNAP receptor complex member 2
1433532_a_at	133.517	77.6333	1.71984	2.87e-07	0.00632	f	ambig	ambig	Mbp	myelin basic protein
1442603_at	58.786	34.1842	1.71968	9.36e-14	2.06e-09	f	14	29.8889	Pb1	Polybromo 1
1443857_at	116.078	199.497	1.71864	<4.05E-35	<8.93E-31	m	8	27.4962	Hook3	hook homolog 3 (Drosophila)
1431030_a_at	453.523	779.184	1.71807	<4.05E-35	<8.93E-31	m	18	38.4227	Rnf14	ring finger protein 14
1436925_at	960.977	559.913	1.7163	6.85e-29	1.51e-24	f	12	99.5952	Ches1	checkpoint suppressor 1
1418945_at	253.643	435.075	1.7153	3.56e-07	0.00785	m	9	7.44582	Mmp3	matrix metallopeptidase 3
1450143_at	51.1323	87.6342	1.71387	2.49e-12	5.48e-08	m	2	116.973	Rasgrp1	RAS guanyl releasing protein 1
1418053_at	132.202	226.203	1.71104	2.01e-08	0.000443	m	13	54.7685	Sncb	synuclein, beta
1422301_at	2106.5	3599.86	1.70893	<4.05E-35	<8.93E-31	m	4	125.006	Ftl2	ferritin light chain 2
1425368_a_at	220.895	377.396	1.70849	<4.05E-35	<8.93E-31	m	12	84.6852	Numb	numb gene homolog (Drosophila)
1419585_at	550.301	940.046	1.70824	<4.05E-35	<8.93E-31	m	X	19.5215	Rp2h	retinitis pigmentosa 2 homolog (human)
1430692_a_at	895.167	1528.96	1.70802	<4.05E-35	<8.93E-31	m	12	92.2148	Sel1h	Sel1 (suppressor of lin-12) 1 homolog (C. elegans)
1425331_at	561.481	958.196	1.70655	<4.05E-35	<8.93E-31	m	2	120.198	Zfp106	zinc finger protein 106
1423308_at	1426.45	2430.63	1.70398	<4.05E-35	<8.93E-31	m	6	72.5379	Tgoln1	trans-golgi network protein
1432272_a_at	108.046	184.075	1.70367	<4.05E-35	<8.93E-31	m	16	13.0235	Ercc4	excision repair cross-complementing rodent repair deficiency, complementation group 4
1425988_a_at	143.18	243.832	1.70298	<4.05E-35	<8.93E-31	m	3	103.874	Hipk1 /// LOC634033	homeodomain interacting protein kinase 1 /// similar to homeodomain-interacting protein kinase 1
1444158_at	610.583	358.75	1.70197	1.94e-30	4.28e-26	f	ambig	ambig	Jarid1c	jumonji, AT rich interactive domain 1C (Rbp2 like)
1421407_at	77.386	131.708	1.70196	5.07e-07	0.0112	m	13	96.7976	F2rl2	coagulation factor II (thrombin) receptor-like 2
1452690_at	357.469	210.096	1.70145	1.37e-29	3.02e-25	f	17	56.7062	Khsrp	KH-type splicing regulatory protein
1436709_at	271.741	462.344	1.70141	8.88e-16	1.96e-11	m	4	138.634	C230096C10Rik	RIKEN cDNA C230096C10 gene
1418894_s_at	986.741	580.137	1.70088	1.14e-32	2.52e-28	f	17	34.2005	Pbx2	pre B-cell leukemia transcription factor 2
1440855_at	220.699	375.367	1.70081	<4.05E-35	<8.93E-31	m	12	102.323	Mjd	Machado-Joseph disease (spinocerebellar ataxia 3, olivopontocerebellar ataxia 3, autosomal dominant, ataxin 3) homolog (human)
1432471_at	44.7312	76.0789	1.7008	<4.05E-35	<8.93E-31	m	6	143.04	5730419I09Rik	RIKEN cDNA 5730419I09 gene
1440904_at	166.962	283.95	1.70068	<4.05E-35	<8.93E-31	m	16	31.8823	Senp5	SUMO/sentrin specific peptidase 5
1418390_at	1321.02	777.071	1.7	8.81e-19	1.94e-14	f	2	91.9874	Phf21a	PHD finger protein 21A
1434440_at	57.1075	97.0298	1.69907	3.42e-09	7.55e-05	m	5	17.777	Gnai1	guanine nucleotide binding protein, alpha inhibiting 1
1419034_at	304.19	179.114	1.69831	3.03e-28	6.67e-24	f	2	151.918	Csnk2a1	casein kinase 2, alpha 1 polypeptide
1432183_at	154.592	262.432	1.69757	<4.05E-35	<8.93E-31	m	5	121.713	Tmem116	transmembrane protein 116
1444157_a_at	561.086	330.576	1.6973	4.41e-30	9.72e-26	f	ambig	ambig	Jarid1c	jumonji, AT rich interactive domain 1C (Rbp2 like)
1425876_a_at	69.3484	117.599	1.69577	<4.05E-35	<8.93E-31	m	9	61.858	Glce	glucuronyl C5-epimerase
1426242_at	937.355	552.803	1.69564	2.62e-29	5.78e-25	f	11	69.5502	Polr2a	polymerase (RNA) II (DNA directed) polypeptide A
1427950_at	153.109	259.559	1.69526	<4.05E-35	<8.93E-31	m	16	87.2658	Zfp294	zinc finger protein 294
1449562_at	55.7548	94.4921	1.69478	2.77e-12	6.11e-08	m	1	33.6144	1700001G17Rik	RIKEN cDNA 1700001G17 gene
1437028_at	81.9194	138.812	1.6945	3.06e-11	6.75e-07	m	6	72.2401	Sftpb	surfactant associated protein B
1421954_at	242.095	410.211	1.69443	<4.05E-35	<8.93E-31	m	16	17.3657	Crkl	v-crk sarcoma virus CT10 oncogene homolog (avian)-like
1448370_at	1231.84	727.235	1.69387	2.34e-19	5.15e-15	f	5	111.025	Ulk1	Unc-51 like kinase 1 (C. elegans)
1449006_at	1023.77	1733.72	1.69347	<4.05E-35	<8.93E-31	m	X	129.935	Gla	galactosidase, alpha
1443670_at	75.5871	128.001	1.69342	2.17e-11	4.8e-07	m	15	89.2052	2010001J22Rik	RIKEN cDNA 2010001J22 gene
1429580_x_at	113.695	192.482	1.69298	5.37e-09	0.000118	m	18	35.7861	5133400G04Rik	RIKEN cDNA 5133400G04 gene
1417350_at	636.559	1077.54	1.69276	<4.05E-35	<8.93E-31	m	ambig	ambig	Pldn	pallidin
1426095_a_at	174.345	295.037	1.69226	<4.05E-35	<8.93E-31	m	ambig	ambig	Tnfrsf22	tumor necrosis factor receptor superfamily, member 22
1438159_x_at	4603.38	2722.23	1.69103	6e-30	1.32e-25	f	ambig	ambig	Ndufv2	NADH dehydrogenase (ubiquinone) flavoprotein 2
1442744_at	503.271	297.614	1.69102	4.23e-16	9.32e-12	f	ambig	ambig	C79248	expressed sequence C79248
1449261_at	793.341	469.406	1.69009	3.92e-28	8.65e-24	f	17	34.2005	Pbx2	pre B-cell leukemia transcription factor 2
1432511_s_at	146.984	248.411	1.69005	<4.05E-35	<8.93E-31	m	2	120.301	Cep27	centrosomal protein 27
1431041_at	117.115	197.714	1.6882	<4.05E-35	<8.93E-31	m	16	44.6576	Gtpbp8	GTP-binding protein 8 (putative)
1448256_at	284.452	480.211	1.6882	<4.05E-35	<8.93E-31	m	11	76.5428	Gosr1	golgi SNAP receptor complex member 1
1451007_at	225.41	133.553	1.6878	2.34e-19	5.15e-15	f	19	46.8149	Cnnm2	cyclin M2
1450267_at	954.956	1611.23	1.68723	<4.05E-35	<8.93E-31	m	X	162.587	Tlr8	toll-like receptor 8
1430837_a_at	134.808	227.382	1.68672	<4.05E-35	<8.93E-31	m	18	74.3931	Mbd1	methyl-CpG binding domain protein 1
1426975_at	624.999	1054.1	1.68656	<4.05E-35	<8.93E-31	m	10	126.499	4632413K17Rik	RIKEN cDNA 4632413K17 gene
1428839_at	880.115	521.855	1.68651	6.78e-32	1.49e-27	f	16	32.167	Wdr53	WD repeat domain 53
1429878_a_at	232.355	391.782	1.68614	<4.05E-35	<8.93E-31	m	14	59.1597	Nupl1	nucleoporin like 1
1455914_at	154.459	260.404	1.68591	7.29e-10	1.61e-05	m	ambig	ambig	AI987944	expressed sequence AI987944
1449086_at	467.897	788.638	1.6855	<4.05E-35	<8.93E-31	m	7	110.606	Rnf141	ring finger protein 141
1417523_at	2599.24	4378.02	1.68435	1.1e-13	2.42e-09	m	11	16.8714	Plek	pleckstrin
1418019_at	1460.05	2458.8	1.68405	<4.05E-35	<8.93E-31	m	11	76.5967	Cpd	carboxypeptidase D
1453972_x_at	42.6355	71.7711	1.68336	8.06e-14	1.78e-09	m	ambig	ambig	Pparbp	peroxisome proliferator activated receptor binding protein
1442599_at	120.581	71.6333	1.6833	6.21e-15	1.37e-10	f	ambig	ambig	Slc12a9	Solute carrier family 12 (potassium/chloride transporters), member 9
1419667_at	180.294	303.459	1.68314	3.89e-08	0.000857	m	5	73.9122	Sgcb	sarcoglycan, beta (dystrophin-associated glycoprotein)
1417031_at	347.596	584.916	1.68275	<4.05E-35	<8.93E-31	m	1	193.027	2310028N02Rik	RIKEN cDNA 2310028N02 gene
1425847_a_at	52.2097	87.8553	1.68274	1.55e-15	3.43e-11	m	2	72.099	B230120H23Rik	RIKEN cDNA B230120H23 gene
1416593_at	5927.24	9973.64	1.68268	<4.05E-35	<8.93E-31	m	13	76.3059	Glrx	glutaredoxin
1416959_at	178.19	299.834	1.68266	<4.05E-35	<8.93E-31	m	14	16.9971	Nr1d2	nuclear receptor subfamily 1, group D, member 2
1434482_at	670.59	1127.87	1.68191	<4.05E-35	<8.93E-31	m	4	140.385	D4Ertd22e	DNA segment, Chr 4, ERATO Doi 22, expressed
1432218_a_at	107.382	180.539	1.68128	6.66e-16	1.47e-11	m	4	150.884	Nol9	nucleolar protein 9
1440437_at	44.2645	74.4114	1.68106	2.22e-16	4.9e-12	m	ambig	ambig	Herc1	hect (homologous to the E6-AP (UBE3A) carboxyl terminus) domain and RCC1 (CHC1)-like domain (RLD) 1
1448614_at	103.844	174.486	1.68027	<4.05E-35	<8.93E-31	m	19	46.9401	Nt5c2	5'-nucleotidase, cytosolic II
1425170_a_at	379.287	637.102	1.67973	<4.05E-35	<8.93E-31	m	3	89.4256	Adam15	a disintegrin and metallopeptidase domain 15 (metargidin)
1425327_at	516.155	866.872	1.67948	<4.05E-35	<8.93E-31	m	4	132.171	BC008163	cDNA sequence BC008163
1425762_a_at	249.685	419.152	1.67872	<4.05E-35	<8.93E-31	m	2	27.5313	Rxra	retinoid X receptor alpha
1450846_at	2346.24	3937.79	1.67834	<4.05E-35	<8.93E-31	m	1	58.3377	Bzw1	basic leucine zipper and W2 domains 1
1454781_x_at	195.153	327.454	1.67793	<4.05E-35	<8.93E-31	m	2	101.702	Commd9	COMM domain containing 9
1460426_at	86.6204	145.338	1.67787	<4.05E-35	<8.93E-31	m	3	97.8321	Pde4dip	phosphodiesterase 4D interacting protein (myomegalin)
1442623_at	158.944	94.8035	1.67656	1.22e-11	2.69e-07	f	7	67.1683	Lysmd4	LysM, putative peptidoglycan-binding, domain containing 4
1426148_at	120.004	201.182	1.67645	7.31e-11	1.61e-06	m	2	28.3198	Gbgt1	globoside alpha-1,3-N-acetylgalactosaminyltransferase 1
1426737_at	173.094	290.124	1.67611	<4.05E-35	<8.93E-31	m	16	11.1333	Gspt1	G1 to S phase transition 1
1451110_at	1396.94	834.075	1.67484	4.75e-10	1.05e-05	f	8	127.795	Egln1	EGL nine homolog 1 (C. elegans)
1450007_at	1500.48	2512.68	1.67459	<4.05E-35	<8.93E-31	m	2	119.239	1500003O03Rik	RIKEN cDNA 1500003O03 gene
1421047_at	156.123	261.407	1.67437	<4.05E-35	<8.93E-31	m	13	56.7127	Smad5	MAD homolog 5 (Drosophila)
1453539_at	84.9839	142.241	1.67374	<4.05E-35	<8.93E-31	m	9	3.33547	Alkbh8	alkB, alkylation repair homolog 8 (E. coli)
1448127_at	780.167	1305.46	1.67331	4.44e-14	9.79e-10	m	7	102.316	Rrm1	ribonucleotide reductase M1
1454891_at	148.065	247.601	1.67225	<4.05E-35	<8.93E-31	m	2	131.997	Cds2	CDP-diacylglycerol synthase (phosphatidate cytidylyltransferase) 2
1421605_a_at	55.4204	92.6333	1.67147	1.24e-07	0.00274	m	9	70.9108	Aqp9	aquaporin 9
1431492_at	49.5839	82.8693	1.6713	1.67e-08	0.000369	m	19	34.1346	2210418G03Rik	RIKEN cDNA 2210418G03 gene
1426591_at	53.6226	89.6026	1.67099	1.03e-13	2.28e-09	m	13	98.2426	Gfm2	G elongation factor, mitochondrial 2
1421832_at	258.833	432.111	1.66945	<4.05E-35	<8.93E-31	m	17	65.8226	Twsg1	twisted gastrulation homolog 1 (Drosophila)
1443993_at	131.656	219.778	1.66934	<4.05E-35	<8.93E-31	m	4	124.629	Zc3h12a	zinc finger CCCH type containing 12A
1453973_s_at	68.8914	114.972	1.66889	<4.05E-35	<8.93E-31	m	ambig	ambig	2900057H02Rik	RIKEN cDNA 2900057H02 gene
1423524_at	58.5935	97.7123	1.66763	1.33e-06	0.0293	m	2	22.9386	Mastl	microtubule associated serine/threonine kinase-like
1416893_at	420.565	701.28	1.66747	3.33e-15	7.35e-11	m	2	3.63073	3110001A13Rik	RIKEN cDNA 3110001A13 gene
1454112_a_at	259.489	432.438	1.6665	4.82e-13	1.06e-08	m	2	120.301	Cep27	centrosomal protein 27
1444634_at	169.2	281.927	1.66624	<4.05E-35	<8.93E-31	m	16	62.6774	Nsun3	NOL1/NOP2/Sun domain family 3
1422500_at	124.054	206.691	1.66614	<4.05E-35	<8.93E-31	m	9	54.3845	Idh3a	isocitrate dehydrogenase 3 (NAD+) alpha
1438929_at	218.754	131.308	1.66596	3.72e-09	8.21e-05	f	19	46.4465	---	---
1438491_x_at	138.502	230.711	1.66575	<4.05E-35	<8.93E-31	m	13	68.1178	A530054K11Rik	RIKEN cDNA A530054K11 gene
1451805_at	158.244	263.572	1.6656	<4.05E-35	<8.93E-31	m	9	82.6655	Phip	pleckstrin homology domain interacting protein
1425204_s_at	386.202	643.245	1.66556	<4.05E-35	<8.93E-31	m	8	113.893	Ddx19a /// Ddx19b	DEAD (Asp-Glu-Ala-Asp) box polypeptide 19a /// DEAD (Asp-Glu-Ala-Asp) box polypeptide 19b
1418611_at	3189.26	1915.3	1.66515	2.66e-07	0.00587	f	6	124.824	Gpr162	G protein-coupled receptor 162
1421415_s_at	115.24	191.829	1.66461	3.11e-11	6.86e-07	m	13	40.8981	Gcnt2	glucosaminyl (N-acetyl) transferase 2, I-branching enzyme
1428945_at	1646.55	989.225	1.66449	4.43e-34	9.78e-30	f	5	87.1837	Ube1l2	ubiquitin-activating enzyme E1-like 2
1446682_at	69.9978	116.498	1.66431	2.22e-16	4.9e-12	m	ambig	ambig	---	Transcribed locus
1425622_at	67.5624	112.431	1.6641	1.62e-07	0.00358	m	13	89.2957	Edil3	EGF-like repeats and discoidin I-like domains 3
1433489_s_at	91.1903	151.682	1.66335	2.44e-15	5.39e-11	m	7	129.954	Fgfr2	fibroblast growth factor receptor 2
1429241_at	59.0226	98.1351	1.66267	<4.05E-35	<8.93E-31	m	4	134.724	Npal3	NIPA-like domain containing 3
1419089_at	86.4194	143.617	1.66186	1.89e-08	0.000417	m	10	85.7302	Timp3	tissue inhibitor of metalloproteinase 3
1415795_at	253.708	421.48	1.66128	<4.05E-35	<8.93E-31	m	13	51.1134	Spin	spindlin
1453761_at	167.684	278.331	1.65985	<4.05E-35	<8.93E-31	m	X	49.1568	Phf6	PHD finger protein 6
1444396_at	148.376	89.4061	1.65958	7.5e-12	1.65e-07	f	2	155.075	Trp53inp2	Tumor protein p53 inducible nuclear protein 2
1427658_at	325.719	540.41	1.65913	<4.05E-35	<8.93E-31	m	3	146.392	Ctbs	chitobiase, di-N-acetyl-
1422039_at	95.6914	158.727	1.65874	<4.05E-35	<8.93E-31	m	ambig	ambig	Tnfrsf22	tumor necrosis factor receptor superfamily, member 22
1431178_at	71.2688	118.215	1.65872	5.33e-15	1.18e-10	m	10	22.1035	LOC640488	similar to murine ULBP-like transcript 1
1416047_at	50.7613	84.1561	1.65788	2.93e-14	6.46e-10	m	10	13.1913	Fuca2	fucosidase, alpha-L- 2, plasma
1419288_at	47.2419	78.314	1.65772	7.04e-09	0.000155	m	16	84.6567	Jam2	junction adhesion molecule 2
1430357_at	494.186	298.26	1.6569	5.63e-10	1.24e-05	f	11	115.837	H3f3b	H3 histone, family 3B
1419238_at	1038.32	626.831	1.65646	1.94e-18	4.28e-14	f	10	79.3996	Abca7	ATP-binding cassette, sub-family A (ABC1), member 7
1434885_at	127.628	211.37	1.65614	<4.05E-35	<8.93E-31	m	7	46.8584	Spty2d1	SPT2, Suppressor of Ty, domain containing 1 (S. cerevisiae)
1417419_at	716.914	1187.15	1.65592	1.51e-06	0.0333	m	7	144.739	Ccnd1	cyclin D1
1420526_at	132.82	219.91	1.65569	2.22e-16	4.9e-12	m	16	58.4033	Dcbld2	discoidin, CUB and LCCL domain containing 2
1427919_at	111.773	184.994	1.65508	5.23e-07	0.0115	m	X	129.255	Srpx2	sushi-repeat-containing protein, X-linked 2
1422888_at	1972.41	3264.37	1.65502	<4.05E-35	<8.93E-31	m	17	34.2091	Rnf5	ring finger protein 5
1458465_at	64.6409	106.973	1.65488	<4.05E-35	<8.93E-31	m	ambig	ambig	Pan3	PAN3 polyA specific ribonuclease subunit homolog (S. cerevisiae)
1425490_a_at	121.017	200.265	1.65485	<4.05E-35	<8.93E-31	m	X	7.28026	Wdr13	WD repeat domain 13
1420472_at	1956.98	3236.67	1.65391	<4.05E-35	<8.93E-31	m	6	35.439	Mtpn	myotrophin
1422565_s_at	45.9129	75.936	1.65391	<4.05E-35	<8.93E-31	m	10	80.8033	Nfic	nuclear factor I/C
1449293_a_at	117.9	194.986	1.65382	<4.05E-35	<8.93E-31	m	15	9.03886	Skp2	S-phase kinase-associated protein 2 (p45)
1455606_at	1505.82	910.518	1.65381	9.17e-16	2.02e-11	f	ambig	ambig	BC004022	cDNA sequence BC004022
1441050_at	123.865	74.8991	1.65375	8.9e-17	1.96e-12	f	12	52.5772	Strn3	Striatin, calmodulin binding protein 3
1449947_s_at	1568.2	948.402	1.65352	4.9e-19	1.08e-14	f	8	111.604	Atbf1	AT motif binding factor 1
1431655_a_at	202.701	334.943	1.6524	<4.05E-35	<8.93E-31	m	6	40.2551	Mulk	multiple substrate lipid kinase
1422648_at	62.843	103.823	1.6521	1.66e-06	0.0365	m	8	42.3973	Slc7a2	solute carrier family 7 (cationic amino acid transporter, y+ system), member 2
1453601_at	531.124	321.532	1.65186	1.38e-17	3.05e-13	f	7	79.9652	Zfp710	zinc finger protein 710
1434375_at	1685.88	1020.78	1.65156	5.19e-10	1.14e-05	f	7	100.581	B930006L02Rik	RIKEN cDNA B930006L02 gene
1453949_s_at	1029.61	1698.29	1.64945	<4.05E-35	<8.93E-31	m	ambig	ambig	Lypla1	lysophospholipase 1
1453307_a_at	1433.45	2362.77	1.6483	<4.05E-35	<8.93E-31	m	ambig	ambig	Anapc5	anaphase-promoting complex subunit 5
1455061_a_at	370.668	610.943	1.64822	<4.05E-35	<8.93E-31	m	ambig	ambig	Acaa2	acetyl-Coenzyme A acyltransferase 2 (mitochondrial 3-oxoacyl-Coenzyme A thiolase)
1460666_a_at	37.3817	61.6105	1.64815	9.55e-09	0.000211	m	7	137.034	Ebf3	early B-cell factor 3
1452413_at	176.155	290.311	1.64804	<4.05E-35	<8.93E-31	m	9	56.0033	C230081A13Rik	RIKEN cDNA C230081A13 gene
1442142_at	45.3892	74.7491	1.64685	<4.05E-35	<8.93E-31	m	7	133.476	2700050L05Rik	RIKEN cDNA 2700050L05 gene
1435134_at	955.06	1572.76	1.64676	<4.05E-35	<8.93E-31	m	3	27.3741	Aadacl1	arylacetamide deacetylase-like 1
1450757_at	558.559	919.568	1.64632	1.61e-06	0.0355	m	8	105.522	Cdh11	cadherin 11
1418524_at	260.876	158.565	1.64523	2.19e-28	4.83e-24	f	8	42.7384	Pcm1	pericentriolar material 1
1436023_at	479.214	788.299	1.64498	<4.05E-35	<8.93E-31	m	10	20.0019	Bclaf1	BCL2-associated transcription factor 1
1432269_a_at	588.698	968.365	1.64493	<4.05E-35	<8.93E-31	m	X	155.041	Sh3kbp1	SH3-domain kinase binding protein 1
1437488_at	330.187	542.09	1.64177	1.62e-08	0.000357	m	9	94.4793	Slc9a9	solute carrier family 9 (sodium/hydrogen exchanger), isoform 9
1424407_s_at	750.541	457.214	1.64155	3.55e-21	7.82e-17	f	15	79.6512	Cbx6	chromobox homolog 6
1419305_a_at	215.086	352.973	1.64108	3.09e-07	0.00681	m	1	84.7189	Fbxo36	F-box only protein 36
1426053_a_at	183.582	301.221	1.6408	<4.05E-35	<8.93E-31	m	1	157.043	Xpr1	xenotropic and polytropic retrovirus receptor 1
1447724_x_at	639.296	389.736	1.64033	7.79e-22	1.72e-17	f	7	18.4061	Opa3	Optic atrophy 3 (human)
1434684_at	428.6	261.459	1.63926	5.86e-16	1.29e-11	f	12	102.791	Rin3	Ras and Rab interactor 3
1442299_at	166.215	272.402	1.63885	<4.05E-35	<8.93E-31	m	ambig	ambig	---	---
1430037_at	945.713	577.121	1.63867	3.07e-31	6.77e-27	f	3	94.5865	Snx27	sorting nexin family member 27
1439127_at	339.555	556.283	1.63827	<4.05E-35	<8.93E-31	m	4	58.9211	AI314180	expressed sequence AI314180
1417887_at	74.843	122.593	1.638	<4.05E-35	<8.93E-31	m	19	8.95078	Ints5	integrator complex subunit 5
1442704_at	48.0333	29.3263	1.63789	6.78e-07	0.015	f	ambig	ambig	Baz2b	Bromodomain adjacent to zinc finger domain, 2B
1439069_a_at	5762.75	3519.26	1.63749	2.17e-22	4.79e-18	f	ambig	ambig	4933439C20Rik	RIKEN cDNA 4933439C20 gene
1416239_at	4898.03	8018.71	1.63713	2.44e-15	5.39e-11	m	ambig	ambig	Ass1	argininosuccinate synthetase 1
1456706_at	213.711	130.545	1.63707	4.17e-09	9.2e-05	f	5	3.57864	4833441D16Rik	RIKEN cDNA 4833441D16 gene
1417914_at	762.914	1248.6	1.63662	<4.05E-35	<8.93E-31	m	3	61.4525	Rap2b	RAP2B, member of RAS oncogene family
1439511_at	94.8849	155.285	1.63656	3.22e-12	7.09e-08	m	13	101.799	Cdk7	Cyclin-dependent kinase 7 (homolog of Xenopus MO15 cdk-activating kinase)
1423089_at	1140.51	1865	1.63523	<4.05E-35	<8.93E-31	m	9	75.2836	Tmod3	tropomodulin 3
1448994_at	143.978	235.301	1.63428	<4.05E-35	<8.93E-31	m	15	102.234	Sp1	trans-acting transcription factor 1
1434830_at	656.844	402.125	1.63343	3.84e-16	8.46e-12	f	6	86.6127	Mxd1	MAX dimerization protein 1
1456213_x_at	573.257	936.306	1.63331	<4.05E-35	<8.93E-31	m	ambig	ambig	Qars	glutaminyl-tRNA synthetase
1420004_s_at	477.656	292.51	1.63296	7.51e-29	1.66e-24	f	5	135.661	Pom121	nuclear pore membrane protein 121
1459644_at	35.8344	58.4605	1.63141	<4.05E-35	<8.93E-31	m	7	100.265	AU020772	expressed sequence AU020772
1426366_at	2141.4	1312.69	1.63131	3.07e-30	6.77e-26	f	15	72.9334	Eif2c2	eukaryotic translation initiation factor 2C, 2
1421582_a_at	110.926	180.884	1.63068	<4.05E-35	<8.93E-31	m	ambig	ambig	Creb1	cAMP responsive element binding protein 1
1450085_at	91.2699	148.801	1.63034	1.01e-12	2.23e-08	m	2	33.038	---	---
1454900_s_at	2526.83	1550.13	1.63008	3.15e-31	6.96e-27	f	14	102.041	Phr1	pam, highwire, rpm 1
1416191_at	770.584	1256.07	1.63002	<4.05E-35	<8.93E-31	m	6	88.4692	Sec61a1	Sec61 alpha 1 subunit (S. cerevisiae)
1455306_at	568.856	349.109	1.62945	6.44e-33	1.42e-28	f	5	34.7602	BC037112	cDNA sequence BC037112
1451010_at	323.392	526.918	1.62934	<4.05E-35	<8.93E-31	m	11	106.982	Nol11	nucleolar protein 11
1420976_at	198.045	322.585	1.62885	<4.05E-35	<8.93E-31	m	3	100.694	Man1a2	mannosidase, alpha, class 1A, member 2
1453179_at	90.2215	146.954	1.62882	4.44e-16	9.79e-12	m	7	98.0907	Phca	phytoceramidase, alkaline
1431692_a_at	85.828	139.777	1.62857	5.87e-07	0.0129	m	7	18.9505	Cblc	Casitas B-lineage lymphoma c
1425351_at	647.278	1054.05	1.62844	4.44e-16	9.79e-12	m	ambig	ambig	Srxn1	sulfiredoxin 1 homolog (S. cerevisiae)
1423669_at	483.649	787.58	1.62841	4.41e-08	0.000972	m	11	94.7523	Col1a1	procollagen, type I, alpha 1
1422619_at	224.677	365.848	1.62833	2.28e-11	5.03e-07	m	13	113.922	Ppap2a	phosphatidic acid phosphatase 2a
1431134_at	75.1247	122.327	1.62832	<4.05E-35	<8.93E-31	m	1	95.6344	Ing5	inhibitor of growth family, member 5
1424484_at	2179.42	3547.51	1.62773	<4.05E-35	<8.93E-31	m	6	83.2917	Mobk1b	MOB1, Mps One Binder kinase activator-like 1B (yeast)
1454184_a_at	94.1108	153.097	1.62678	8.88e-16	1.96e-11	m	8	24.1468	Ikbkb	inhibitor of kappaB kinase beta
1444347_at	103.47	168.242	1.626	<4.05E-35	<8.93E-31	m	1	37.3971	Mgat4a	mannoside acetylglucosaminyltransferase 4, isoenzyme A
1430117_a_at	194.081	315.388	1.62503	<4.05E-35	<8.93E-31	m	2	168.626	Zfp64	zinc finger protein 64
1423250_a_at	62.7527	101.959	1.62477	8.19e-08	0.00181	m	1	188.324	Tgfb2	transforming growth factor, beta 2
1417462_at	4465.85	7254.56	1.62445	3.91e-08	0.000863	m	4	122.361	Cap1	CAP, adenylate cyclase-associated protein 1 (yeast)
1416343_a_at	5000.49	8119.95	1.62383	<4.05E-35	<8.93E-31	m	X	34.6497	Lamp2	lysosomal membrane glycoprotein 2
1423307_s_at	1617.6	2624.58	1.62252	<4.05E-35	<8.93E-31	m	6	72.5379	Tgoln1 /// Tgoln2	trans-golgi network protein /// trans-golgi network protein 2
1433780_at	415.538	256.169	1.62212	3.03e-28	6.67e-24	f	16	4.99221	Ubn1	ubinuclein 1
1456456_x_at	1255.12	2035.35	1.62164	<4.05E-35	<8.93E-31	m	ambig	ambig	Mela	Melanoma antigen
1453286_at	593.711	366.146	1.62151	6.82e-17	1.51e-12	f	1	196.513	Plxna2	plexin A2
1423417_at	158.191	256.442	1.62109	<4.05E-35	<8.93E-31	m	9	109.977	Smarcc1	SWI/SNF related, matrix associated, actin dependent regulator of chromatin, subfamily c, member 1
1420272_at	1085.43	1758.77	1.62034	2.45e-09	5.4e-05	m	ambig	ambig	---	---
1427408_a_at	228.801	370.735	1.62034	<4.05E-35	<8.93E-31	m	ambig	ambig	Thrap3	thyroid hormone receptor associated protein 3
1438165_x_at	2582.61	1594.27	1.61994	6.24e-28	1.38e-23	f	ambig	ambig	Vat1	vesicle amine transport protein 1 homolog (T californica)
1422054_a_at	189.569	307.003	1.61948	<4.05E-35	<8.93E-31	m	3	31.2877	Skil	SKI-like
1459817_at	188.74	305.604	1.61918	4.1e-07	0.00904	m	18	63.7865	---	---
1450958_at	331.041	535.832	1.61863	1.47e-07	0.00323	m	3	57.375	Tm4sf1	transmembrane 4 superfamily member 1
1449109_at	41.0462	66.4184	1.61814	7.6e-09	0.000168	m	10	94.8412	Socs2	suppressor of cytokine signaling 2
1443088_at	424.624	262.461	1.61785	4.86e-13	1.07e-08	f	13	108.984	9930031P18Rik	RIKEN cDNA 9930031P18 gene
1428637_at	2735.79	1691.1	1.61776	3.92e-21	8.65e-17	f	10	118.259	Dyrk2	dual-specificity tyrosine-(Y)-phosphorylation regulated kinase 2
1434077_at	305.351	493.907	1.61751	<4.05E-35	<8.93E-31	m	13	8.80221	Wdr37	WD repeat domain 37
1434589_x_at	2063.93	3338.05	1.61733	<4.05E-35	<8.93E-31	m	2	26.742	Surf4	surfeit gene 4
1433804_at	520.268	840.68	1.61586	<4.05E-35	<8.93E-31	m	4	100.65	Jak1	Janus kinase 1
1450020_at	82.3839	133.119	1.61584	2.3e-08	0.000506	m	9	119.898	Cx3cr1	chemokine (C-X3-C) receptor 1
1457780_at	450.225	278.668	1.61563	4.78e-13	1.05e-08	f	ambig	ambig	Stx11	syntaxin 11
1417067_s_at	184.632	114.29	1.61547	4.51e-10	9.94e-06	f	1	182.002	Cabc1	chaperone, ABC1 activity of bc1 complex like (S. pombe)
1434050_at	477.501	771.338	1.61536	<4.05E-35	<8.93E-31	m	16	21.3841	AI315068	expressed sequence AI315068
1441850_x_at	845.987	1366.39	1.61515	<4.05E-35	<8.93E-31	m	11	3.81719	Tcn2	transcobalamin 2
1448367_at	105.877	171.002	1.61509	<4.05E-35	<8.93E-31	m	4	154.837	Sdf4	stromal cell derived factor 4
1451765_a_at	108.503	175.209	1.61478	<4.05E-35	<8.93E-31	m	12	85.2666	Entpd5	ectonucleoside triphosphate diphosphohydrolase 5
1449983_a_at	562.815	908.626	1.61443	1.39e-13	3.07e-09	m	13	33.9722	Nqo2	NAD(P)H dehydrogenase, quinone 2
1440861_a_at	123.448	199.244	1.61399	5.77e-15	1.27e-10	m	7	44.4642	---	---
1434485_a_at	2563.47	4137.13	1.61388	<4.05E-35	<8.93E-31	m	11	21.2216	Ugp2	UDP-glucose pyrophosphorylase 2
1441881_x_at	141.629	228.546	1.61369	7.33e-15	1.62e-10	m	5	125.301	3110032G18Rik	RIKEN cDNA 3110032G18 gene
1427993_at	95.8559	154.638	1.61323	<4.05E-35	<8.93E-31	m	10	62.3756	Rufy2	RUN and FYVE domain-containing 2
1452336_at	122.887	76.1947	1.6128	3.36e-13	7.4e-09	f	14	64.3128	BC027382	cDNA sequence BC027382
1428129_at	524.249	845.325	1.61245	<4.05E-35	<8.93E-31	m	18	66.1061	Lman1	lectin, mannose-binding, 1
1428853_at	459.865	285.211	1.61236	1.27e-08	0.000281	f	13	63.5174	Ptch1	patched homolog 1
1456911_at	95.0032	153.179	1.61236	<4.05E-35	<8.93E-31	m	9	113.75	Clasp2	CLIP associating protein 2
1447181_s_at	877.399	1414.61	1.61228	<4.05E-35	<8.93E-31	m	14	53.3245	Slc7a7	solute carrier family 7 (cationic amino acid transporter, y+ system), member 7
1449153_at	13451.5	21687.2	1.61225	5.35e-11	1.18e-06	m	9	7.34742	Mmp12	matrix metallopeptidase 12
1420946_at	168.5	271.656	1.6122	<4.05E-35	<8.93E-31	m	X	102.002	Atrx	alpha thalassemia/mental retardation syndrome X-linked homolog (human)
1426500_at	1108.52	687.6	1.61215	4.74e-29	1.05e-24	f	4	151.141	Icmt	isoprenylcysteine carboxyl methyltransferase
1427385_s_at	194.189	312.743	1.61051	2.97e-13	6.56e-09	m	12	81.0869	Actn1	actinin, alpha 1
1457756_at	56.4505	90.8947	1.61017	<4.05E-35	<8.93E-31	m	ambig	ambig	Zfp192	zinc finger protein 192
1446447_at	54.6763	33.964	1.60983	1.79e-06	0.0394	f	10	94.14	4921537D05Rik	RIKEN cDNA 4921537D05 gene
1455930_at	218.192	351.162	1.60942	4.16e-12	9.17e-08	m	ambig	ambig	LOC673503	hypothetical protein LOC673503
1451873_a_at	90.7301	146.017	1.60935	<4.05E-35	<8.93E-31	m	13	56.7127	Smad5	MAD homolog 5 (Drosophila)
1421686_at	39.9194	64.2289	1.60897	1.48e-07	0.00327	m	ambig	ambig	Rfrp	RFamide-related peptide
1451746_a_at	670.063	1078.05	1.60888	<4.05E-35	<8.93E-31	m	18	46.8578	Atg12	autophagy-related 12 (yeast)
1460599_at	126.818	203.992	1.60854	<4.05E-35	<8.93E-31	m	19	29.6778	D19Wsu12e	DNA segment, Chr 19, Wayne State University 12, expressed
1434181_at	126.858	203.989	1.60801	1.51e-07	0.00334	m	14	44.3807	Plekhc1	pleckstrin homology domain containing, family C (with FERM domain) member 1
1457425_at	97.1108	156.151	1.60797	3.47e-07	0.00766	m	ambig	ambig	C130038G02Rik	RIKEN cDNA C130038G02 gene
1420249_s_at	12126.6	19497.4	1.60782	4.05e-09	8.94e-05	m	ambig	ambig	Ccl6	chemokine (C-C motif) ligand 6
1431465_s_at	242.4	389.582	1.60718	<4.05E-35	<8.93E-31	m	16	32.7976	Fyttd1	forty-two-three domain containing 1
1429912_at	43.1032	69.2702	1.60708	7.34e-09	0.000162	m	ambig	ambig	Spag4l	sperm associated antigen 4-like
1435398_at	2272.91	1414.9	1.60641	1.02e-13	2.26e-09	f	10	9.44794	Stxbp5	syntaxin binding protein 5 (tomosyn)
1447944_at	74.8559	120.204	1.6058	<4.05E-35	<8.93E-31	m	5	138.331	Zkscan1	zinc finger with KRAB and SCAN domains 1
1436385_at	93.4462	150.025	1.60546	<4.05E-35	<8.93E-31	m	ambig	ambig	Ganc	glucosidase, alpha; neutral C
1442100_at	53.9677	86.6096	1.60484	<4.05E-35	<8.93E-31	m	7	128.402	Inpp5f	inositol polyphosphate-5-phosphatase F
1438154_x_at	290.696	466.419	1.60449	1.75e-13	3.85e-09	m	ambig	ambig	2610002J02Rik	RIKEN cDNA 2610002J02 gene
1421215_a_at	124.526	199.758	1.60415	<4.05E-35	<8.93E-31	m	14	25.2476	Slmap	sarcolemma associated protein
1451737_at	211.544	339.305	1.60395	<4.05E-35	<8.93E-31	m	13	102.782	Pik3r1	phosphatidylinositol 3-kinase, regulatory subunit, polypeptide 1 (p85 alpha)
1460567_at	876.925	546.751	1.60388	3.37e-29	7.42e-25	f	9	72.4181	Rfxdc2	regulatory factor X domain containing 2 homolog (human)
1418515_at	487.409	303.904	1.60382	4.05e-29	8.93e-25	f	5	108.306	Mtf2	metal response element binding transcription factor 2
1455805_x_at	427.01	684.824	1.60377	<4.05E-35	<8.93E-31	m	ambig	ambig	Ccdc22	coiled-coil domain containing 22
1425684_at	445.939	278.15	1.60323	9.92e-24	2.19e-19	f	6	34.3144	2310005E10Rik	RIKEN cDNA 2310005E10 gene
1423267_s_at	689.073	429.918	1.6028	4.41e-23	9.72e-19	f	15	103.172	Itga5	integrin alpha 5 (fibronectin receptor alpha)
1450105_at	886.166	1420.27	1.60271	<4.05E-35	<8.93E-31	m	9	70.4783	---	---
1415989_at	201.44	322.849	1.60271	5.84e-10	1.29e-05	m	3	116.102	Vcam1	vascular cell adhesion molecule 1
1416190_a_at	418.182	669.465	1.60089	<4.05E-35	<8.93E-31	m	6	88.4692	Sec61a1	Sec61 alpha 1 subunit (S. cerevisiae)
1423637_at	160.505	256.885	1.60048	<4.05E-35	<8.93E-31	m	10	98.5378	Galnt4	UDP-N-acetyl-alpha-D-galactosamine:polypeptide N-acetylgalactosaminyltransferase 4
1425054_a_at	1333.48	2134.06	1.60036	<4.05E-35	<8.93E-31	m	ambig	ambig	2510006D16Rik	RIKEN cDNA 2510006D16 gene
1431169_at	82.2516	131.606	1.60004	<4.05E-35	<8.93E-31	m	1	54.4227	D230012E17Rik	RIKEN cDNA D230012E17 gene
1431253_s_at	255.866	409.218	1.59935	<4.05E-35	<8.93E-31	m	8	86.1494	Tbc1d9	TBC1 domain family, member 9
1426541_a_at	487.4	304.756	1.59931	4.38e-21	9.66e-17	f	9	14.106	Endod1	endonuclease domain containing 1
1431035_at	117.924	188.558	1.59898	<4.05E-35	<8.93E-31	m	12	72.8706	Daam1	dishevelled associated activator of morphogenesis 1
1425863_a_at	874.096	1397.6	1.5989	7.93e-08	0.00175	m	6	137.217	Ptpro	protein tyrosine phosphatase, receptor type, O
1443984_at	63.6656	101.792	1.59886	<4.05E-35	<8.93E-31	m	1	182.485	Lin9	lin-9 homolog (C. elegans)
1435915_at	31.5118	50.364	1.59826	3.91e-11	8.62e-07	m	ambig	ambig	Jmjd4	jumonji domain containing 4
1438941_x_at	3859.1	2414.97	1.59799	3.83e-33	8.45e-29	f	ambig	ambig	Ampd2	adenosine monophosphate deaminase 2 (isoform L)
1419280_at	2711.47	1696.9	1.59789	4.4e-28	9.72e-24	f	2	18.76	Pip5k2a	phosphatidylinositol-4-phosphate 5-kinase, type II, alpha
1428396_at	123.745	197.726	1.59785	<4.05E-35	<8.93E-31	m	5	145.13	Smurf1 /// LOC640390	SMAD specific E3 ubiquitin protein ligase 1 /// similar to Smad ubiquitination regulatory factor 1 (Ubiquitin--protein ligase SMURF1) (Smad-specific E3 ubiquitin ligase 1) (hSMURF1)
1448332_at	508.597	812.49	1.59751	<4.05E-35	<8.93E-31	m	1	173.963	Pex19	peroxisome biogenesis factor 19
1447874_x_at	82.4968	131.789	1.5975	<4.05E-35	<8.93E-31	m	7	105.432	Smpd1	sphingomyelin phosphodiesterase 1, acid lysosomal
1420887_a_at	326.83	521.773	1.59646	4.38e-08	0.000965	m	2	152.472	Bcl2l1	Bcl2-like 1
1421459_a_at	43.5688	69.5105	1.59542	6.02e-12	1.33e-07	m	4	107.3	Lrp8	low density lipoprotein receptor-related protein 8, apolipoprotein e receptor
1417832_at	311.639	497.158	1.5953	<4.05E-35	<8.93E-31	m	X	147.357	Smc1a	structural maintenance of chromosomes 1A
1418893_at	1445.27	905.954	1.5953	9.13e-35	2.01e-30	f	17	34.2005	Pbx2	pre B-cell leukemia transcription factor 2
1454201_a_at	128.429	204.853	1.59506	<4.05E-35	<8.93E-31	m	18	9.3864	5730405I09Rik	RIKEN cDNA 5730405I09 gene
1447568_at	209.2	131.171	1.59486	3.01e-12	6.64e-08	f	5	115.597	2010003O18Rik	RIKEN cDNA 2010003O18 gene
1419763_at	66.1151	105.424	1.59455	<4.05E-35	<8.93E-31	m	X	33.5582	2610020O08Rik	RIKEN cDNA 2610020O08 gene
1439517_at	113.809	181.471	1.59453	6.05e-07	0.0133	m	4	94.4373	Mysm1	myb-like, SWIRM and MPN domains 1
1453263_at	310.725	495.291	1.59399	<4.05E-35	<8.93E-31	m	13	59.5949	Mak10	MAK10 homolog, amino-acid N-acetyltransferase subunit, (S. cerevisiae)
1420464_s_at	6272.59	9997.31	1.59381	<4.05E-35	<8.93E-31	m	7	3.4873	Pira1 /// Pira11 /// Pira2 /// Pira3 /// Pira4 /// Pira6 /// Lilrb3 /// LOC619608 /// LOC669449 /// LOC669458 /// LOC675749	paired-Ig-like receptor A1 /// paired-Ig-like receptor A11 /// paired-Ig-like receptor A2 /// paired-Ig-like receptor A3 /// paired-Ig-like receptor A4 /// paired-Ig-like receptor A6 /// leukocyte immunoglobulin-like receptor, subfamily B (with TM and ITIM domains), member 3 /// hypothetical LOC619608 /// similar to paired-Ig-like receptor A11 /// similar to paired-Ig-like receptor A11 /// simila…
1453269_at	61.3538	97.7614	1.59341	2.06e-11	4.54e-07	m	10	60.1594	Unc5b	unc-5 homolog B (C. elegans)
1452115_a_at	92.4161	147.221	1.59302	8.69e-13	1.92e-08	m	3	40.8966	Plk4	polo-like kinase 4 (Drosophila)
1459910_at	72.7215	115.832	1.59281	<4.05E-35	<8.93E-31	m	8	36.3	Tnks	tankyrase, TRF1-interacting ankyrin-related ADP-ribose polymerase
1450431_a_at	567.529	903.873	1.59265	4.52e-07	0.00997	m	9	72.4609	Nedd4	neural precursor cell expressed, developmentally down-regulted gene 4
1432245_s_at	267.041	425.218	1.59233	<4.05E-35	<8.93E-31	m	ambig	ambig	Ttc9c	tetratricopeptide repeat domain 9C
1456827_at	162.477	258.705	1.59225	<4.05E-35	<8.93E-31	m	ambig	ambig	AA987161	expressed sequence AA987161
1424739_at	50.7935	80.8746	1.59222	1.55e-15	3.43e-11	m	14	47.9881	4932432K03Rik	RIKEN cDNA 4932432K03 gene
1427077_a_at	587.055	934.2	1.59133	<4.05E-35	<8.93E-31	m	11	83.1409	Ap2b1	adaptor-related protein complex 2, beta 1 subunit
1453130_at	60.6602	96.5149	1.59107	2.77e-13	6.12e-09	m	5	110.979	Ep400	E1A binding protein p400
1428909_at	551.386	876.857	1.59028	4.68e-10	1.03e-05	m	ambig	ambig	A130040M12Rik	RIKEN cDNA A130040M12 gene
1426359_at	591.838	940.969	1.58991	<4.05E-35	<8.93E-31	m	1	135.449	Zc3h11a	zinc finger CCCH type containing 11A
1418452_at	448.919	713.453	1.58927	<4.05E-35	<8.93E-31	m	14	18.6646	Gng2	guanine nucleotide binding protein (G protein), gamma 2 subunit
1447816_x_at	277.444	440.931	1.58926	1.36e-08	0.000301	m	14	30.932	Oxnad1	oxidoreductase NAD-binding domain containing 1
1460055_at	55.6989	88.4465	1.58794	2.38e-14	5.24e-10	m	ambig	ambig	Evi2a	Ecotropic viral integration site 2a
1435527_at	1252.17	788.713	1.58761	2.5e-32	5.51e-28	f	10	80.8008	Nfic	nuclear factor I/C
1426997_at	244.059	153.731	1.58758	4.08e-17	8.99e-13	f	11	98.558	Thra	thyroid hormone receptor alpha
1429591_at	203.095	322.412	1.5875	<4.05E-35	<8.93E-31	m	8	26.6225	Tacc1	transforming, acidic coiled-coil containing protein 1
1434843_at	2984.04	1880.08	1.58718	1.28e-31	2.82e-27	f	12	65.9352	A430041B07Rik	RIKEN cDNA A430041B07 gene
1451743_at	669.875	1063.14	1.58708	<4.05E-35	<8.93E-31	m	19	46.6977	D19Wsu162e	DNA segment, Chr 19, Wayne State University 162, expressed
1439572_at	189.635	119.528	1.58654	1.62e-12	3.58e-08	f	1	129.933	---	---
1437772_s_at	1766.44	2801.18	1.58577	<4.05E-35	<8.93E-31	m	4	135.193	Fuca1	fucosidase, alpha-L- 1, tissue
1448538_a_at	2903.18	4602.39	1.58529	<4.05E-35	<8.93E-31	m	4	134.196	D4Wsu53e	DNA segment, Chr 4, Wayne State University 53, expressed
1433694_at	795.008	501.496	1.58527	9.42e-07	0.0208	f	7	114.328	Pde3b	phosphodiesterase 3B, cGMP-inhibited
1421011_at	1857.02	2943.63	1.58513	1.24e-13	2.74e-09	m	5	104.231	Dhrs8	dehydrogenase/reductase (SDR family) member 8
1422452_at	1210.12	763.689	1.58457	9.13e-29	2.01e-24	f	7	128.315	Bag3	Bcl2-associated athanogene 3
1429468_at	1034.01	652.664	1.58429	4.39e-26	9.67e-22	f	3	137.852	1110018F16Rik	RIKEN cDNA 1110018F16 gene
1420954_a_at	478.182	757.395	1.58391	<4.05E-35	<8.93E-31	m	5	34.8907	Add1	adducin 1 (alpha)
1425487_at	477.435	756.143	1.58376	<4.05E-35	<8.93E-31	m	11	43.2772	D11Ertd730e	DNA segment, Chr 11, ERATO Doi 730, expressed
1457930_at	59.0484	37.2842	1.58374	4.89e-07	0.0108	f	X	147.598	Jarid1c	jumonji, AT rich interactive domain 1C (Rbp2 like)
1422646_at	83.2527	131.736	1.58236	8.88e-16	1.96e-11	m	2	119.589	Mga	MAX gene associated
1416222_at	1076.21	1702.68	1.58211	1.07e-11	2.37e-07	m	X	69.1712	Nsdhl	NAD(P) dependent steroid dehydrogenase-like
1431039_at	134.838	213.316	1.58202	<4.05E-35	<8.93E-31	m	8	82.5693	Otud4	OTU domain containing 4
1426614_at	3314.63	2095.47	1.5818	5.46e-15	1.2e-10	f	2	165.475	Prkcbp1	protein kinase C binding protein 1
1452886_at	146.965	232.466	1.58178	<4.05E-35	<8.93E-31	m	12	65.8606	---	0 day neonate cerebellum cDNA, RIKEN full-length enriched library, clone:C230071G16 product:unclassifiable, full insert sequence
1447931_at	3508.27	2219.5	1.58066	5.41e-29	1.19e-24	f	8	27.139	Whsc1l1	Wolf-Hirschhorn syndrome candidate 1-like 1 (human)
1428384_at	188.208	297.483	1.58061	2.38e-07	0.00525	m	4	80.3819	D4Bwg0951e	DNA segment, Chr 4, Brigham & Women's Genetics 0951 expressed
1426947_x_at	384.096	607.066	1.58051	2.25e-07	0.00496	m	10	76.0395	Col6a2	procollagen, type VI, alpha 2
1457367_at	122.976	77.8272	1.58012	5.47e-10	1.21e-05	f	ambig	ambig	Amy2	Amylase 2, pancreatic
1425733_a_at	131.62	207.942	1.57986	3.9e-07	0.00861	m	6	137.443	Eps8	epidermal growth factor receptor pathway substrate 8
1430563_at	50.8312	80.2939	1.57962	2.22e-16	4.9e-12	m	10	53.2996	Mcmdc1	minichromosome maintenance deficient domain containing 1
1416601_a_at	235.972	372.696	1.57941	4.44e-16	9.79e-12	m	16	92.2808	Dscr1	Down syndrome critical region homolog 1 (human)
1451530_at	41.0151	64.7719	1.57922	1.18e-10	2.6e-06	m	11	16.6523	Egfr	epidermal growth factor receptor
1452430_s_at	1474.44	2328.16	1.57901	<4.05E-35	<8.93E-31	m	11	87.8639	Sfrs1	splicing factor, arginine/serine-rich 1 (ASF/SF2)
1437637_at	187.519	296.082	1.57894	<4.05E-35	<8.93E-31	m	5	20.2716	Phtf2	putative homeodomain transcription factor 2
1432097_a_at	64.7161	102.147	1.57839	<4.05E-35	<8.93E-31	m	19	56.5996	Dclre1a	DNA cross-link repair 1A, PSO2 homolog (S. cerevisiae)
1428937_at	5097.37	3229.56	1.57835	1.99e-34	4.38e-30	f	10	98.3449	Atp2b1	ATPase, Ca++ transporting, plasma membrane 1
1456107_x_at	1438.07	2269.19	1.57794	<4.05E-35	<8.93E-31	m	ambig	ambig	Eftud2	elongation factor Tu GTP binding domain containing 2
1444746_at	334.922	212.283	1.57771	7.24e-14	1.6e-09	f	3	119.723	Ptbp2	Polypyrimidine tract binding protein 2
1438661_a_at	310.416	489.625	1.57732	<4.05E-35	<8.93E-31	m	11	103.789	Arf2	ADP-ribosylation factor 2
1451738_at	740.501	1167.99	1.5773	<4.05E-35	<8.93E-31	m	X	97.8428	Ogt	O-linked N-acetylglucosamine (GlcNAc) transferase (UDP-N-acetylglucosamine:polypeptide-N-acetylglucosaminyl transferase)
1427559_a_at	227.911	359.442	1.57712	<4.05E-35	<8.93E-31	m	2	73.6197	Atf2	activating transcription factor 2
1416704_at	1038.88	1638.17	1.57686	<4.05E-35	<8.93E-31	m	17	28.4189	Mapk14	mitogen activated protein kinase 14
1427703_at	165.841	105.172	1.57685	1.81e-10	3.99e-06	f	ambig	ambig	Pafah1b1	platelet-activating factor acetylhydrolase, isoform 1b, beta1 subunit
1416572_at	4759.15	7503.32	1.57661	<4.05E-35	<8.93E-31	m	14	53.3857	Mmp14	matrix metallopeptidase 14 (membrane-inserted)
1419501_at	121.641	191.688	1.57585	<4.05E-35	<8.93E-31	m	13	97.5814	Polk	polymerase (DNA directed), kappa
1429296_at	2450.54	3861.62	1.57583	<4.05E-35	<8.93E-31	m	12	3.24743	Rab10	RAB10, member RAS oncogene family
1457073_at	135.977	86.293	1.57576	1.9e-14	4.19e-10	f	ambig	ambig	Ogt	O-linked N-acetylglucosamine (GlcNAc) transferase (UDP-N-acetylglucosamine:polypeptide-N-acetylglucosaminyl transferase)
1435348_at	277.973	176.432	1.57553	1.52e-28	3.35e-24	f	ambig	ambig	D930009K15Rik	RIKEN cDNA D930009K15 gene
1451241_at	68.5914	108.034	1.57504	9.88e-07	0.0218	m	12	31.8514	Lamb1-1	laminin B1 subunit 1
1425271_at	75.7108	119.232	1.57483	3.03e-09	6.69e-05	m	11	100.908	Psmc3ip	proteasome (prosome, macropain) 26S subunit, ATPase 3, interacting protein
1421060_at	46.7978	73.6614	1.57403	1.19e-13	2.62e-09	m	17	56.5794	Mllt1	myeloid/lymphoid or mixed lineage-leukemia translocation to 1 homolog (Drosophila)
1431371_at	31.1247	48.9553	1.57287	9.37e-08	0.00207	m	10	124.625	9030411M13Rik	RIKEN cDNA 9030411M13 gene
1419190_at	449.917	707.595	1.57272	<4.05E-35	<8.93E-31	m	19	55.3693	Vti1a	vesicle transport through interaction with t-SNAREs homolog 1A (yeast)
1452550_a_at	192.576	302.836	1.57255	3.29e-10	7.26e-06	m	X	64.9557	Fmr1	fragile X mental retardation syndrome 1 homolog
1449646_s_at	215.273	338.394	1.57193	2.33e-07	0.00515	m	15	75.7391	Tigd5	tigger transposable element derived 5
1435162_at	27.7925	43.686	1.57186	4.07e-08	0.000897	m	5	99.17	Prkg2	protein kinase, cGMP-dependent, type II
1426636_a_at	44.1892	69.4588	1.57185	4.44e-16	9.79e-12	m	X	38.316	Birc4	baculoviral IAP repeat-containing 4
1418356_at	359.681	228.885	1.57145	3.42e-14	7.54e-10	f	15	78.237	Mpst	mercaptopyruvate sulfurtransferase
1449188_at	611.085	388.914	1.57126	9.43e-32	2.08e-27	f	10	79.5514	Midn	midnolin
1419580_at	263.177	167.549	1.57075	8.45e-23	1.86e-18	f	11	69.835	---	---
1450089_a_at	471.176	740.081	1.57071	<4.05E-35	<8.93E-31	m	9	103.046	Srprb	signal recognition particle receptor, B subunit
1426258_at	2286.75	1455.94	1.57064	2.99e-10	6.58e-06	f	9	41.7187	Sorl1	sortilin-related receptor, LDLR class A repeats-containing
1430575_a_at	266.791	418.953	1.57034	<4.05E-35	<8.93E-31	m	1	43.8786	Tpp2	tripeptidyl peptidase II
1454106_a_at	240.728	378.021	1.57032	<4.05E-35	<8.93E-31	m	18	74.3415	Cxxc1	CXXC finger 1 (PHD domain)
1448893_at	838.788	534.249	1.57003	5.78e-28	1.27e-23	f	5	125.306	Ncor2	nuclear receptor co-repressor 2
1429980_x_at	237.174	372.353	1.56995	<4.05E-35	<8.93E-31	m	11	119.935	1810073N04Rik	RIKEN cDNA 1810073N04 gene
1430777_a_at	301.751	473.629	1.5696	<4.05E-35	<8.93E-31	m	15	12.2662	Golph3	golgi phosphoprotein 3
1452137_at	496.69	779.473	1.56933	<4.05E-35	<8.93E-31	m	1	182.563	Acbd3	acyl-Coenzyme A binding domain containing 3
1418181_at	504.22	321.33	1.56917	2.07e-16	4.56e-12	f	15	73.5765	Ptp4a3	protein tyrosine phosphatase 4a3
1422678_at	410.957	261.957	1.5688	1.04e-08	0.000229	f	7	99.0289	Dgat2	diacylglycerol O-acyltransferase 2
1451412_a_at	469.965	737.244	1.56872	2.22e-15	4.9e-11	m	11	78.3526	Ift20	intraflagellar transport 20 homolog (Chlamydomonas)
1423214_at	358.517	562.275	1.56833	2.25e-11	4.95e-07	m	10	94.2207	Plxnc1	plexin C1
1427967_at	356.411	558.654	1.56744	<4.05E-35	<8.93E-31	m	ambig	ambig	Srgap2	SLIT-ROBO Rho GTPase activating protein 2
1432007_s_at	421.635	269.132	1.56665	6.9e-13	1.52e-08	f	7	141.414	Ap2a2	adaptor protein complex AP-2, alpha 2 subunit
1420500_at	1144.38	730.55	1.56646	1.88e-21	4.14e-17	f	2	18.1344	Dnajc1	DnaJ (Hsp40) homolog, subfamily C, member 1
1439200_x_at	427.673	273.101	1.56599	2.49e-11	5.49e-07	f	ambig	ambig	Rhox4b	Reproductive homeobox 4B
1419742_at	309.449	484.525	1.56576	<4.05E-35	<8.93E-31	m	2	130.838	1700037H04Rik	RIKEN cDNA 1700037H04 gene
1429834_a_at	264.306	413.835	1.56574	<4.05E-35	<8.93E-31	m	19	6.0759	1110014N23Rik	RIKEN cDNA 1110014N23 gene
1424332_at	215.267	336.971	1.56537	<4.05E-35	<8.93E-31	m	17	25.6097	Rab40c	Rab40c, member RAS oncogene family
1434155_a_at	1399.79	894.391	1.56508	1.83e-23	4.04e-19	f	17	35.5006	2310061I04Rik	RIKEN cDNA 2310061I04 gene
1417576_a_at	81.972	128.279	1.56491	<4.05E-35	<8.93E-31	m	12	103.79	Otub2	OTU domain, ubiquitin aldehyde binding 2
1445689_at	159.126	101.737	1.56409	3.12e-15	6.89e-11	f	ambig	ambig	---	Transcribed locus
1440228_at	118.059	184.655	1.56409	<4.05E-35	<8.93E-31	m	ambig	ambig	Ranbp6	RAN binding protein 6
1426839_at	300.62	470.14	1.5639	<4.05E-35	<8.93E-31	m	7	99.9562	Pold3	polymerase (DNA-directed), delta 3, accessory subunit
1421383_at	150.045	234.655	1.5639	<4.05E-35	<8.93E-31	m	ambig	ambig	Ccdc82	coiled-coil domain containing 82
1443396_at	309.423	197.855	1.56388	1.03e-12	2.27e-08	f	ambig	ambig	Smndc1 /// LOC545792	survival motor neuron domain containing 1 /// similar to survival motor neuron domain containing 1
1456808_at	506.481	323.868	1.56385	2.61e-10	5.75e-06	f	ambig	ambig	4933426M11Rik	RIKEN cDNA 4933426M11 gene
1418516_at	2016.18	1289.37	1.5637	2.66e-33	5.86e-29	f	5	108.306	Mtf2	metal response element binding transcription factor 2
1451911_a_at	101.846	159.205	1.56319	4.78e-12	1.05e-07	m	ambig	ambig	Ace	angiotensin I converting enzyme (peptidyl-dipeptidase A) 1
1448401_at	1718.32	1099.39	1.56297	1.12e-33	2.47e-29	f	11	106.079	Smarcd2	SWI/SNF related, matrix associated, actin dependent regulator of chromatin, subfamily d, member 2
1416374_at	738.214	1153.39	1.5624	<4.05E-35	<8.93E-31	m	14	19.8219	Ap3m1 /// LOC671800	adaptor-related protein complex 3, mu 1 subunit /// similar to AP-3 complex subunit mu-1 (Adapter-related protein complex 3 mu-1 subunit) (Mu-adaptin 3A) (AP-3 adapter complex mu3A subunit)
1423518_at	1795.05	1149.02	1.56225	4.38e-29	9.66e-25	f	9	57.4248	Csk	c-src tyrosine kinase
1460330_at	6089.01	9510.76	1.56196	1.04e-08	0.00023	m	5	97.0337	Anxa3	annexin A3
1458615_at	74.5269	116.398	1.56183	2.4e-14	5.29e-10	m	5	33.2211	Depdc5	DEP domain containing 5
1450853_at	1632.35	1045.17	1.56181	1.29e-24	2.84e-20	f	19	14.5151	Tle4	transducin-like enhancer of split 4, homolog of Drosophila E(spl)
1445337_at	175.167	273.489	1.56131	<4.05E-35	<8.93E-31	m	9	104.087	Dnajc13	DnaJ (Hsp40) homolog, subfamily C, member 13
1421337_at	84.5828	132.039	1.56107	<4.05E-35	<8.93E-31	m	X	44.6569	Elf4	E74-like factor 4 (ets domain transcription factor)
1456078_x_at	175.326	273.582	1.56042	4.86e-12	1.07e-07	m	2	25.0442	Tubb2c	tubulin, beta 2c
1451950_a_at	293.872	458.521	1.56027	<4.05E-35	<8.93E-31	m	16	38.3783	Cd80	CD80 antigen
1427188_at	894.214	1395.08	1.56011	<4.05E-35	<8.93E-31	m	9	59.19	Arih1	ariadne ubiquitin-conjugating enzyme E2 binding protein homolog 1 (Drosophila)
1440011_at	103.195	66.1649	1.55966	4.03e-11	8.9e-07	f	15	53.1559	Ext1	Exostoses (multiple) 1
1419569_a_at	515.974	330.911	1.55926	8.49e-09	0.000187	f	7	78.7873	Isg20	interferon-stimulated protein
1444327_at	44.2011	68.8974	1.55873	6.16e-11	1.36e-06	m	15	37.9595	Edd1	E3 ubiquitin protein ligase, HECT domain containing, 1
1416475_at	910.122	1418.62	1.55871	<4.05E-35	<8.93E-31	m	18	35.8976	Ube2d2	ubiquitin-conjugating enzyme E2D 2
1422849_a_at	11642.2	7471.47	1.55823	6.84e-35	1.51e-30	f	14	53.8484	Pabpn1	poly(A) binding protein, nuclear 1
1438743_at	47.5785	74.1377	1.55822	3.53e-11	7.78e-07	m	4	6.19276	Cyp7a1	cytochrome P450, family 7, subfamily a, polypeptide 1
1426247_at	4125.31	2647.47	1.55821	4.71e-18	1.04e-13	f	14	120.419	Stk24	serine/threonine kinase 24 (STE20 homolog, yeast)
1436944_x_at	6771.8	4346.25	1.55808	5.43e-13	1.2e-08	f	11	3.03169	4933439C20Rik	RIKEN cDNA 4933439C20 gene
1454144_a_at	91.8172	143.05	1.55799	<4.05E-35	<8.93E-31	m	4	21.8186	Ccnc	cyclin C
1449451_at	33.0301	51.4535	1.55778	1.14e-07	0.00252	m	1	109.189	Serpinb11	serine (or cysteine) peptidase inhibitor, clade B (ovalbumin), member 11
1437576_at	346.758	222.606	1.55772	3.04e-12	6.7e-08	f	17	35.5283	2810427A07Rik	RIKEN cDNA 2810427A07 gene
1423260_at	64.4516	100.337	1.55678	2.11e-06	0.0466	m	13	48.273	Id4	inhibitor of DNA binding 4
1450829_at	541.266	842.579	1.55668	2e-15	4.41e-11	m	10	18.6916	Tnfaip3	tumor necrosis factor, alpha-induced protein 3
1435080_x_at	823.796	529.385	1.55614	2.86e-23	6.31e-19	f	4	21.9655	5730406M06Rik	RIKEN cDNA 5730406M06 gene
1443526_at	317.626	204.113	1.55613	3.72e-09	8.21e-05	f	2	92.0392	---	---
1424952_at	70.5086	109.719	1.55611	<4.05E-35	<8.93E-31	m	5	73.5719	Ociad1	OCIA domain containing 1
1430704_at	2243.05	3490.19	1.55601	1.11e-15	2.45e-11	m	10	119.568	Irak3	interleukin-1 receptor-associated kinase 3
1431993_a_at	86.6	134.74	1.55589	<4.05E-35	<8.93E-31	m	4	44.1505	Rnf38	ring finger protein 38
1436666_at	74.5817	47.9412	1.55569	1.28e-09	2.82e-05	f	11	77.864	Flot2	Flotillin 2
1449589_x_at	75.1505	116.901	1.55556	<4.05E-35	<8.93E-31	m	X	33.5582	2610020O08Rik	RIKEN cDNA 2610020O08 gene
1441967_at	939.544	604.118	1.55523	6.59e-32	1.45e-27	f	7	141.26	Pddc1	Parkinson disease 7 domain containing 1
1447822_x_at	45.5828	70.8737	1.55483	3.85e-13	8.5e-09	m	5	137.525	2700038N03Rik	RIKEN cDNA 2700038N03 gene
1420823_at	909.902	1414.61	1.55469	<4.05E-35	<8.93E-31	m	13	51.7137	Sema4d	sema domain, immunoglobulin domain (Ig), transmembrane domain (TM) and short cytoplasmic domain, (semaphorin) 4D
1458710_at	182.23	117.285	1.55374	2.45e-12	5.39e-08	f	ambig	ambig	Polr2a	Polymerase (RNA) II (DNA directed) polypeptide A
1440317_at	141.769	91.2579	1.5535	1.76e-10	3.88e-06	f	17	29.8912	C130068B02Rik	RIKEN cDNA C130068B02 gene
1458148_at	51.6548	80.2289	1.55317	1.91e-08	0.000422	m	16	3.86023	D230007K08Rik	RIKEN cDNA D230007K08 gene
1445827_at	205.622	132.405	1.55297	5.08e-09	0.000112	f	ambig	ambig	Prkcbp1	Protein kinase C binding protein 1
1449966_s_at	691.457	1073.78	1.55292	<4.05E-35	<8.93E-31	m	14	58.3951	Cab39l	calcium binding protein 39-like
1417872_at	85.1204	132.175	1.55279	9.93e-08	0.00219	m	X	53.0785	Fhl1	four and a half LIM domains 1
1422025_at	266.795	414.277	1.55279	<4.05E-35	<8.93E-31	m	6	97.9572	Mitf	microphthalmia-associated transcription factor
1425106_a_at	220.774	342.792	1.55268	<4.05E-35	<8.93E-31	m	12	109.308	Wars	tryptophanyl-tRNA synthetase
1435226_at	2290.57	1475.44	1.55246	1.37e-30	3.02e-26	f	4	128.56	Ibrdc3	IBR domain containing 3
1443726_at	96.5892	149.947	1.55242	1.09e-07	0.00241	m	ambig	ambig	Smyd1	SET and MYND domain containing 1
1430289_a_at	219.484	340.688	1.55222	<4.05E-35	<8.93E-31	m	3	106.087	Wdr77	WD repeat domain 77
1438679_at	123.641	191.852	1.55169	2.22e-16	4.9e-12	m	19	46.5687	Trim8	Tripartite motif protein 8
1439908_at	57.0828	88.5544	1.55133	<4.05E-35	<8.93E-31	m	5	138.315	Zkscan1	zinc finger with KRAB and SCAN domains 1
1454844_at	112.643	174.68	1.55074	1.27e-11	2.8e-07	m	15	81.0658	Mchr1	melanin-concentrating hormone receptor 1
1434335_at	1363.14	879.582	1.54976	3.13e-24	6.9e-20	f	15	100.046	AI317237	expressed sequence AI317237
1426998_at	2616.33	1688.59	1.54942	2.54e-31	5.59e-27	f	17	29.7321	Zfand3	zinc finger, AN1-type domain 3
1418835_at	211.337	327.276	1.5486	4.37e-10	9.65e-06	m	10	110.91	Phlda1	pleckstrin homology-like domain, family A, member 1
1457760_at	120.863	78.0605	1.54833	1.12e-11	2.46e-07	f	ambig	ambig	A930004J17Rik	RIKEN cDNA A930004J17 gene
1430388_a_at	191.641	296.722	1.54832	2.45e-11	5.4e-07	m	2	165.765	Sulf2	sulfatase 2
1434834_at	415.91	268.643	1.54819	4.95e-28	1.09e-23	f	11	97.211	Socs7	suppressor of cytokine signaling 7
1438216_at	133.69	86.3561	1.54813	9.78e-19	2.16e-14	f	13	37.9586	Rreb1	ras responsive element binding protein 1
1431889_x_at	62.7344	97.1158	1.54805	2.31e-10	5.09e-06	m	7	17.8057	Psg21	pregnancy-specific glycoprotein 21
1423545_a_at	2846.02	4404.81	1.54771	<4.05E-35	<8.93E-31	m	11	80.1995	Zfp207	zinc finger protein 207
1416317_a_at	532.925	824.724	1.54754	<4.05E-35	<8.93E-31	m	6	83.5089	Stambp	Stam binding protein
1427099_at	556.516	359.665	1.54732	2.88e-24	6.35e-20	f	7	126.813	Maz	MYC-associated zinc finger protein (purine-binding transcription factor)
1427980_at	1035.42	669.221	1.54719	8.23e-29	1.81e-24	f	8	120.235	4933407C03Rik	RIKEN cDNA 4933407C03 gene
1430332_a_at	4163.91	6441.55	1.547	1.33e-15	2.94e-11	m	5	130.284	Gusb	glucuronidase, beta
1422555_s_at	6049.76	3910.95	1.54688	8.07e-34	1.78e-29	f	11	109.179	Gna13	guanine nucleotide binding protein, alpha 13
1428787_at	4625.08	7153.12	1.54659	<4.05E-35	<8.93E-31	m	15	103.307	Nckap1l	NCK associated protein 1 like
1423571_at	743.287	1149.51	1.54652	2.35e-14	5.19e-10	m	3	115.702	Edg1	endothelial differentiation sphingolipid G-protein-coupled receptor 1
1429533_at	765.88	1184.35	1.5464	<4.05E-35	<8.93E-31	m	6	71.7608	Immt	inner membrane protein, mitochondrial
1438052_at	301.94	195.293	1.54609	2.61e-10	5.75e-06	f	ambig	ambig	A130071D04Rik	RIKEN cDNA A130071D04 gene
1426076_at	77.8172	120.311	1.54608	6.12e-13	1.35e-08	m	11	104.337	Cdc27	cell division cycle 27 homolog (S. cerevisiae)
1425523_at	1907.08	1233.53	1.54603	5.11e-30	1.13e-25	f	12	84.522	2600011C06Rik	RIKEN cDNA 2600011C06 gene
1456296_at	68.9108	44.5886	1.54548	1.57e-08	0.000347	f	9	15.0952	5830418K08Rik	RIKEN cDNA 5830418K08 gene
1439647_at	117.166	181.023	1.54502	1.31e-10	2.9e-06	m	ambig	ambig	LOC545611	hypothetical LOC545611
1454665_at	688.374	445.647	1.54466	1.79e-22	3.94e-18	f	8	129.474	Irf2bp2 /// LOC672960	interferon regulatory factor 2 binding protein 2 /// similar to interferon regulatory factor 2 binding protein 2
1453605_s_at	174.06	268.845	1.54455	<4.05E-35	<8.93E-31	m	6	147.489	Ccdc91	coiled-coil domain containing 91
1436923_at	303.162	468.189	1.54435	<4.05E-35	<8.93E-31	m	14	51.184	Rab2b	RAB2B, member RAS oncogene family
1416326_at	2589.6	3999.06	1.54428	2.74e-07	0.00605	m	12	113.597	Crip1	cysteine-rich protein 1 (intestinal)
1422959_s_at	1593.27	2460.12	1.54407	<4.05E-35	<8.93E-31	m	2	167.195	Zfp313	zinc finger protein 313
1418572_x_at	259.677	400.932	1.54396	3.94e-09	8.69e-05	m	17	23.4031	Tnfrsf12a	tumor necrosis factor receptor superfamily, member 12a
1429582_at	1110.17	719.483	1.54301	2.21e-24	4.88e-20	f	2	25.8775	Btbd14a	BTB (POZ) domain containing 14A
1431530_a_at	115.67	178.468	1.54291	2.68e-12	5.91e-08	m	3	138.798	Tspan5	tetraspanin 5
1423996_a_at	807.263	1245.25	1.54255	<4.05E-35	<8.93E-31	m	7	125.343	Il4ra	interleukin 4 receptor, alpha
1424675_at	383.095	590.938	1.54254	<4.05E-35	<8.93E-31	m	18	24.7229	Slc39a6	solute carrier family 39 (metal ion transporter), member 6
1421640_a_at	2464.63	3801.77	1.54253	<4.05E-35	<8.93E-31	m	2	61.3794	Tank	TRAF family member-associated Nf-kappa B activator
1451532_s_at	74.6978	115.221	1.54249	5.47e-08	0.00121	m	5	5.7423	Steap1	six transmembrane epithelial antigen of the prostate 1
1452881_at	194.32	299.733	1.54247	1.14e-07	0.00251	m	8	123.467	4833427B12Rik	RIKEN cDNA 4833427B12 gene
1453114_at	197.09	303.997	1.54243	<4.05E-35	<8.93E-31	m	4	150.883	Nol9	nucleolar protein 9
1434633_at	548.546	355.711	1.54211	2.1e-28	4.64e-24	f	16	3.99656	Crebbp	CREB binding protein
1442002_at	711.927	461.691	1.542	1.64e-26	3.61e-22	f	6	97.1186	7030402D04Rik	RIKEN cDNA 7030402D04 gene
1418507_s_at	37.1903	57.3456	1.54195	5.92e-08	0.0013	m	10	94.8412	Socs2	suppressor of cytokine signaling 2
1451072_a_at	1287.73	1985.48	1.54185	<4.05E-35	<8.93E-31	m	5	34.6532	Rnf4	ring finger protein 4
1424703_at	134.909	207.965	1.54152	5.2e-13	1.15e-08	m	9	107.186	Hemk1	HemK methyltransferase family member 1
1450781_at	55.0978	84.9272	1.54139	1.39e-10	3.06e-06	m	10	119.765	Hmga2	high mobility group AT-hook 2
1452196_a_at	258.948	399.139	1.54138	3.11e-07	0.00685	m	2	80.3014	Nckap1	NCK-associated protein 1
1430708_a_at	66.2387	102.099	1.54138	2.22e-15	4.9e-11	m	4	21.858	Usp45	ubiquitin specific petidase 45
1417033_at	673.325	1037.84	1.54136	<4.05E-35	<8.93E-31	m	10	77.066	Ube2g2	ubiquitin-conjugating enzyme E2G 2
1432383_a_at	40.5032	62.4219	1.54116	9.73e-11	2.15e-06	m	1	87.986	Armc9	armadillo repeat containing 9
1452487_x_at	542.47	835.893	1.5409	<4.05E-35	<8.93E-31	m	7	3.44128	Pira2	paired-Ig-like receptor A2
1456488_at	216.763	333.887	1.54033	<4.05E-35	<8.93E-31	m	18	31.9704	Wdr33	WD repeat domain 33
1426605_at	86.043	132.429	1.5391	<4.05E-35	<8.93E-31	m	ambig	ambig	Brcc3	BRCA1/BRCA2-containing complex, subunit 3
1421208_at	220.039	338.594	1.53879	5.33e-15	1.18e-10	m	X	70.6773	Ikbkg	inhibitor of kappaB kinase gamma
1428402_at	75.9505	116.855	1.53857	8.87e-11	1.96e-06	m	2	152.103	Zcchc3	zinc finger, CCHC domain containing 3
1440984_at	207.963	319.966	1.53857	1.16e-12	2.56e-08	m	2	59.763	Baz2b	bromodomain adjacent to zinc finger domain, 2B
1439405_x_at	10901.7	7087.65	1.53812	4.23e-32	9.34e-28	f	ambig	ambig	Becn1	Beclin 1 (coiled-coil, myosin-like BCL2-interacting protein)
1450745_at	744.647	1145.31	1.53805	<4.05E-35	<8.93E-31	m	6	7.79525	C1galt1	core 1 UDP-galactose:N-acetylgalactosamine-alpha-R beta 1,3-galactosyltransferase
1449538_a_at	313.062	481.322	1.53746	2e-10	4.41e-06	m	19	17.3957	Gcnt1 /// LOC635918	glucosaminyl (N-acetyl) transferase 1, core 2 /// similar to glucosaminyl (N-acetyl) transferase 1, core 2
1429116_at	2399.34	1560.6	1.53745	2.95e-29	6.51e-25	f	9	78.3222	Slc17a5	solute carrier family 17 (anion/sugar transporter), member 5
1431789_s_at	986.959	1517.36	1.53741	<4.05E-35	<8.93E-31	m	5	108.37	Tmed5	transmembrane emp24 protein transport domain containing 5
1447228_at	155.439	238.96	1.53732	2.21e-08	0.000486	m	2	91.0777	1110051M20Rik	RIKEN cDNA 1110051M20 gene
1453015_at	3984.61	2591.91	1.53732	8.13e-35	1.79e-30	f	8	120.346	5830471E12Rik	RIKEN cDNA 5830471E12 gene
1428367_at	631.408	410.719	1.53732	5.8e-22	1.28e-17	f	18	60.8099	Ndst1	N-deacetylase/N-sulfotransferase (heparan glucosaminyl) 1
1418020_s_at	1640.84	2522.37	1.53724	2.22e-16	4.9e-12	m	11	76.5967	Cpd	carboxypeptidase D
1420873_at	1092	1678.22	1.53684	<4.05E-35	<8.93E-31	m	15	94.4061	Ptk9	protein tyrosine kinase 9
1436893_a_at	3549.77	2310.18	1.53658	5.15e-31	1.14e-26	f	2	60.0356	2007-03-07	membrane-associated ring finger (C3HC4) 7
1420025_s_at	126.627	194.55	1.5364	<4.05E-35	<8.93E-31	m	6	86.9648	LOC637741	hypothetical protein LOC637741
1429198_at	515.38	791.666	1.53608	<4.05E-35	<8.93E-31	m	X	11.8131	1810030O07Rik	RIKEN cDNA 1810030O07 gene
1460191_at	1053.45	1618.13	1.53604	<4.05E-35	<8.93E-31	m	11	5.85578	Ykt6	YKT6 homolog (S. Cerevisiae)
1456159_at	282.074	183.668	1.53578	2.92e-10	6.44e-06	f	6	113.097	Setd5	SET domain containing 5
1436533_at	148.773	228.48	1.53576	4.31e-14	9.5e-10	m	1	145.513	Trove2	TROVE domain family, member 2
1437717_x_at	319.519	208.073	1.53561	3.23e-09	7.13e-05	f	8	20.3076	2610005L07Rik /// A430108E01Rik /// LOC547150	RIKEN cDNA 2610005L07 gene /// RIKEN cDNA A430108E01 gene /// similar to p47 protein isoform a
1448914_a_at	343.059	526.497	1.53471	9.82e-07	0.0217	m	3	107.869	Csf1	colony stimulating factor 1 (macrophage)
1450650_at	2471.08	1610.56	1.5343	5.56e-15	1.23e-10	f	15	25.5672	Myo10	myosin X
1455204_at	1512.9	986.079	1.53425	1.97e-14	4.35e-10	f	11	107.024	Pitpnc1	phosphatidylinositol transfer protein, cytoplasmic 1
1427128_at	504.033	328.551	1.53411	1.84e-25	4.05e-21	f	9	110.23	Ptpn23	protein tyrosine phosphatase, non-receptor type 23
1439426_x_at	35403.8	23078.2	1.53408	1.66e-17	3.65e-13	f	10	116.692	Lzp-s	P lysozyme structural
1418553_at	189.122	123.292	1.53393	2.3e-11	5.07e-07	f	8	3.45511	Arhgef18	rho/rac guanine nucleotide exchange factor (GEF) 18
1438708_x_at	617.314	946.846	1.53382	<4.05E-35	<8.93E-31	m	2	163.709	Ywhab	tyrosine 3-monooxygenase/tryptophan 5-monooxygenase activation protein, beta polypeptide
1428021_at	66.5839	102.099	1.53339	<4.05E-35	<8.93E-31	m	13	101.089	Mccc2	methylcrotonoyl-Coenzyme A carboxylase 2 (beta)
1449857_at	293.115	449.455	1.53337	<4.05E-35	<8.93E-31	m	14	74.8225	1200011I18Rik	RIKEN cDNA 1200011I18 gene
1423836_at	746.028	486.636	1.53303	6.85e-09	0.000151	f	14	20.7725	Zfp503	zinc finger protein 503
1422092_at	54.2419	83.15	1.53295	1.71e-14	3.77e-10	m	1	132.524	Pfkfb2	6-phosphofructo-2-kinase/fructose-2,6-biphosphatase 2
1441297_at	79.472	51.8491	1.53276	9.68e-09	0.000214	f	ambig	ambig	Muc6	mucin 6, gastric
1431768_a_at	128.362	196.721	1.53254	4.44e-16	9.79e-12	m	7	49.6464	Prmt3	protein arginine N-methyltransferase 3
1423325_at	270.562	414.609	1.5324	<4.05E-35	<8.93E-31	m	12	59.985	Pnn	pinin
1418289_at	84.572	129.563	1.53199	2.9e-10	6.39e-06	m	3	88.057	Nes	nestin
1425362_at	269.394	175.861	1.53186	4.51e-12	9.96e-08	f	5	137.893	Hrbl	HIV-1 Rev binding protein-like
1421333_a_at	206.061	315.649	1.53182	<4.05E-35	<8.93E-31	m	3	30.7935	Mynn	myoneurin
1437045_at	228.649	149.274	1.53175	3.8e-12	8.37e-08	f	14	32.22	Mapk8	mitogen activated protein kinase 8
1424879_at	516.837	337.489	1.53142	4.8e-11	1.06e-06	f	5	137.859	Lrch4	leucine-rich repeats and calponin homology (CH) domain containing 4
1428946_at	336.922	515.862	1.53111	<4.05E-35	<8.93E-31	m	5	87.1837	Ube1l2	ubiquitin-activating enzyme E1-like 2
1452846_at	151.542	232.026	1.5311	2.89e-15	6.37e-11	m	1	136.113	Ppfia4	protein tyrosine phosphatase, receptor type, f polypeptide (PTPRF), interacting protein (liprin), alpha 4
1450779_at	338.969	518.954	1.53098	1.71e-06	0.0378	m	10	57.4733	Fabp7	fatty acid binding protein 7, brain
1431129_at	85.4441	130.81	1.53094	5.55e-15	1.22e-10	m	7	121.436	Usp31	ubiquitin specific peptidase 31
1420874_at	2222.78	3402.79	1.53087	<4.05E-35	<8.93E-31	m	15	94.4061	Ptk9	protein tyrosine kinase 9
1450787_at	98.9656	151.496	1.5308	6.62e-14	1.46e-09	m	X	6.31643	Clcn5	chloride channel 5
1435921_at	490.924	320.767	1.53047	3.24e-31	7.15e-27	f	8	112.616	D8Ertd587e	DNA segment, Chr 8, ERATO Doi 587, expressed
1437669_x_at	343.21	224.268	1.53035	2.71e-17	5.97e-13	f	ambig	ambig	Ccrl1	Chemokine (C-C motif) receptor-like 1
1458126_at	172.152	112.496	1.5303	1.99e-11	4.39e-07	f	ambig	ambig	D030041H20Rik	RIKEN cDNA D030041H20 gene
1447549_x_at	380.674	582.082	1.52908	1.79e-09	3.94e-05	m	13	49.2079	Ninj1	ninjurin 1
1423816_at	947.92	1448.96	1.52857	<4.05E-35	<8.93E-31	m	X	49.8371	Cxx1b	CAAX box 1 homolog B (human)
1420875_at	6145.01	9392.46	1.52847	<4.05E-35	<8.93E-31	m	15	94.4061	Ptk9	protein tyrosine kinase 9
1427808_at	56.4247	86.2368	1.52835	5.8e-10	1.28e-05	m	17	47.8525	Nfya	nuclear transcription factor-Y alpha
1424198_at	70.1591	107.223	1.52828	1.11e-06	0.0244	m	14	22.9664	Dlg5	discs, large homolog 5 (Drosophila)
1421495_a_at	221.785	338.806	1.52763	<4.05E-35	<8.93E-31	m	ambig	ambig	1700052N19Rik	RIKEN cDNA 1700052N19 gene
1419449_a_at	4734.11	7230.97	1.52742	<4.05E-35	<8.93E-31	m	ambig	ambig	Gnai2	guanine nucleotide binding protein, alpha inhibiting 2
1455010_at	3023.28	1979.72	1.52713	2.01e-14	4.43e-10	f	2	166.754	1500012F01Rik	RIKEN cDNA 1500012F01 gene
1425895_a_at	105.858	161.65	1.52704	3.62e-09	7.99e-05	m	2	152.428	Id1	inhibitor of DNA binding 1
1456898_at	1648.8	1079.82	1.52692	1.18e-23	2.61e-19	f	18	36.418	Pura	purine rich element binding protein A
1450695_at	55.4785	84.6991	1.5267	4.1e-11	9.04e-07	m	12	36.083	Ahr	aryl-hydrocarbon receptor
1424667_a_at	302.802	462.231	1.52651	<4.05E-35	<8.93E-31	m	5	136.533	Cutl1	cut-like 1 (Drosophila)
1417793_at	1354.21	887.255	1.5263	1.81e-10	4e-06	f	11	58.0312	Iigp2	interferon inducible GTPase 2
1436060_at	118.944	181.505	1.52597	7.08e-13	1.56e-08	m	ambig	ambig	0710005M24Rik	RIKEN cDNA 0710005M24 gene
1438650_x_at	411.331	627.676	1.52596	3.76e-07	0.00829	m	ambig	ambig	Gja1	gap junction membrane channel protein alpha 1
1460498_a_at	238.92	364.497	1.5256	<4.05E-35	<8.93E-31	m	2	181.45	Dnajc5	DnaJ (Hsp40) homolog, subfamily C, member 5
1428877_at	1975.46	3012.56	1.52499	6.22e-14	1.37e-09	m	5	78.0495	Srp72	signal recognition particle 72
1455518_at	411.233	269.767	1.5244	4.33e-21	9.55e-17	f	4	132.877	---	Transcribed locus, weakly similar to XP_232745.3 PREDICTED: hypothetical protein XP_232745 [Rattus norvegicus]
1443882_at	815.451	535.004	1.52419	2.4e-23	5.29e-19	f	18	61.3197	Slc26a2	Solute carrier family 26 (sulfate transporter), member 2
1438419_at	291.954	191.62	1.52361	9.97e-12	2.2e-07	f	17	3.21383	Rbm16	RNA binding motif protein 16
1422703_at	334.535	509.688	1.52357	6.88e-15	1.52e-10	m	X	81.9553	Gyk	glycerol kinase
1427447_a_at	1538.78	1010.22	1.52321	5.53e-30	1.22e-25	f	15	78.8103	Triobp	TRIO and F-actin binding protein
1443602_at	25.4871	38.8096	1.52272	7.78e-07	0.0172	m	10	19.2895	Ifngr1	Interferon gamma receptor 1
1421366_at	1489.42	2267.63	1.52249	5.68e-09	0.000125	m	6	40.507	Clec5a	C-type lectin domain family 5, member a
1436535_at	290.08	441.62	1.52241	<4.05E-35	<8.93E-31	m	1	145.513	Trove2	TROVE domain family, member 2
1429187_at	2057.79	3132.8	1.52241	<4.05E-35	<8.93E-31	m	18	46.713	Tmed7	transmembrane emp24 protein transport domain containing 7
1442786_s_at	202.955	133.314	1.52238	1.52e-07	0.00336	f	5	89.7151	Rufy3	RUN and FYVE domain containing 3
1434459_at	987.812	648.886	1.52232	9.97e-32	2.2e-27	f	7	15.5944	BC057627	cDNA sequence BC057627
1434261_at	795.623	522.729	1.52206	1.06e-30	2.33e-26	f	8	128.304	Sipa1l2	signal-induced proliferation-associated 1 like 2
1453224_at	368.616	561.05	1.52204	<4.05E-35	<8.93E-31	m	19	21.3393	Zfand5	zinc finger, AN1-type domain 5
1426259_at	304.599	463.535	1.52179	3.56e-13	7.86e-09	m	11	35.6129	Pank3	pantothenate kinase 3
1451969_s_at	439.826	289.235	1.52065	2.19e-12	4.84e-08	f	ambig	ambig	Parp3	poly (ADP-ribose) polymerase family, member 3
1452483_a_at	2042.91	3106.38	1.52056	<4.05E-35	<8.93E-31	m	2	102.615	Cd44	CD44 antigen
1438039_at	2082.76	1370.23	1.52001	2.9e-27	6.4e-23	f	12	52.7196	Hectd1	HECT domain containing 1
1430418_at	188.828	124.238	1.51989	6.32e-12	1.39e-07	f	ambig	ambig	Tmem57	transmembrane protein 57
1448050_s_at	815.113	536.305	1.51987	5.37e-16	1.18e-11	f	1	39.9689	Map4k4	mitogen-activated protein kinase kinase kinase kinase 4
1452496_at	191.365	290.798	1.5196	<4.05E-35	<8.93E-31	m	X	56.5724	Atp11c	Atpase, class VI, type 11C
1422546_at	148.306	225.307	1.5192	2.31e-14	5.09e-10	m	9	21.1239	Ilf3	interleukin enhancer binding factor 3
1433974_at	478.948	727.503	1.51896	<4.05E-35	<8.93E-31	m	2	4.79952	Sephs1	selenophosphate synthetase 1
1437901_a_at	1159.09	1760.58	1.51893	3.42e-10	7.54e-06	m	13	18.8362	Vps41	vacuolar protein sorting 41 (yeast)
1431431_a_at	508.991	773.032	1.51875	<4.05E-35	<8.93E-31	m	ambig	ambig	Nfs1	nitrogen fixation gene 1 (S. cerevisiae)
1424875_at	175.141	265.948	1.51848	<4.05E-35	<8.93E-31	m	3	55.2001	Spg20	spastic paraplegia 20, spartin (Troyer syndrome) homolog (human)
1428392_at	1264.95	833.301	1.51799	4.98e-15	1.1e-10	f	2	131.684	Rassf2	Ras association (RalGDS/AF-6) domain family 2
1432372_a_at	406.341	616.708	1.51771	<4.05E-35	<8.93E-31	m	6	85.0994	Spr	sepiapterin reductase
1450030_at	221.984	336.812	1.51728	<4.05E-35	<8.93E-31	m	18	60.6515	Dctn4	dynactin 4
1453573_at	246.045	162.211	1.51683	3.99e-08	0.00088	f	13	23.5833	Hist1h3d	histone1, H3d
1434512_x_at	807.449	1224.61	1.51664	2.55e-12	5.62e-08	m	17	28.7695	Sfrs3 /// LOC632248	splicing factor, arginine/serine-rich 3 (SRp20) /// similar to Splicing factor, arginine/serine-rich 3 (Pre-mRNA splicing factor SRP20) (X16 protein)
1452665_at	116.097	176.054	1.51645	<4.05E-35	<8.93E-31	m	17	74.6228	Ttc27	tetratricopeptide repeat domain 27
1454483_at	42.4839	64.4167	1.51626	4.73e-08	0.00104	m	10	18.2233	6330590E21Rik	RIKEN cDNA 6330590E21 gene
1451793_at	493.666	748.485	1.51618	<4.05E-35	<8.93E-31	m	16	20.0111	Klhl24	kelch-like 24 (Drosophila)
1427359_at	457.774	694.039	1.51612	2.63e-10	5.79e-06	m	6	39.0716	A630082K20Rik	RIKEN cDNA A630082K20 gene
1433869_at	617.449	407.271	1.51607	3.02e-26	6.66e-22	f	6	90.3478	Zxdc	ZXD family zinc finger C
1438832_x_at	508.008	335.148	1.51577	6.98e-21	1.54e-16	f	9	109.929	Dhx30	DEAH (Asp-Glu-Ala-His) box polypeptide 30
1427266_at	946.46	1434.55	1.5157	<4.05E-35	<8.93E-31	m	14	29.8517	Pb1	polybromo 1
1436543_at	195.488	296.295	1.51567	<4.05E-35	<8.93E-31	m	5	5.54398	BC034507	cDNA sequence BC034507
1452187_at	474.289	718.807	1.51555	<4.05E-35	<8.93E-31	m	9	107.599	Rbm5	RNA binding motif protein 5
1453287_at	900.525	594.263	1.51536	1.09e-12	2.41e-08	f	15	31.2688	5730557B15Rik	RIKEN cDNA 5730557B15 gene
1421257_at	55.7505	84.4579	1.51493	1.11e-15	2.45e-11	m	9	72.8128	Pigb	phosphatidylinositol glycan anchor biosynthesis, class B
1423668_at	1407.68	929.316	1.51475	2.65e-19	5.85e-15	f	17	5.68802	Zdhhc14	zinc finger, DHHC domain containing 14
1425329_a_at	2798.51	4238.44	1.51454	<4.05E-35	<8.93E-31	m	ambig	ambig	Cyb5r3	cytochrome b5 reductase 3
1459764_x_at	263.878	174.293	1.51399	2.59e-11	5.71e-07	f	ambig	ambig	Snx10	Sorting nexin 10
1451186_at	49.5484	75.0053	1.51378	2.45e-10	5.41e-06	m	7	78.7696	Isg20l1	interferon stimulated exonuclease gene 20-like 1
1425930_a_at	775.515	1173.93	1.51374	<4.05E-35	<8.93E-31	m	11	100.903	Mlx	MAX-like protein X
1429167_at	271.619	179.438	1.51372	6.34e-10	1.4e-05	f	18	46.4075	Ccdc112	coiled-coil domain containing 112
1455658_at	657.311	994.567	1.51308	<4.05E-35	<8.93E-31	m	16	64.795	Cggbp1	CGG triplet repeat binding protein 1
1455285_at	2421.22	3663.11	1.51292	<4.05E-35	<8.93E-31	m	4	61.8471	Slc31a1	solute carrier family 31, member 1
1445111_at	67.5774	44.6702	1.51281	4.36e-07	0.00961	f	ambig	ambig	Exoc4	Exocyst complex component 4
1416091_at	859.31	568.136	1.51251	2e-32	4.41e-28	f	9	109.777	Mtap4	microtubule-associated protein 4
1439424_x_at	304.788	460.986	1.51248	<4.05E-35	<8.93E-31	m	ambig	ambig	Herpud2	HERPUD family member 2
1434054_at	832.754	550.712	1.51214	4.47e-27	9.85e-23	f	11	120.437	Mafg	v-maf musculoaponeurotic fibrosarcoma oncogene family, protein G (avian)
1423744_x_at	5912.79	3911.46	1.51166	1.77e-34	3.91e-30	f	ambig	ambig	Eif2s3x	eukaryotic translation initiation factor 2, subunit 3, structural gene X-linked
1451768_a_at	260.943	394.447	1.51162	2.66e-13	5.86e-09	m	8	23.9423	Slc20a2	solute carrier family 20, member 2
1422801_at	3932.72	2601.84	1.51152	1.01e-33	2.23e-29	f	11	55.3131	RP23-336J1.4	Ras-GTPase-activating protein SH3-domain binding protein
1450106_a_at	1627.26	2459.64	1.51152	2.53e-10	5.58e-06	m	12	109.003	Evl	Ena-vasodilator stimulated phosphoprotein
1418489_a_at	135.909	205.417	1.51143	6.44e-15	1.42e-10	m	2	84.1313	Calcrl	calcitonin receptor-like
1421933_at	35.1032	53.0544	1.51138	1.79e-08	0.000395	m	ambig	ambig	Cbx5	chromobox homolog 5 (Drosophila HP1a)
1442453_at	361.099	238.93	1.51132	1.23e-10	2.71e-06	f	13	99.8516	Fcho2	FCH domain only 2
1418323_at	225.735	340.988	1.51056	<4.05E-35	<8.93E-31	m	9	62.5898	Fem1b	feminization 1 homolog b (C. elegans)
1460291_at	53.171	80.3158	1.51052	7.04e-09	0.000155	m	5	3.34979	Cdk6	cyclin-dependent kinase 6
1454373_x_at	315.346	476.327	1.51049	<4.05E-35	<8.93E-31	m	5	125.676	Ubc	ubiquitin C
1456765_at	357.808	236.902	1.51036	5.97e-16	1.32e-11	f	X	98.2878	6430511F03	hypothetical protein 6430511F03
1448112_at	7353.2	11103.4	1.51	<4.05E-35	<8.93E-31	m	11	75.4158	Cox7c	cytochrome c oxidase, subunit VIIc
1423432_at	1239.59	820.943	1.50996	1e-20	2.21e-16	f	9	82.6908	Phip	pleckstrin homology domain interacting protein
1419866_s_at	1197.07	792.935	1.50966	7.04e-30	1.55e-25	f	5	122.075	Atxn2	ataxin 2
1453586_at	179.614	271.077	1.50922	4.17e-07	0.0092	m	19	40.7936	Entpd1	ectonucleoside triphosphate diphosphohydrolase 1
1439115_at	63.6806	96.0667	1.50857	<4.05E-35	<8.93E-31	m	8	18.6317	Mcph1	microcephaly, primary autosomal recessive 1
1433417_at	75.7806	114.304	1.50836	<4.05E-35	<8.93E-31	m	ambig	ambig	8030497O21Rik	RIKEN cDNA 8030497O21 gene
1444478_at	120.065	181.093	1.5083	<4.05E-35	<8.93E-31	m	14	25.7496	2900057D21Rik	RIKEN cDNA 2900057D21 gene
1451511_at	33.5763	50.6167	1.50751	6.86e-07	0.0151	m	1	52.7896	Hibch	3-hydroxyisobutyryl-Coenzyme A hydrolase
1424720_at	3734.9	2478.73	1.50678	2.27e-29	5e-25	f	11	50.0688	Mgat4b	mannoside acetylglucosaminyltransferase 4, isoenzyme B
1453983_a_at	317.129	477.823	1.50671	<4.05E-35	<8.93E-31	m	11	74.5871	Mett10d	methyltransferase 10 domain containing
1424503_at	1085.64	720.661	1.50645	8.84e-27	1.95e-22	f	2	173.303	Rab22a	RAB22A, member RAS oncogene family
1439912_at	301.89	200.422	1.50627	3.4e-08	0.000751	f	11	51.9707	9430098F02Rik	RIKEN cDNA 9430098F02 gene
1421004_at	70.3054	105.898	1.50626	9.53e-14	2.1e-09	m	2	34.9419	Cep110	centrosomal protein 110
1424239_at	440.652	292.559	1.5062	7.46e-32	1.65e-27	f	8	108.509	2310066E14Rik	RIKEN cDNA 2310066E14 gene
1438888_at	110.099	73.0982	1.50618	8.67e-09	0.000191	f	6	86.6867	Gmcl1	germ cell-less homolog 1 (Drosophila)
1417674_s_at	1133.83	752.863	1.50603	4.46e-28	9.84e-24	f	9	118.355	Golga4	golgi autoantigen, golgin subfamily a, 4
1428998_at	2464.55	1636.48	1.50601	3.49e-32	7.69e-28	f	1	30.7469	Phf3	PHD finger protein 3
1439274_at	51.8925	78.1333	1.50568	1.63e-13	3.59e-09	m	19	17.2038	A230083H22Rik	RIKEN cDNA A230083H22 gene
1450176_at	39.8484	59.993	1.50553	9.36e-11	2.07e-06	m	11	106.213	Ern1	endoplasmic reticulum (ER) to nucleus signalling 1
1457293_at	148.381	98.5684	1.50536	5.37e-16	1.18e-11	f	ambig	ambig	Zbtb4	Zinc finger and BTB domain containing 4
1418527_a_at	669.492	1007.76	1.50525	<4.05E-35	<8.93E-31	m	4	135.128	Fusip1	FUS interacting protein (serine-arginine rich) 1
1440193_at	1323.22	879.203	1.50502	2.21e-29	4.87e-25	f	17	65.8866	Ankrd12	ankyrin repeat domain 12
1458676_at	30.1946	45.4412	1.50494	2.92e-08	0.000644	m	ambig	ambig	Nktr	natural killer tumor recognition sequence
1439611_at	69.1978	104.109	1.50451	3.89e-08	0.000857	m	19	8.74682	Chrm1	cholinergic receptor, muscarinic 1, CNS
1423823_at	697.184	1048.59	1.50404	<4.05E-35	<8.93E-31	m	4	138.62	2610012O22Rik	RIKEN cDNA 2610012O22 gene
1429772_at	94.1075	62.5807	1.50378	1.25e-09	2.76e-05	f	1	196.513	Plxna2	plexin A2
1440029_at	32.4914	48.8588	1.50374	1.78e-07	0.00393	m	18	64.4008	St8sia3	ST8 alpha-N-acetyl-neuraminide alpha-2,8-sialyltransferase 3
1422327_s_at	2530.54	3805.25	1.50373	<4.05E-35	<8.93E-31	m	5	62.0971	G6pd2 /// G6pdx	glucose-6-phosphate dehydrogenase 2 /// glucose-6-phosphate dehydrogenase X-linked
1458668_at	456.27	686.104	1.50372	6.66e-16	1.47e-11	m	ambig	ambig	Tpd52	Tumor protein D52
1456088_at	720.388	1083.25	1.5037	<4.05E-35	<8.93E-31	m	X	38.3501	Birc4	baculoviral IAP repeat-containing 4
1451090_a_at	4937.9	3284.34	1.50346	4.56e-34	1.01e-29	f	ambig	ambig	Eif2s3x	eukaryotic translation initiation factor 2, subunit 3, structural gene X-linked
1453775_at	121.048	181.961	1.50321	<4.05E-35	<8.93E-31	m	15	6.74339	4921505C17Rik	RIKEN cDNA 4921505C17 gene
1441464_at	32.9247	49.4895	1.50311	6.57e-09	0.000145	m	ambig	ambig	A630035D09Rik	RIKEN cDNA A630035D09 gene
1429243_at	520.349	782.083	1.503	<4.05E-35	<8.93E-31	m	4	59.8637	1110054O05Rik	RIKEN cDNA 1110054O05 gene
1435555_at	413.608	275.234	1.50275	1.18e-20	2.61e-16	f	1	167.702	---	---
1426227_s_at	927.467	617.236	1.50261	2.03e-24	4.48e-20	f	19	10.7558	Vps37c	vacuolar protein sorting 37C (yeast)
1451908_a_at	338.924	509.243	1.50253	1.54e-12	3.4e-08	m	11	116.931	Sec14l1	SEC14-like 1 (S. cerevisiae)
1434353_at	198.178	131.898	1.50251	2.12e-10	4.69e-06	f	2	10.5119	Sfmbt2	Scm-like with four mbt domains 2
1440896_at	122.691	81.6737	1.50221	4.15e-08	0.000916	f	16	90.1275	Sod1	Superoxide dismutase 1, soluble
1433895_at	1107.81	737.511	1.50209	5.68e-27	1.25e-22	f	2	126.939	Tmem127	transmembrane protein 127
1460366_at	837.713	557.839	1.50171	1.41e-31	3.1e-27	f	19	8.99673	Eml3	echinoderm microtubule associated protein like 3
1452441_at	120.056	180.272	1.50157	<4.05E-35	<8.93E-31	m	1	30.7585	Phf3	PHD finger protein 3
1456642_x_at	4524.35	6793.21	1.50148	7.77e-15	1.71e-10	m	3	93.6498	S100a10	S100 calcium binding protein A10 (calpactin)
1433462_a_at	440.329	661.097	1.50137	<4.05E-35	<8.93E-31	m	19	42.1686	Pi4k2a	phosphatidylinositol 4-kinase type 2 alpha
1440238_at	350.787	233.649	1.50134	5.32e-16	1.17e-11	f	ambig	ambig	Gltscr1	glioma tumor suppressor candidate region gene 1
1421746_a_at	66.9333	100.474	1.5011	5.19e-11	1.14e-06	m	7	28.4256	Fbxo17	F-box protein 17
1423194_at	125.805	188.808	1.50079	2.22e-16	4.9e-12	m	12	53.426	Arhgap5	Rho GTPase activating protein 5
1454316_at	73.2172	109.878	1.50071	1.37e-06	0.0303	m	4	142.369	5830426C09Rik	RIKEN cDNA 5830426C09 gene
1426843_at	557.425	371.448	1.50068	9.38e-19	2.07e-14	f	19	6.25627	1810013C15Rik	RIKEN cDNA 1810013C15 gene
1423546_at	31.971	47.9737	1.50054	4.97e-09	0.00011	m	11	80.1995	Zfp207	zinc finger protein 207
1451828_a_at	707.548	1061.6	1.50039	<4.05E-35	<8.93E-31	m	X	137.567	Acsl4	acyl-CoA synthetase long-chain family member 4
1421075_s_at	50.0688	75.0816	1.49957	7.51e-07	0.0166	m	3	18.2643	Cyp7b1	cytochrome P450, family 7, subfamily b, polypeptide 1
1430775_at	48.086	72.0649	1.49867	4.7e-12	1.04e-07	m	X	22.8501	Wdr44	WD repeat domain 44
1456110_at	288.6	192.604	1.49841	1.51e-14	3.34e-10	f	8	125.779	Ankrd11	ankyrin repeat domain 11
1430164_a_at	53.9688	80.8368	1.49784	4.64e-08	0.00102	m	11	11.8674	Grb10	growth factor receptor bound protein 10
1433586_at	321.947	214.946	1.49781	5.23e-22	1.15e-17	f	17	15.509	Rgmb	RGM domain family, member B
1459823_at	70.3892	105.429	1.4978	6.7e-07	0.0148	m	7	15.1075	Ehd2 /// LOC673251	EH-domain containing 2 /// similar to EH-domain containing 2
1432013_a_at	100.172	150.027	1.4977	1.15e-06	0.0254	m	10	20.0374	2610016C23Rik	RIKEN cDNA 2610016C23 gene
1457356_at	185.048	123.561	1.49763	2.87e-15	6.34e-11	f	ambig	ambig	Igf2r	Insulin-like growth factor 2 receptor
1419705_at	85.9538	128.711	1.49745	5.15e-09	0.000114	m	X	159.323	Car5b	carbonic anhydrase 5b, mitochondrial
1450137_at	114.116	170.869	1.49733	<4.05E-35	<8.93E-31	m	2	152.933	Pofut1	protein O-fucosyltransferase 1
1437994_x_at	369.615	553.252	1.49683	<4.05E-35	<8.93E-31	m	10	78.9434	Mier2	mesoderm induction early response 1, family member 2
1434492_at	124.597	186.5	1.49683	<4.05E-35	<8.93E-31	m	6	97.0765	A130022J15Rik	RIKEN cDNA A130022J15 gene
1436706_at	343.63	514.325	1.49674	<4.05E-35	<8.93E-31	m	ambig	ambig	Tmem32	transmembrane protein 32
1452162_at	565.199	845.904	1.49665	<4.05E-35	<8.93E-31	m	9	119.744	Wdr48	WD repeat domain 48
1449439_at	1665.22	1112.77	1.49647	2.38e-09	5.25e-05	f	1	63.9671	Klf7	Kruppel-like factor 7 (ubiquitous)
1420961_a_at	45.7978	68.5272	1.4963	5.29e-09	0.000117	m	1	153.107	Ivns1abp	influenza virus NS1A binding protein
1416033_at	74.0968	110.858	1.49612	8.79e-14	1.94e-09	m	19	10.9377	Tmem109	transmembrane protein 109
1460420_a_at	181.176	271.01	1.49583	2.78e-09	6.14e-05	m	11	16.7782	Egfr	epidermal growth factor receptor
1455418_at	367.431	245.681	1.49556	6.4e-24	1.41e-19	f	10	52.9619	---	Transcribed locus
1444107_at	1160.13	775.73	1.49554	1.53e-25	3.37e-21	f	12	85.039	9430029N19Rik	RIKEN cDNA 9430029N19 gene
1436158_at	898.944	601.139	1.4954	1.93e-31	4.25e-27	f	10	60.8258	Eif4ebp2	eukaryotic translation initiation factor 4E binding protein 2
1433920_at	364.352	243.658	1.49534	1.71e-17	3.77e-13	f	1	36.4932	Sema4c	sema domain, immunoglobulin domain (Ig), transmembrane domain (TM) and short cytoplasmic domain, (semaphorin) 4C
1424658_at	138.795	207.483	1.49489	<4.05E-35	<8.93E-31	m	11	77.3523	Taok1	TAO kinase 1
1422313_a_at	77.8	116.299	1.49485	2.33e-07	0.00515	m	1	72.7912	Igfbp5	insulin-like growth factor binding protein 5
1426644_at	3239.33	2167.15	1.49474	1.35e-33	2.97e-29	f	2	151.985	Tbc1d20	TBC1 domain family, member 20
1457020_at	35.1032	52.4658	1.49461	1.98e-07	0.00437	m	ambig	ambig	Gpbp1l1	GC-rich promoter binding protein 1-like 1
1446614_at	59.7355	89.2719	1.49445	1.29e-06	0.0284	m	ambig	ambig	---	---
1440671_at	103.761	69.4386	1.49429	8.26e-10	1.82e-05	f	10	114.799	A130012E19Rik	RIKEN cDNA A130012E19 gene
1421139_a_at	234.145	349.879	1.49428	1.06e-12	2.33e-08	m	12	116.496	Zfp386	zinc finger protein 386 (Kruppel-like)
1434179_at	927.413	620.698	1.49414	2.35e-26	5.19e-22	f	5	24.7819	Mll3	myeloid/lymphoid or mixed-lineage leukemia 3
1438041_at	283.409	189.713	1.49388	2.65e-19	5.85e-15	f	3	19.4168	---	---
1419748_at	132.233	197.404	1.49284	1.03e-07	0.00226	m	15	90.9766	Abcd2	ATP-binding cassette, sub-family D (ALD), member 2
1439278_at	209.946	140.643	1.49276	6.04e-15	1.33e-10	f	16	43.5424	Zbtb20	zinc finger and BTB domain containing 20
1427189_at	791.706	1181.59	1.49245	<4.05E-35	<8.93E-31	m	9	59.19	Arih1	ariadne ubiquitin-conjugating enzyme E2 binding protein homolog 1 (Drosophila)
1440197_at	76.5527	114.247	1.4924	6.66e-16	1.47e-11	m	17	46.2638	BC032203	cDNA sequence BC032203
1417194_at	332.933	496.869	1.4924	4.67e-08	0.00103	m	17	12.8509	Sod2	superoxide dismutase 2, mitochondrial
1422455_s_at	670.031	999.83	1.49221	<4.05E-35	<8.93E-31	m	11	103.638	Nsf	N-ethylmaleimide sensitive fusion protein
1437836_x_at	71.9473	107.348	1.49204	3.7e-12	8.17e-08	m	ambig	ambig	0610011L14Rik	RIKEN cDNA 0610011L14 gene
1422584_at	376.838	252.596	1.49186	1.31e-26	2.88e-22	f	17	34.4473	Skiv2l	superkiller viralicidic activity 2-like (S. cerevisiae )
1441860_x_at	215.965	322.182	1.49183	1.32e-10	2.92e-06	m	19	37.3356	Ide	Insulin degrading enzyme
1444623_at	87.9602	131.211	1.4917	9.34e-12	2.06e-07	m	9	121.608	E530011L22Rik	RIKEN cDNA E530011L22 gene
1421844_at	158.392	236.257	1.49159	1.11e-13	2.44e-09	m	16	26.4971	---	---
1423078_a_at	2265.26	3378.71	1.49153	5.8e-07	0.0128	m	8	67.6103	Sc4mol	sterol-C4-methyl oxidase-like
1453623_a_at	487.444	726.985	1.49142	<4.05E-35	<8.93E-31	m	8	87.7303	Rad23a	RAD23a homolog (S. cerevisiae)
1450711_at	1990.17	1334.51	1.49132	1.43e-31	3.14e-27	f	17	31.925	Brd4	bromodomain containing 4
1425654_a_at	270.209	402.943	1.49123	6.66e-16	1.47e-11	m	15	99.6083	Lima1	LIM domain and actin binding 1
1456216_at	399.18	267.707	1.49111	7.24e-08	0.0016	f	18	61.6853	Csnk1a1	Casein kinase 1, alpha 1
1422954_at	70.1613	104.597	1.49081	4.46e-14	9.84e-10	m	ambig	ambig	Zfp60	zinc finger protein 60
1437513_a_at	5088	7584.01	1.49057	<4.05E-35	<8.93E-31	m	10	57.2136	Serinc1	serine incorporator 1
1439160_at	376.318	560.896	1.49048	<4.05E-35	<8.93E-31	m	4	142.686	4732496O08Rik	RIKEN cDNA 4732496O08 gene
1420171_s_at	4180.89	6231.18	1.4904	<4.05E-35	<8.93E-31	m	15	77.5878	Myh9	myosin, heavy polypeptide 9, non-muscle
1417236_at	102.092	152.139	1.4902	1.14e-09	2.51e-05	m	17	73.7097	Ehd3	EH-domain containing 3
1456058_at	1114.26	747.859	1.48993	1.33e-29	2.94e-25	f	18	42.4664	Rbm27	RNA binding motif protein 27
1447946_at	422.381	283.529	1.48973	8.12e-07	0.0179	f	1	63.5296	Adam23	a disintegrin and metallopeptidase domain 23
1431707_a_at	123.244	183.54	1.48924	2.22e-16	4.9e-12	m	5	143.907	Pscd3	pleckstrin homology, Sec7 and coiled-coil domains 3
1452397_at	123.033	183.221	1.4892	<4.05E-35	<8.93E-31	m	6	149.284	2810474O19Rik	RIKEN cDNA 2810474O19 gene
1442320_at	267.962	179.943	1.48915	1.75e-09	3.86e-05	f	19	16.3103	LOC553096	hypothetical LOC553096
1457281_at	272.374	182.907	1.48914	1.26e-23	2.77e-19	f	15	10.406	4930461P20Rik	RIKEN cDNA 4930461P20 gene
1437668_at	382.449	256.831	1.48911	2.6e-20	5.74e-16	f	ambig	ambig	Ccrl1	Chemokine (C-C motif) receptor-like 1
1450743_s_at	529.395	788.323	1.4891	<4.05E-35	<8.93E-31	m	9	88.2535	Syncrip	synaptotagmin binding, cytoplasmic RNA interacting protein
1419568_at	990.948	665.542	1.48893	7.29e-24	1.61e-19	f	16	16.897	Mapk1	mitogen activated protein kinase 1
1432538_a_at	289.485	431.011	1.48889	<4.05E-35	<8.93E-31	m	5	151.916	Rfc3	replication factor C (activator 1) 3
1434012_at	542.556	364.413	1.48885	6.08e-29	1.34e-24	f	19	8.96262	Ints5	integrator complex subunit 5
1451345_at	387.91	577.518	1.48879	2.22e-16	4.9e-12	m	4	88.6086	Mtap	methylthioadenosine phosphorylase
1420296_at	284.082	190.818	1.48875	9.09e-10	2.01e-05	f	X	6.31077	Clcn5	chloride channel 5
1418594_a_at	1285.94	863.811	1.48869	7.84e-34	1.73e-29	f	12	4.25744	Ncoa1	nuclear receptor coactivator 1
1434908_at	316.778	212.796	1.48865	1.74e-26	3.84e-22	f	7	44.871	AI480556	expressed sequence AI480556
1454823_at	320.228	476.7	1.48863	<4.05E-35	<8.93E-31	m	13	8.80221	Wdr37	WD repeat domain 37
1427195_at	1159.63	779.032	1.48855	9.4e-25	2.07e-20	f	18	61.3183	---	Mus musculus, clone IMAGE:3983419, mRNA
1448161_a_at	533.149	793.573	1.48846	1.62e-11	3.57e-07	m	7	6.8864	Clcn4-2	chloride channel 4-2
1438533_at	135.383	90.9561	1.48844	5.54e-08	0.00122	f	8	74.2632	Myo9b	myosin IXb
1450847_at	646.395	962.06	1.48835	<4.05E-35	<8.93E-31	m	16	31.8683	Ncbp2	nuclear cap binding protein subunit 2
1426648_at	3564.47	2395.9	1.48774	7.38e-24	1.63e-19	f	1	132.881	Mapkapk2	MAP kinase-activated protein kinase 2
1417959_at	138.159	205.518	1.48755	2.82e-14	6.22e-10	m	13	55.5162	Pdlim7	PDZ and LIM domain 7
1427145_at	527.694	354.854	1.48707	3.08e-19	6.79e-15	f	6	90.6246	Iqsec1	IQ motif and Sec7 domain 1
1438093_x_at	3550.29	5277.96	1.48663	<4.05E-35	<8.93E-31	m	1	121.941	Dbi	diazepam binding inhibitor
1419644_at	99.1032	147.311	1.48644	3.1e-10	6.84e-06	m	X	129.406	Cstf2	cleavage stimulation factor, 3' pre-RNA subunit 2
1448838_at	1416.44	953.044	1.48623	2.22e-22	4.91e-18	f	4	40.4483	Topors	topoisomerase I binding, arginine/serine-rich
1424054_at	583.552	392.653	1.48618	5.87e-20	1.3e-15	f	10	80.0457	Btbd2	BTB (POZ) domain containing 2
1452433_at	140.766	209.134	1.48569	2.22e-16	4.9e-12	m	ambig	ambig	---	---
1421977_at	556.906	827.354	1.48563	2.22e-16	4.9e-12	m	10	128.194	Mmp19	matrix metallopeptidase 19
1426562_a_at	203.562	302.389	1.48548	3.76e-07	0.00829	m	2	28.0149	Olfm1	olfactomedin 1
1436983_at	794.176	534.712	1.48524	2.65e-25	5.85e-21	f	16	4.00702	Crebbp	CREB binding protein
1438196_at	224.423	333.298	1.48514	<4.05E-35	<8.93E-31	m	9	114.748	Gpd1l	glycerol-3-phosphate dehydrogenase 1-like
1424660_s_at	321.717	216.637	1.48505	2.74e-16	6.04e-12	f	3	90.3404	Crtc2	CREB regulated transcription coactivator 2
1452208_at	895.144	602.881	1.48478	1.35e-30	2.98e-26	f	10	85.3218	Prdm4	PR domain containing 4
1453742_at	481.298	714.594	1.48472	5.39e-13	1.19e-08	m	5	123.791	Vps33a	vacuolar protein sorting 33A (yeast)
1443859_at	116.805	173.404	1.48456	<4.05E-35	<8.93E-31	m	3	104.091	Rsbn1	rosbin, round spermatid basic protein 1
1451752_at	57.1	84.7561	1.48435	5.4e-09	0.000119	m	5	142.654	Foxk1	forkhead box K1
1455457_at	34.5505	51.2833	1.4843	2.03e-07	0.00449	m	19	40.0913	Cyp2c50 /// Cyp2c54	cytochrome P450, family 2, subfamily c, polypeptide 50 /// cytochrome P450
1419703_at	80.2258	119.067	1.48414	1.38e-09	3.04e-05	m	9	20.5205	Col5a3	procollagen, type V, alpha 3
1420967_at	535.74	361.042	1.48387	1.23e-13	2.71e-09	f	8	23.8413	Slc25a15	solute carrier family 25 (mitochondrial carrier ornithine transporter), member 15
1433736_at	1856.75	1251.32	1.48383	9.02e-33	1.99e-28	f	X	70.1955	Hcfc1	host cell factor C1
1418667_at	573.191	850.385	1.4836	<4.05E-35	<8.93E-31	m	13	105.264	2410002O22Rik	RIKEN cDNA 2410002O22 gene
1452055_at	2314.56	1560.41	1.4833	1.25e-27	2.75e-23	f	1	74.3247	Ctdsp1	CTD (carboxy-terminal domain, RNA polymerase II, polypeptide A) small phosphatase 1
1431196_at	350.574	519.87	1.48291	<4.05E-35	<8.93E-31	m	9	105.31	Atp2c1	ATPase, Ca++-sequestering
1433769_at	511.965	345.326	1.48255	4.31e-13	9.5e-09	f	9	110.744	Als2cl	ALS2 C-terminal like
1453920_a_at	1151.02	1706.43	1.48253	<4.05E-35	<8.93E-31	m	X	160.283	Mospd2	motile sperm domain containing 2
1428872_at	739.137	498.669	1.48222	3.88e-19	8.57e-15	f	11	98.6116	4121402D02Rik	RIKEN cDNA 4121402D02 gene
1437414_at	1977.74	1334.41	1.48211	1.49e-19	3.3e-15	f	2	169.8	Zfp217	zinc finger protein 217
1427109_at	2241.33	1512.36	1.482	1.74e-27	3.84e-23	f	10	79.3802	ORF61	open reading frame 61
1421563_at	86.4946	128.182	1.48197	<4.05E-35	<8.93E-31	m	8	23.4593	Atp7b	ATPase, Cu++ transporting, beta polypeptide
1450655_at	2384.27	1608.93	1.4819	1.05e-26	2.32e-22	f	19	32.8235	Pten	phosphatase and tensin homolog
1438765_at	162.987	241.467	1.48151	<4.05E-35	<8.93E-31	m	11	70.8027	Dhx33	DEAH (Asp-Glu-Ala-His) box polypeptide 33
1457528_at	255.998	379.253	1.48147	2.76e-09	6.1e-05	m	14	13.5598	Slc4a7	solute carrier family 4, sodium bicarbonate cotransporter, member 7
1454786_at	2180.05	1471.68	1.48133	1.46e-21	3.23e-17	f	15	84.7753	5031439G07Rik	RIKEN cDNA 5031439G07 gene
1433289_at	41.214	61.0368	1.48097	1.37e-06	0.0303	m	11	79.3543	9530078B04Rik	RIKEN cDNA 9530078B04 gene
1428762_at	799.259	539.753	1.48079	6.57e-28	1.45e-23	f	X	81.8842	Map3k7ip3	mitogen-activated protein kinase kinase kinase 7 interacting protein 3
1421304_at	360.701	534.089	1.4807	1.42e-06	0.0314	m	6	131.185	Klra2	killer cell lectin-like receptor, subfamily A, member 2
1421064_at	406.981	602.58	1.48061	<4.05E-35	<8.93E-31	m	12	79.6678	Mpp5	membrane protein, palmitoylated 5 (MAGUK p55 subfamily member 5)
1422968_at	299.981	443.998	1.48009	<4.05E-35	<8.93E-31	m	9	107.861	Ihpk1	inositol hexaphosphate kinase 1
1427515_at	288.634	195.017	1.48005	3.54e-07	0.0078	f	5	20.6981	A530088I07Rik	RIKEN cDNA A530088I07 gene
1440373_at	169.027	114.206	1.48002	3.19e-09	7.03e-05	f	8	4.29691	Elavl1	ELAV (embryonic lethal, abnormal vision, Drosophila)-like 1 (Hu antigen R)
1455497_at	242.529	163.879	1.47993	8.31e-07	0.0183	f	7	3.75124	Leng9	leukocyte receptor cluster (LRC) member 9
1455823_at	108.971	161.226	1.47953	<4.05E-35	<8.93E-31	m	9	59.1209	Bbs4	Bardet-Biedl syndrome 4 homolog (human)
1453823_a_at	90.8	134.336	1.47947	1.7e-13	3.76e-09	m	3	116.586	A930028L21Rik	RIKEN cDNA A930028L21 gene
1458532_at	98.6688	145.95	1.47919	1.17e-09	2.57e-05	m	13	12.2671	Mtr	5-methyltetrahydrofolate-homocysteine methyltransferase
1434588_x_at	384.092	568.143	1.47918	6.66e-16	1.47e-11	m	13	95.9377	Tbca /// LOC620313	tubulin cofactor a /// similar to Tubulin-specific chaperone A (Tubulin-folding cofactor A) (CFA) (TCP1-chaperonin cofactor A)
1451048_at	80.3484	118.775	1.47824	7.11e-15	1.57e-10	m	10	93.2904	Metap2	methionine aminopeptidase 2
1427629_at	131.305	88.8254	1.47824	6.26e-09	0.000138	f	2	90.2307	Ptprj	protein tyrosine phosphatase, receptor type, J
1436810_x_at	385.306	569.489	1.47801	<4.05E-35	<8.93E-31	m	17	26.8503	2900010M23Rik	RIKEN cDNA 2900010M23 gene
1446670_at	156.392	105.818	1.47794	2.79e-08	0.000615	f	2	6.62901	Cugbp2	CUG triplet repeat, RNA binding protein 2
1425272_at	79.0161	116.768	1.47777	2.61e-11	5.76e-07	m	16	10.1964	Emp2	epithelial membrane protein 2
1452351_at	549.677	372.053	1.47742	7.75e-25	1.71e-20	f	14	55.6024	C030027K23Rik /// Parp4	RIKEN cDNA C030027K23 gene /// poly (ADP-ribose) polymerase family, member 4
1422785_at	461.814	682.274	1.47738	<4.05E-35	<8.93E-31	m	9	96.3513	Rasa2	RAS p21 protein activator 2
1440978_at	141.718	209.364	1.47733	2.22e-16	4.9e-12	m	ambig	ambig	C920011G20Rik	RIKEN cDNA C920011G20 gene
1417087_at	2529.13	1712.02	1.47728	3.73e-25	8.24e-21	f	8	114.041	Glg1	golgi apparatus protein 1
1451956_a_at	673.408	994.786	1.47724	<4.05E-35	<8.93E-31	m	4	41.9279	Oprs1	opioid receptor, sigma 1
1435846_x_at	182.573	123.601	1.47712	1e-17	2.2e-13	f	5	130.036	---	---
1438513_at	57.9989	85.6649	1.47701	5.44e-09	0.00012	m	15	58.739	Tatdn1	TatD DNase domain containing 1
1439256_x_at	3226.85	4765.94	1.47696	9.62e-09	0.000212	m	13	12.6702	Gpr137b /// LOC664862	G protein-coupled receptor 137B /// similar to transmembrane 7 superfamily member 1
1421144_at	308.304	208.799	1.47656	2.92e-07	0.00644	f	14	51.0329	Rpgrip1	retinitis pigmentosa GTPase regulator interacting protein 1
1438937_x_at	59.5677	87.9544	1.47654	1.3e-08	0.000287	m	14	50.0236	Ang1	angiogenin, ribonuclease A family, member 1
1433505_a_at	2163.5	1465.25	1.47654	1.85e-11	4.09e-07	f	5	105.941	Lrrc8d	leucine rich repeat containing 8D
1444228_s_at	71.7978	48.6298	1.47642	5.97e-13	1.32e-08	f	7	56.0033	Herc2	hect (homologous to the E6-AP (UBE3A) carboxyl terminus) domain and RCC1 (CHC1)-like domain (RLD) 2
1424663_at	1330.97	901.502	1.47639	1.56e-32	3.43e-28	f	11	77.9318	BC017647	cDNA sequence BC017647
1460521_a_at	308.674	455.666	1.4762	<4.05E-35	<8.93E-31	m	1	51.4157	5830411E10Rik	RIKEN cDNA 5830411E10 gene
1456313_x_at	1009.56	1490.2	1.47609	8.91e-13	1.97e-08	m	ambig	ambig	Mrpl28	mitochondrial ribosomal protein L28
1451792_a_at	180.088	265.798	1.47593	2.13e-14	4.7e-10	m	X	95.6688	Pja1	praja1, RING-H2 motif containing
1435079_at	738.903	500.64	1.47592	1.04e-20	2.29e-16	f	4	21.9655	5730406M06Rik	RIKEN cDNA 5730406M06 gene
1416792_at	2257.34	1529.47	1.4759	5.52e-33	1.22e-28	f	5	31.4792	Ppm1g	protein phosphatase 1G (formerly 2C), magnesium-dependent, gamma isoform
1424799_a_at	51.1957	75.5588	1.47588	2.12e-11	4.68e-07	m	6	28.3706	Gcc1	golgi coiled coil 1
1437900_at	68.6946	101.373	1.4757	9.89e-12	2.18e-07	m	1	161.912	4930523C07Rik	RIKEN cDNA 4930523C07 gene
1450227_at	38.2441	56.4316	1.47556	4.52e-08	0.000997	m	4	33.1338	Ankrd6	ankyrin repeat domain 6
1460675_at	2317.19	1570.71	1.47525	2.59e-29	5.7e-25	f	1	174.149	Igsf8	immunoglobulin superfamily, member 8
1454785_at	2163.07	1466.26	1.47522	6.37e-27	1.4e-22	f	6	85.9083	Dusp11	dual specificity phosphatase 11 (RNA/RNP complex 1-interacting)
1428543_at	158.512	233.807	1.47501	<4.05E-35	<8.93E-31	m	5	77.988	Ppat	phosphoribosyl pyrophosphate amidotransferase
1431752_a_at	536.347	790.911	1.47463	4.51e-14	9.94e-10	m	2	29.6494	2900073H19Rik	RIKEN cDNA 2900073H19 gene
1434150_a_at	1367.29	927.251	1.47457	7.99e-17	1.76e-12	f	15	100.133	Mettl7a /// Ubie	methyltransferase like 7A /// UbiE-YGHL1 fusion protein
1422894_at	258.843	381.656	1.47447	4.44e-16	9.79e-12	m	14	29.5447	Sfmbt1	Scm-like with four mbt domains 1
1424756_at	160.29	236.339	1.47444	4e-11	8.83e-07	m	5	135.693	Hip1	huntingtin interacting protein 1
1421839_at	2609.18	3847.01	1.47441	2.7e-13	5.96e-09	m	4	53.0519	Abca1	ATP-binding cassette, sub-family A (ABC1), member 1
1430972_x_at	38.7226	57.0921	1.47439	1.02e-09	2.25e-05	m	2	113.85	Aqr	aquarius
1454948_at	3175.87	2155.28	1.47353	1.35e-32	2.99e-28	f	16	8.60404	Usp7	ubiquitin specific peptidase 7
1426627_at	162.991	240.168	1.4735	<4.05E-35	<8.93E-31	m	4	32.2927	Map3k7	mitogen activated protein kinase kinase kinase 7
1441794_at	94.1323	63.8877	1.4734	2.7e-08	0.000595	f	ambig	ambig	4933437K13Rik	RIKEN cDNA 4933437K13 gene
1421313_s_at	161.498	237.893	1.47304	1.31e-14	2.89e-10	m	7	144.246	Cttn	cortactin
1434380_at	2162.42	1468.24	1.4728	4.35e-09	9.59e-05	f	3	142.486	Gbp7	guanylate binding protein 7
1446475_at	103.804	70.493	1.47255	7.54e-11	1.66e-06	f	14	119.428	Mbnl2	Muscleblind-like 2
1456011_x_at	370.683	251.742	1.47247	8.75e-16	1.93e-11	f	9	119.199	Acaa1a	acetyl-Coenzyme A acyltransferase 1A
1425760_a_at	961.875	653.303	1.47233	6.86e-25	1.51e-20	f	19	4.10002	Pitpnm1	phosphatidylinositol membrane-associated 1
1426769_s_at	1405.62	954.716	1.4723	7.46e-17	1.65e-12	f	11	50.099	Maml1	mastermind like 1 (Drosophila)
1456066_a_at	60.5548	89.1491	1.4722	1.72e-08	0.000379	m	6	71.8801	Rpo1-4	RNA polymerase 1-4
1430763_at	308.139	453.582	1.47201	<4.05E-35	<8.93E-31	m	ambig	ambig	4930563E22Rik	RIKEN cDNA 4930563E22 gene
1421107_at	304.589	448.351	1.47199	<4.05E-35	<8.93E-31	m	2	163.766	Stk4	serine/threonine kinase 4
1430004_s_at	40.5333	59.6588	1.47184	1.08e-09	2.39e-05	m	12	66.1442	Wdr20	WD repeat domain 20
1424135_at	1021.74	694.253	1.47171	1.74e-30	3.85e-26	f	8	97.4911	Rspry1	ring finger and SPRY domain containing 1
1457284_at	102.29	150.54	1.4717	3.39e-11	7.48e-07	m	ambig	ambig	---	CDNA clone IMAGE:5256843
1455986_at	59.8656	88.0912	1.47148	2.39e-13	5.27e-09	m	10	110.347	Zdhhc17	zinc finger, DHHC domain containing 17
1431630_a_at	454.803	669.189	1.47138	<4.05E-35	<8.93E-31	m	5	65.0827	Klf3	Kruppel-like factor 3 (basic)
1435543_at	547.341	372.076	1.47104	1.32e-29	2.9e-25	f	18	34.4454	Apc	adenomatosis polyposis coli
1441894_s_at	94.0516	138.352	1.47102	1.98e-09	4.36e-05	m	ambig	ambig	Grasp	GRP1 (general receptor for phosphoinositides 1)-associated scaffold protein
1431064_at	446.713	657.076	1.47091	<4.05E-35	<8.93E-31	m	9	64.8307	Dpp8	dipeptidylpeptidase 8
1417333_at	1573.09	1069.49	1.47088	1.17e-16	2.59e-12	f	5	136.369	Rasa4	RAS p21 protein activator 4
1416180_a_at	496.195	729.62	1.47043	6.66e-16	1.47e-11	m	9	51.8006	Rdx	radixin
1426986_at	654.795	962.78	1.47035	<4.05E-35	<8.93E-31	m	9	13.594	2810485I05Rik	RIKEN cDNA 2810485I05 gene
1425907_s_at	99.8344	146.761	1.47004	1.19e-06	0.0262	m	X	140.696	Amot	angiomotin
1434666_at	516.28	351.22	1.46996	1.65e-09	3.64e-05	f	19	36.5235	Pcgf5	polycomb group ring finger 5
1428629_at	369.191	251.175	1.46986	2.85e-14	6.3e-10	f	19	40.9615	Zfp518	zinc finger protein 518
1418657_at	190.669	129.752	1.46949	4.38e-13	9.67e-09	f	6	83.0874	Znhit4	zinc finger, HIT type 4
1454642_a_at	1348.09	1980.62	1.4692	<4.05E-35	<8.93E-31	m	2	18.5918	Commd3	COMM domain containing 3
1418466_at	56.7935	83.4298	1.469	1.61e-13	3.56e-09	m	7	110.606	Rnf141	ring finger protein 141
1459694_at	35.3495	51.9272	1.46897	3.49e-09	7.71e-05	m	ambig	ambig	AI428898	expressed sequence AI428898
1455428_at	1035.27	704.842	1.4688	1.14e-14	2.52e-10	f	7	132.55	A930008G19Rik	RIKEN cDNA A930008G19 gene
1420607_at	462.474	679.032	1.46826	<4.05E-35	<8.93E-31	m	2	35.9381	Rbm18	RNA binding motif protein 18
1437881_at	42.4129	62.2702	1.46819	9.87e-07	0.0218	m	17	22.0464	6330416L07Rik	RIKEN cDNA 6330416L07 gene
1451359_at	1148.14	782.1	1.46803	5.07e-15	1.12e-10	f	13	73.9333	Aytl2	acyltransferase like 2
1439070_x_at	1392.18	948.369	1.46797	1.85e-11	4.09e-07	f	ambig	ambig	4933439C20Rik /// D030013I16Rik	RIKEN cDNA 4933439C20 gene /// RIKEN cDNA D030013I16 gene
1426993_at	308.82	453.312	1.46788	<4.05E-35	<8.93E-31	m	1	157.038	Xpr1	xenotropic and polytropic retrovirus receptor 1
1423081_a_at	678.018	995.054	1.46759	<4.05E-35	<8.93E-31	m	8	129.82	Tomm20	translocase of outer mitochondrial membrane 20 homolog (yeast)
1424779_at	1167.7	1713.62	1.46752	<4.05E-35	<8.93E-31	m	10	66.4068	D10Ucla1	DNA segment, Chr 10, University of California at Los Angeles 1
1423910_at	698.669	476.123	1.46741	4.1e-29	9.05e-25	f	5	23.9622	Centg3	centaurin, gamma 3
1435836_at	1095.16	746.403	1.46725	2.13e-08	0.00047	f	2	71.704	Pdk1	pyruvate dehydrogenase kinase, isoenzyme 1
1422661_at	1351.98	1983.37	1.46701	<4.05E-35	<8.93E-31	m	13	12.4937	Lgals8	lectin, galactose binding, soluble 8
1422062_at	7424.39	10889.9	1.46677	1.01e-07	0.00223	m	8	41.104	Msr1	macrophage scavenger receptor 1
1428878_a_at	162.127	237.792	1.4667	1.11e-15	2.45e-11	m	11	107.027	Pitpnc1	phosphatidylinositol transfer protein, cytoplasmic 1
1426761_at	1079.93	736.639	1.46602	1.47e-22	3.24e-18	f	4	135.823	Aof2	amine oxidase (flavin containing) domain 2
1437657_at	75.2645	110.338	1.466	<4.05E-35	<8.93E-31	m	9	55.6058	Zfp291	zinc finger protein 291
1426041_a_at	113.167	165.89	1.46589	3.39e-11	7.48e-07	m	16	16.3494	Fgd4	FYVE, RhoGEF and PH domain containing 4
1422772_at	860.319	1261	1.46574	<4.05E-35	<8.93E-31	m	6	7.79525	C1galt1	core 1 UDP-galactose:N-acetylgalactosamine-alpha-R beta 1,3-galactosyltransferase
1422450_at	501.938	735.525	1.46537	<4.05E-35	<8.93E-31	m	2	84.4016	Ctnnd1	catenin (cadherin associated protein), delta 1
1427844_a_at	4144.53	2828.88	1.46508	9.22e-13	2.03e-08	f	ambig	ambig	Cebpb	CCAAT/enhancer binding protein (C/EBP), beta
1453763_at	70.8581	103.811	1.46506	3.51e-14	7.74e-10	m	16	11.001	Txndc11	thioredoxin domain containing 11
1431449_at	32.2032	47.1772	1.46498	3.96e-08	0.000874	m	1	100.252	Slco6d1	solute carrier organic anion transporter family, member 6d1
1440261_at	1381.81	943.261	1.46492	6.86e-25	1.51e-20	f	2	126.758	Ap4e1	adaptor-related protein complex AP-4, epsilon 1
1428539_at	989.269	675.372	1.46478	2.1e-28	4.64e-24	f	7	117.922	2610207I05Rik	RIKEN cDNA 2610207I05 gene
1423661_s_at	364.496	533.851	1.46463	<4.05E-35	<8.93E-31	m	10	126.399	Ctdsp2	CTD (carboxy-terminal domain, RNA polymerase II, polypeptide A) small phosphatase 2
1425603_at	4674.26	3192.58	1.4641	1.24e-07	0.00274	f	ambig	ambig	0610011I04Rik	RIKEN cDNA 0610011I04 gene
1435437_at	2285.8	1561.4	1.46395	2.39e-11	5.28e-07	f	3	51.6032	Setd7	SET domain containing (lysine methyltransferase) 7
1456037_x_at	1493.66	2186.58	1.46391	6.66e-16	1.47e-11	m	5	31.2316	Preb	prolactin regulatory element binding
1448008_at	173.525	254.02	1.46388	<4.05E-35	<8.93E-31	m	18	36.7607	Ankhd1	ankyrin repeat and KH domain containing 1
1457301_at	143.573	210.174	1.46388	<4.05E-35	<8.93E-31	m	8	80.4455	AI931714	expressed sequence AI931714
1428649_at	98.9441	144.841	1.46387	<4.05E-35	<8.93E-31	m	10	118.605	Cand1	cullin associated and neddylation disassociated 1
1422375_a_at	122.84	179.792	1.46363	6.57e-09	0.000145	m	7	101.98	Art1	ADP-ribosyltransferase 1
1460436_at	3226.92	2204.76	1.46362	2.37e-21	5.23e-17	f	18	60.8099	Ndst1	N-deacetylase/N-sulfotransferase (heparan glucosaminyl) 1
1447349_s_at	1037.58	709.382	1.46266	1.6e-24	3.53e-20	f	5	110.905	Ep400	E1A binding protein p400
1434900_at	1564.99	1070.05	1.46254	5.76e-26	1.27e-21	f	15	80.8395	Mkl1	MKL (megakaryoblastic leukemia)/myocardin-like 1
1420971_at	250.782	366.682	1.46215	<4.05E-35	<8.93E-31	m	2	120.552	Ubr1	ubiquitin protein ligase E3 component n-recognin 1
1420948_s_at	259.41	379.278	1.46208	<4.05E-35	<8.93E-31	m	X	102.002	4833408C14Rik	RIKEN cDNA 4833408C14 gene
1424665_at	253.914	173.715	1.46167	4.18e-19	9.22e-15	f	11	102.292	5430405G24Rik	RIKEN cDNA 5430405G24 gene
1438800_at	182.691	124.99	1.46164	1.45e-09	3.2e-05	f	6	83.7619	Nagk	N-acetylglucosamine kinase
1434580_at	652.895	446.716	1.46154	1.28e-09	2.82e-05	f	17	43.5594	Enpp4	ectonucleotide pyrophosphatase/phosphodiesterase 4
1434855_at	1981.94	1356.11	1.46149	1.14e-24	2.52e-20	f	17	23.8835	Amdhd2	amidohydrolase domain containing 2
1435589_at	322.639	220.811	1.46115	4.35e-09	9.59e-05	f	19	5.45654	Ccdc85b	coiled-coil domain containing 85B
1440316_at	162.73	111.38	1.46104	1.65e-18	3.63e-14	f	7	4.63512	6430526N21Rik	RIKEN cDNA 6430526N21 gene
1437002_at	69.3839	101.371	1.46102	1.71e-11	3.77e-07	m	3	152.212	C030011O14Rik	RIKEN cDNA C030011O14 gene
1440294_at	60.0591	41.1079	1.46101	2.55e-07	0.00562	f	9	110.448	Setd2	SET domain containing 2
1425597_a_at	304.855	445.366	1.46091	<4.05E-35	<8.93E-31	m	17	10.0535	Qk	quaking
1420620_a_at	4154.1	6066.09	1.46027	<4.05E-35	<8.93E-31	m	3	57.824	Rnf13	ring finger protein 13
1423355_at	483.867	706.558	1.46023	<4.05E-35	<8.93E-31	m	16	17.3196	Snap29	synaptosomal-associated protein
1425996_a_at	315.434	460.525	1.45997	<4.05E-35	<8.93E-31	m	3	20.25	Smarca3	SWI/SNF related, matrix associated, actin dependent regulator of chromatin, subfamily a, member 3
1428466_at	1133.95	776.825	1.45972	3.79e-23	8.35e-19	f	11	69.1595	Chd3	chromodomain helicase DNA binding protein 3
1454842_a_at	82.6452	120.633	1.45965	6.66e-07	0.0147	m	13	13.7909	B3galnt2	UDP-GalNAc:betaGlcNAc beta 1,3-galactosaminyltransferase, polypeptide 2
1459765_s_at	17014.8	11657.8	1.45952	1.18e-32	2.6e-28	f	19	6.37689	Sf1	Splicing factor 1
1459363_at	212.855	145.841	1.4595	3.95e-07	0.00871	f	5	122.056	Atxn2	Ataxin 2
1448436_a_at	2970.6	2035.44	1.45944	6.34e-13	1.4e-08	f	11	53.6135	Irf1	interferon regulatory factor 1
1434389_at	1417.21	971.082	1.45941	6.69e-27	1.48e-22	f	17	80.3021	AI449023	expressed sequence AI449023
1444584_at	58.4957	85.3553	1.45917	1.36e-06	0.0299	m	13	21.4307	LOC238535 /// 4921509E05Rik	piggyBac transposable element derived 1 (Pgbd1) pseudogene /// RIKEN cDNA 4921509E05 gene
1420865_at	811.174	556.015	1.45891	2.79e-18	6.15e-14	f	17	69.2888	Zfp161	zinc finger protein 161
1437844_x_at	647.441	944.083	1.45818	<4.05E-35	<8.93E-31	m	11	113.477	Cog1	component of oligomeric golgi complex 1
1436255_at	104.989	153.089	1.45814	2.42e-08	0.000534	m	7	126.764	D830044I16Rik	RIKEN cDNA D830044I16 gene
1423426_at	741.711	508.686	1.45809	1.06e-18	2.35e-14	f	5	120.745	1300012G16Rik	RIKEN cDNA 1300012G16 gene
1426745_at	2540.78	1742.6	1.45804	5.28e-17	1.16e-12	f	11	70.0541	D11Bwg0434e	DNA segment, Chr 11, Brigham & Women's Genetics 0434 expressed
1426192_at	117.824	171.765	1.45781	2.61e-13	5.75e-09	m	11	106.079	Smarcd2	SWI/SNF related, matrix associated, actin dependent regulator of chromatin, subfamily d, member 2
1425348_a_at	476.128	694.061	1.45772	<4.05E-35	<8.93E-31	m	9	103.047	Srprb	signal recognition particle receptor, B subunit
1430585_at	193.906	133.031	1.45761	5.63e-10	1.24e-05	f	ambig	ambig	5930436O19Rik	RIKEN cDNA 5930436O19 gene
1456881_at	95.6624	139.438	1.4576	1.55e-15	3.43e-11	m	9	110.474	Nbeal2	neurobeachin-like 2
1445862_at	636.502	436.743	1.45738	1.88e-10	4.15e-06	f	ambig	ambig	4921513D23Rik	RIKEN cDNA 4921513D23 gene
1420935_a_at	177.611	258.846	1.45738	1.11e-12	2.45e-08	m	4	134.594	Srrm1	serine/arginine repetitive matrix 1
1443868_at	51.2914	74.7395	1.45715	2.23e-09	4.92e-05	m	16	30.2814	Atp13a3	ATPase type 13A3
1433724_at	1650.71	2405.31	1.45714	<4.05E-35	<8.93E-31	m	15	58.2458	D15Ertd621e	DNA segment, Chr 15, ERATO Doi 621, expressed
1416179_a_at	1662.93	2423.09	1.45712	1.87e-14	4.11e-10	m	9	51.8006	Rdx	radixin
1415997_at	5029.25	7327.67	1.45701	<4.05E-35	<8.93E-31	m	3	96.6434	Txnip	thioredoxin interacting protein
1436397_at	301.089	438.66	1.45691	1.47e-08	0.000324	m	13	56.1852	BC027057	cDNA sequence BC027057
1421252_a_at	620.592	904.12	1.45687	<4.05E-35	<8.93E-31	m	7	67.111	Mef2a	myocyte enhancer factor 2A
1416006_at	83.4312	121.521	1.45654	9.5e-12	2.09e-07	m	2	91.7307	Mdk	midkine
1437821_at	288.666	198.188	1.45653	2.7e-11	5.95e-07	f	18	37.9985	Diap1	Diaphanous homolog 1 (Drosophila)
1431972_a_at	122.634	178.596	1.45633	2.22e-15	4.9e-11	m	14	35.7901	Gcap14	granule cell antiserum positive 14
1423093_at	206.873	301.259	1.45625	5.7e-11	1.26e-06	m	19	9.93933	Incenp	inner centromere protein
1421051_s_at	1110.8	1617.48	1.45614	<4.05E-35	<8.93E-31	m	11	101.07	Vps25	vacuolar protein sorting 25 (yeast)
1431961_at	126.078	183.577	1.45605	2.14e-11	4.72e-07	m	19	25.1197	Dock8	dedicator of cytokinesis 8
1422753_a_at	338.518	492.879	1.45599	<4.05E-35	<8.93E-31	m	ambig	ambig	Polr3k	polymerase (RNA) III (DNA directed) polypeptide K
1439266_a_at	755.013	1099.21	1.45588	<4.05E-35	<8.93E-31	m	2	181.798	Polr3k	polymerase (RNA) III (DNA directed) polypeptide K
1417385_at	4147.93	2850	1.45542	1.6e-11	3.54e-07	f	11	97.0219	Npepps	aminopeptidase puromycin sensitive
1418878_at	28.0108	40.7667	1.45539	4.83e-07	0.0107	m	9	36.4429	Acrv1	acrosomal vesicle protein 1
1460086_at	86.129	59.1833	1.45529	1.68e-07	0.00371	f	ambig	ambig	---	---
1439349_at	572.308	393.306	1.45512	5.73e-08	0.00126	f	10	79.4744	Stno	strawberry notch homolog (Drosophila)
1424986_s_at	428.187	294.286	1.455	1.81e-19	3.99e-15	f	3	85.0381	Fbxw7	F-box and WD-40 domain protein 7, archipelago homolog (Drosophila)
1447666_x_at	72.6591	105.711	1.45489	1.84e-12	4.06e-08	m	7	101.773	LOC628119 /// LOC638436	similar to Protein C11orf51 /// similar to Protein HSPC020
1416218_x_at	553.867	805.717	1.45471	5.55e-10	1.22e-05	m	1	72.6445	Rpl37a /// LOC629949 /// LOC640991 /// LOC668935 /// LOC674834	ribosomal protein L37a /// similar to 60S ribosomal protein L37a /// similar to 60S ribosomal protein L37a /// similar to 60S ribosomal protein L37a /// similar to 60S ribosomal protein L37a
1454753_at	1639.4	1127.01	1.45465	5.55e-24	1.22e-19	f	1	94.7478	Rnpepl1	arginyl aminopeptidase (aminopeptidase B)-like 1
1459742_at	87.2473	126.905	1.45455	1.61e-06	0.0355	m	ambig	ambig	---	15 days embryo brain cDNA, RIKEN full-length enriched library, clone:G630032A08 product:unclassifiable, full insert sequence
1455908_a_at	5426.43	7892.25	1.45441	6.66e-16	1.47e-11	m	ambig	ambig	Scpep1	serine carboxypeptidase 1
1416448_at	549.711	799.469	1.45435	<4.05E-35	<8.93E-31	m	2	130.359	Itpa	inosine triphosphatase (nucleoside triphosphate pyrophosphatase)
1429207_at	134.231	92.3219	1.45395	1.59e-09	3.51e-05	f	19	8.95255	5730408K05Rik	RIKEN cDNA 5730408K05 gene
1448606_at	535.38	368.248	1.45386	5.36e-08	0.00118	f	4	58.5291	Edg2	endothelial differentiation, lysophosphatidic acid G-protein-coupled receptor, 2
1431096_at	161.586	234.898	1.4537	<4.05E-35	<8.93E-31	m	4	11.1588	Ints8	integrator complex subunit 8
1444042_at	61.9258	90.0132	1.45356	1.29e-14	2.84e-10	m	ambig	ambig	Trip11	thyroid hormone receptor interactor 11
1460164_at	465.022	675.824	1.45332	<4.05E-35	<8.93E-31	m	13	51.1134	Spin	spindlin
1451928_a_at	119.024	172.962	1.45318	2.28e-11	5.03e-07	m	6	112.61	Rad18	RAD18 homolog (S. cerevisiae)
1423928_at	779.582	536.502	1.45308	8.33e-18	1.84e-13	f	14	121.014	Phgdhl1	phosphoglycerate dehydrogenase like 1
1443037_at	169.695	116.789	1.45301	3.59e-08	0.000792	f	9	58.4187	Nptn	Neuroplastin
1425474_a_at	364.151	529.068	1.45288	<4.05E-35	<8.93E-31	m	2	120.008	Vps39	vacuolar protein sorting 39 (yeast)
1427593_at	101.925	148.081	1.45284	6.32e-12	1.39e-07	m	19	46.555	Trim8	tripartite motif protein 8
1457062_at	156.991	108.069	1.45269	5.26e-08	0.00116	f	ambig	ambig	1700081L11Rik	RIKEN cDNA 1700081L11 gene
1451584_at	118.451	172.06	1.45259	5.8e-07	0.0128	m	11	46.2984	Havcr2	hepatitis A virus cellular receptor 2
1458518_at	201.938	293.318	1.45252	1.11e-15	2.45e-11	m	5	43.5756	Cpeb2	cytoplasmic polyadenylation element binding protein 2
1458125_at	67.3258	46.3544	1.45242	2.22e-06	0.049	f	ambig	ambig	C80913	Expressed sequence C80913
1452327_at	1811.5	1247.45	1.45216	2.4e-23	5.29e-19	f	6	90.6246	Iqsec1	IQ motif and Sec7 domain 1
1452666_a_at	195.345	134.532	1.45204	6.39e-15	1.41e-10	f	1	134.184	Tmcc2	transmembrane and coiled-coil domains 2
1434393_at	384.529	558.339	1.45201	<4.05E-35	<8.93E-31	m	11	23.3526	Usp34	ubiquitin specific peptidase 34
1458550_at	40.5677	58.9009	1.45191	4.53e-09	0.0001	m	11	80.4895	Myo1d	myosin ID
1429295_s_at	657.101	452.638	1.45172	2.01e-11	4.43e-07	f	13	74.3784	Trip13	thyroid hormone receptor interactor 13
1430231_a_at	81.3194	118.039	1.45155	8.12e-13	1.79e-08	m	9	99.0527	Cep70	centrosomal protein 70
1419900_at	60.1946	41.4702	1.45152	1.2e-09	2.65e-05	f	9	56.9254	---	---
1444856_at	76.5473	52.7368	1.4515	2.16e-08	0.000477	f	ambig	ambig	Crebbp	CREB binding protein
1427902_at	1402.34	966.311	1.45124	1.21e-19	2.66e-15	f	17	23.5471	Srrm2	serine/arginine repetitive matrix 2
1441991_at	49.5613	71.907	1.45087	1.44e-09	3.17e-05	m	7	127.677	BC039632	cDNA sequence BC039632
1458429_at	527.117	764.715	1.45075	2.22e-16	4.9e-12	m	1	173.244	Arhgap30	Rho GTPase activating protein 30
1451574_at	334.435	230.544	1.45064	1.9e-18	4.2e-14	f	3	97.2891	Bcl9	B-cell CLL/lymphoma 9
1435910_at	144.2	209.126	1.45025	4.86e-08	0.00107	m	ambig	ambig	Fads3	fatty acid desaturase 3
1424428_at	422.056	612.043	1.45015	<4.05E-35	<8.93E-31	m	7	126.643	Ccdc95	coiled-coil domain containing 95
1440078_at	124.102	85.5868	1.45001	2.87e-07	0.00632	f	ambig	ambig	Brd4	Bromodomain containing 4
1434199_at	53.3204	77.3123	1.44996	2.38e-10	5.25e-06	m	17	45.0055	Gm323	gene model 323, (NCBI)
1448021_at	751.866	518.555	1.44992	2.92e-07	0.00644	f	3	100.597	---	Transcribed locus
1455402_at	748.284	516.163	1.4497	1.06e-29	2.35e-25	f	11	97.2139	Socs7	suppressor of cytokine signaling 7
1450762_s_at	138.532	200.825	1.44966	<4.05E-35	<8.93E-31	m	ambig	ambig	Zfp191	zinc finger protein 191
1425927_a_at	3088.89	2130.79	1.44964	9.58e-12	2.11e-07	f	7	44.6803	Atf5	activating transcription factor 5
1418392_a_at	642.667	443.328	1.44964	3.14e-09	6.93e-05	f	3	142.497	Gbp4	guanylate nucleotide binding protein 4
1436673_at	356.799	246.134	1.44961	3.19e-18	7.03e-14	f	7	119.644	2610020H08Rik	RIKEN cDNA 2610020H08 gene
1452228_at	1133.78	1643.51	1.44958	<4.05E-35	<8.93E-31	m	16	57.0902	Tbc1d23	TBC1 domain family, member 23
1431084_x_at	76.7634	111.253	1.44929	6.68e-14	1.47e-09	m	ambig	ambig	1810014B01Rik	RIKEN cDNA 1810014B01 gene
1437119_at	2138.27	1475.59	1.4491	5.35e-26	1.18e-21	f	11	106.211	Ern1	Endoplasmic reticulum (ER) to nucleus signalling 1
1450955_s_at	236.494	342.639	1.44883	3.33e-12	7.34e-08	m	3	108.412	Sort1	sortilin 1
1415717_at	1152.47	795.613	1.44854	1.61e-30	3.55e-26	f	4	116.769	4931406I20Rik	RIKEN cDNA 4931406I20 gene
1418730_at	187.538	271.613	1.44831	<4.05E-35	<8.93E-31	m	X	100.164	Rnf12	ring finger protein 12
1440347_at	106.186	73.3351	1.44796	1.52e-09	3.36e-05	f	8	80.2616	Arhgap10	Rho GTPase activating protein 10
1423331_a_at	65.3398	94.6088	1.44795	2.25e-06	0.0496	m	16	46.3553	Pvrl3	poliovirus receptor-related 3
1437468_x_at	13347	9217.86	1.44795	1.69e-32	3.73e-28	f	11	32.6464	Fbxw11	F-box and WD-40 domain protein 11
1440836_at	499.034	344.653	1.44793	1.87e-12	4.13e-08	f	5	123.428	Setd1b	SET domain containing 1B
1424585_at	1153.64	797.098	1.4473	5.41e-29	1.19e-24	f	8	108.657	Ranbp10	RAN binding protein 10
1437277_x_at	6926.13	4786.15	1.44712	2.95e-19	6.51e-15	f	2	157.808	Tgm2	transglutaminase 2, C polypeptide
1419924_at	680.439	470.223	1.44706	3.28e-21	7.23e-17	f	ambig	ambig	A730024A03Rik	RIKEN cDNA A730024A03 gene
1426653_at	402.281	582.087	1.44697	8.13e-08	0.00179	m	1	20.7877	Mcm3	minichromosome maintenance deficient 3 (S. cerevisiae)
1443065_at	98.8731	68.3474	1.44663	3.47e-11	7.66e-07	f	1	82.2649	Rhbdd1	Rhomboid domain containing 1
1442174_at	63.8473	92.3553	1.4465	6.35e-09	0.00014	m	2	93.0026	Tspan18	tetraspanin 18
1437985_a_at	1990.98	1376.5	1.44641	4.43e-25	9.77e-21	f	17	35.5007	2310061I04Rik	RIKEN cDNA 2310061I04 gene
1455259_a_at	160.898	232.724	1.44641	<4.05E-35	<8.93E-31	m	ambig	ambig	D530033C11Rik	RIKEN cDNA D530033C11 gene
1438029_at	664.696	459.571	1.44634	2.44e-19	5.38e-15	f	3	95.8453	4930535B03Rik	RIKEN cDNA 4930535B03 gene
1452189_at	968.801	1400.93	1.44604	<4.05E-35	<8.93E-31	m	9	106.029	Wdr82	WD repeat domain containing 82
1459830_at	274.453	396.808	1.44582	4.5e-09	9.94e-05	m	ambig	ambig	---	Transcribed locus
1453497_a_at	74.9323	108.333	1.44575	1.11e-14	2.45e-10	m	X	159.769	Piga	phosphatidylinositol glycan anchor biosynthesis, class A
1460549_a_at	329.928	476.954	1.44563	<4.05E-35	<8.93E-31	m	18	34.7557	Cdc23	CDC23 (cell division cycle 23, yeast, homolog)
1441754_at	51.8172	74.9061	1.44558	1.1e-07	0.00243	m	ambig	ambig	---	---
1424070_at	552.254	798.256	1.44545	<4.05E-35	<8.93E-31	m	18	63.1032	Napg	N-ethylmaleimide sensitive fusion protein attachment protein gamma
1453068_at	903.516	625.079	1.44544	1.88e-23	4.14e-19	f	4	142.394	Prdm2	PR domain containing 2, with ZNF domain
1428051_a_at	124.065	179.294	1.44517	1.24e-09	2.72e-05	m	14	28.8711	Cacna1d	calcium channel, voltage-dependent, L type, alpha 1D subunit
1426423_at	280.89	405.923	1.44513	5.26e-07	0.0116	m	10	126.92	Shmt2	serine hydroxymethyl transferase 2 (mitochondrial)
1425073_at	73.5677	106.307	1.44502	4.63e-07	0.0102	m	6	125.328	Plekhg6	pleckstrin homology domain containing, family G (with RhoGef domain) member 6
1448101_s_at	1312.4	908.369	1.44478	6.37e-27	1.4e-22	f	13	21.1877	Trim27	tripartite motif protein 27
1430415_at	163.951	113.504	1.44445	8.02e-10	1.77e-05	f	X	49.1569	Phf6	PHD finger protein 6
1416661_at	546.741	789.713	1.4444	1.64e-12	3.61e-08	m	19	60.8158	Eif3s10	eukaryotic translation initiation factor 3, subunit 10 (theta)
1450665_at	380.635	549.651	1.44403	<4.05E-35	<8.93E-31	m	16	84.7177	Gabpa	GA repeat binding protein, alpha
1456870_at	162.06	234.02	1.44403	1.74e-10	3.85e-06	m	17	32.1244	A430107D22Rik	RIKEN cDNA A430107D22 gene
1422761_at	97.1215	140.246	1.44403	2.22e-16	4.9e-12	m	3	22.34	Tbl1xr1	transducin (beta)-like 1X-linked receptor 1
1430452_at	413.371	596.811	1.44377	<4.05E-35	<8.93E-31	m	1	60.2879	Cyp20a1	cytochrome P450, family 20, subfamily A, polypeptide 1
1450083_at	292.729	422.583	1.4436	<4.05E-35	<8.93E-31	m	6	34.9746	Cnot4	CCR4-NOT transcription complex, subunit 4
1434938_at	95.371	137.67	1.44352	2.57e-08	0.000567	m	15	76.9084	Rbm9	RNA binding motif protein 9
1424862_s_at	634.112	439.32	1.44339	1.09e-22	2.4e-18	f	4	154.498	Mib2	mindbomb homolog 2 (Drosophila)
1437224_at	720.51	499.253	1.44318	1.34e-15	2.96e-11	f	11	29.6065	Rtn4	reticulon 4
1437477_at	243.242	351.016	1.44307	8.88e-16	1.96e-11	m	1	92.8839	Lrrfip1	leucine rich repeat (in FLII) interacting protein 1
1419037_at	1244.38	862.317	1.44307	1.55e-25	3.41e-21	f	2	151.918	Csnk2a1	casein kinase 2, alpha 1 polypeptide
1445189_at	89.1484	128.639	1.44297	1.33e-15	2.94e-11	m	1	189.049	Gpatc2	G patch domain containing 2
1452983_at	272.734	393.504	1.44281	6.66e-16	1.47e-11	m	9	13.5582	Cep57	centrosomal protein 57
1460376_a_at	235.886	340.332	1.44278	4.44e-16	9.79e-12	m	19	43.7884	Cox15	COX15 homolog, cytochrome c oxidase assembly protein (yeast)
1452503_a_at	45.771	66.0202	1.4424	2.31e-08	0.00051	m	16	96.1144	Brwd1	bromodomain and WD repeat domain containing 1
1432534_at	103.997	149.959	1.44196	4.37e-12	9.63e-08	m	ambig	ambig	3300002I08Rik	RIKEN cDNA 3300002I08 gene
1457508_at	112.4	77.957	1.44182	2.71e-10	5.97e-06	f	10	107.588	C430003N24Rik	RIKEN cDNA C430003N24 gene
1436320_at	1348.7	935.508	1.44168	2.4e-09	5.29e-05	f	ambig	ambig	---	CDNA clone IMAGE:1328649
1419497_at	56.9978	39.536	1.44167	7.64e-07	0.0169	f	6	134.886	Cdkn1b	cyclin-dependent kinase inhibitor 1B
1432156_a_at	66.286	95.5605	1.44164	6.87e-08	0.00152	m	5	29.5268	Rnf32	ring finger protein 32
1433632_at	2979.64	2066.92	1.44159	3.07e-21	6.77e-17	f	8	129.474	Irf2bp2 /// LOC672960	interferon regulatory factor 2 binding protein 2 /// similar to interferon regulatory factor 2 binding protein 2
1444662_at	63.157	91.0439	1.44155	2.71e-07	0.00598	m	7	12.2258	Pla2g4c	phospholipase A2, group IVC (cytosolic, calcium-independent)
1430092_at	70.2344	101.245	1.44153	4.44e-16	9.79e-12	m	17	6.00054	Serac1	serine active site containing 1
1418030_at	366.941	254.556	1.44149	8.03e-10	1.77e-05	f	7	74.1554	Slco3a1	solute carrier organic anion transporter family, member 3a1
1441592_at	76.1667	52.8439	1.44135	1.97e-07	0.00435	f	10	66.5279	Jmjd1c	Jumonji domain containing 1C
1452508_x_at	81.0043	116.746	1.44123	1.06e-10	2.34e-06	m	ambig	ambig	2610009E16Rik	RIKEN cDNA 2610009E16 gene
1439800_at	91.986	63.8289	1.44113	2.75e-08	0.000607	f	5	123.894	Rsn	restin (Reed-Steinberg cell-expressed intermediate filament-associated protein)
1429655_at	218.599	315.016	1.44107	<4.05E-35	<8.93E-31	m	15	44.2059	Nudcd1	NudC domain containing 1
1421285_at	874.003	1259.46	1.44103	1.49e-14	3.28e-10	m	19	41.3274	Pik3ap1	phosphoinositide-3-kinase adaptor protein 1
1428492_at	138.802	199.982	1.44077	1.64e-08	0.000361	m	4	43.9788	Glipr2	GLI pathogenesis-related 2
1436136_at	262.006	181.889	1.44048	1.31e-14	2.88e-10	f	ambig	ambig	Noc2l	nucleolar complex associated 2 homolog (S. cerevisiae)
1453233_s_at	44.6097	64.2588	1.44047	1.72e-09	3.8e-05	m	8	75.3534	Calr3	calreticulin 3
1425834_a_at	94.1376	135.598	1.44043	5.33e-15	1.18e-10	m	19	55.123	Gpam	glycerol-3-phosphate acyltransferase, mitochondrial
1457800_at	92.372	133.05	1.44037	5.59e-10	1.23e-05	m	2	102.586	2900019G14Rik	RIKEN cDNA 2900019G14 gene
1451773_s_at	162.086	233.457	1.44033	<4.05E-35	<8.93E-31	m	2	144.219	Polr3f	polymerase (RNA) III (DNA directed) polypeptide F
1451575_a_at	2141.23	1486.81	1.44016	3.11e-28	6.85e-24	f	17	27.307	Nudt3	nudix (nucleotide diphosphate linked moiety X)-type motif 3
1417160_s_at	238.397	343.3	1.44004	2.22e-06	0.049	m	ambig	ambig	Expi	extracellular proteinase inhibitor
1452087_at	3266.18	2268.17	1.44001	2.39e-11	5.28e-07	f	14	76.6385	Epsti1	epithelial stromal interaction 1 (breast)
1443779_s_at	376.757	261.672	1.43981	3.27e-20	7.22e-16	f	ambig	ambig	Lcor	ligand dependent nuclear receptor corepressor
1422261_a_at	60.0817	86.5044	1.43978	3.79e-13	8.35e-09	m	13	93.4414	Msh3	mutS homolog 3 (E. coli)
1435731_x_at	296.476	426.743	1.43938	3.12e-10	6.89e-06	m	ambig	ambig	Stag1	Stromal antigen 1
1448865_at	189.945	273.38	1.43926	2.41e-09	5.33e-05	m	1	171.786	Hsd17b7	hydroxysteroid (17-beta) dehydrogenase 7
1434652_at	690.709	479.939	1.43916	1.09e-16	2.41e-12	f	12	111.741	Cdc42bpb	Cdc42 binding protein kinase beta
1425187_at	1209.49	1740.5	1.43903	<4.05E-35	<8.93E-31	m	12	92.2129	Sel1h	Sel1 (suppressor of lin-12) 1 homolog (C. elegans)
1455584_at	1508.35	1048.41	1.4387	5.16e-08	0.00114	f	ambig	ambig	Sdf4	stromal cell derived factor 4
1459666_at	436.241	303.221	1.43869	1.75e-19	3.87e-15	f	9	121.311	Trak1	trafficking protein, kinesin binding 1
1425610_s_at	1316.68	915.305	1.43852	1.31e-09	2.89e-05	f	8	127.118	Galnt2	UDP-N-acetyl-alpha-D-galactosamine:polypeptide N-acetylgalactosaminyltransferase 2
1422609_at	459.227	660.602	1.43851	<4.05E-35	<8.93E-31	m	9	74.8243	Arpp19	cAMP-regulated phosphoprotein 19
1446750_at	389.031	270.446	1.43848	8.2e-15	1.81e-10	f	ambig	ambig	Impact	imprinted and ancient
1419385_a_at	716.013	1029.93	1.43843	<4.05E-35	<8.93E-31	m	13	58.1871	Ubqln1	ubiquilin 1
1445439_at	122.945	176.822	1.43822	4.41e-07	0.00972	m	14	69.3373	Epb4.9	erythrocyte protein band 4.9
1447143_at	73.0323	50.7816	1.43816	2.74e-09	6.05e-05	f	6	12.013	Phf14	PHD finger protein 14
1425140_at	1274.57	1833.03	1.43815	<4.05E-35	<8.93E-31	m	ambig	ambig	Lactb2	lactamase, beta 2
1419168_at	430.906	619.649	1.43801	<4.05E-35	<8.93E-31	m	9	75.1727	Mapk6	mitogen-activated protein kinase 6
1455960_at	35.7656	51.4211	1.43772	2.34e-08	0.000517	m	4	69.9182	Megf9	multiple EGF-like-domains 9
1450915_at	1051.52	1511.8	1.43772	<4.05E-35	<8.93E-31	m	13	95.4597	Ap3b1	adaptor-related protein complex 3, beta 1 subunit
1457639_at	121.901	84.7956	1.43759	3.42e-11	7.54e-07	f	1	5.08956	Atp6v1h	ATPase, H+ transporting, lysosomal V1 subunit H
1443703_at	160.809	111.864	1.43754	4.86e-08	0.00107	f	ambig	ambig	Cd28	CD28 antigen
1426521_at	1071.14	745.177	1.43744	4.7e-19	1.04e-14	f	8	108.114	D230025D16Rik	RIKEN cDNA D230025D16 gene
1454858_x_at	1833.28	1275.39	1.43743	2.52e-13	5.56e-09	f	15	100.133	Mettl7a	methyltransferase like 7A
1456244_x_at	1341.66	1928.19	1.43716	<4.05E-35	<8.93E-31	m	4	91.2974	Txnl2	thioredoxin-like 2
1447213_at	327.145	227.634	1.43715	2.01e-16	4.42e-12	f	1	87.5194	Sp100	Nuclear antigen Sp100
1424424_at	1328.78	1909.6	1.43711	<4.05E-35	<8.93E-31	m	ambig	ambig	Slc39a1	solute carrier family 39 (zinc transporter), member 1
1429888_a_at	57.1323	82.1026	1.43706	2.19e-06	0.0482	m	9	50.5033	Hspb2	heat shock protein 2
1424134_at	1780.48	1239.07	1.43695	8.61e-21	1.9e-16	f	8	97.4911	Rspry1	ring finger and SPRY domain containing 1
1431252_a_at	395.071	567.626	1.43677	<4.05E-35	<8.93E-31	m	5	145.485	Zfp655	zinc finger protein 655
1452532_x_at	103.787	149.116	1.43675	1.98e-07	0.00438	m	7	25.1723	Ceacam1	CEA-related cell adhesion molecule 1
1434153_at	693.387	482.647	1.43663	2.82e-18	6.21e-14	f	4	45.4444	Shb	src homology 2 domain-containing transforming protein B
1421013_at	429.903	617.557	1.4365	<4.05E-35	<8.93E-31	m	5	111.571	Pitpnb	phosphatidylinositol transfer protein, beta
1442074_at	209.071	145.542	1.4365	2.28e-07	0.00502	f	6	128.911	Clec2g	C-type lectin domain family 2, member g
1420878_a_at	1084.85	1558.37	1.43648	6.66e-16	1.47e-11	m	2	163.687	Ywhab	tyrosine 3-monooxygenase/tryptophan 5-monooxygenase activation protein, beta polypeptide
1431120_a_at	57.6473	82.8079	1.43646	2.43e-10	5.37e-06	m	2	38.869	Golga1	golgi autoantigen, golgin subfamily a, 1
1422716_a_at	60.9065	87.4877	1.43643	3.62e-09	7.98e-05	m	12	31.4796	Acp1	acid phosphatase 1, soluble
1449011_at	249.054	357.747	1.43643	4.36e-07	0.00961	m	13	74.2297	Slc12a7	solute carrier family 12, member 7
1441767_at	59.9419	86.0912	1.43624	3.82e-10	8.43e-06	m	ambig	ambig	Zfp142	zinc finger protein 142
1452079_s_at	376.549	540.694	1.43592	<4.05E-35	<8.93E-31	m	13	49.5053	Dcun1d1	DCUN1D1 DCN1, defective in cullin neddylation 1, domain containing 1 (S. cerevisiae)
1451699_at	50.8022	72.9465	1.43589	3.91e-10	8.62e-06	m	ambig	ambig	LOC668468 /// LOC668631 /// LOC675654	similar to putative retrovirus-related gag protein /// hypothetical protein LOC668631 /// similar to putative retrovirus-related gag protein
1422046_at	5018.32	7204.47	1.43563	<4.05E-35	<8.93E-31	m	7	127.854	Itgam	integrin alpha M
1456975_at	87.6731	61.0693	1.43563	3.03e-07	0.00668	f	11	77.3865	Taok1	TAO kinase 1
1421940_at	250.388	359.461	1.43562	<4.05E-35	<8.93E-31	m	9	100.453	Stag1	stromal antigen 1
1438040_a_at	5531.63	7940.74	1.43552	<4.05E-35	<8.93E-31	m	10	86.1282	Hsp90b1	heat shock protein 90kDa beta (Grp94), member 1
1417473_a_at	91.8441	131.838	1.43545	1.55e-15	3.43e-11	m	4	118.916	Ppcs	phosphopantothenoylcysteine synthetase
1454228_a_at	60.8172	87.2965	1.43539	5.78e-11	1.28e-06	m	6	120.303	Ccdc77	coiled-coil domain containing 77
1434056_a_at	3394.9	4872.29	1.43518	<4.05E-35	<8.93E-31	m	4	40.4593	Ndufb6	NADH dehydrogenase (ubiquinone) 1 beta subcomplex, 6
1423433_at	292.257	419.351	1.43487	<4.05E-35	<8.93E-31	m	1	145.518	Trove2	TROVE domain family, member 2
1450038_s_at	257.035	368.808	1.43485	<4.05E-35	<8.93E-31	m	X	12.2286	Usp9x	ubiquitin specific peptidase 9, X chromosome
1429590_at	581.805	834.801	1.43485	2e-15	4.41e-11	m	8	26.6225	Tacc1	transforming, acidic coiled-coil containing protein 1
1426796_at	1216.16	847.731	1.43461	4.14e-31	9.14e-27	f	4	129.146	Kpna6	karyopherin (importin) alpha 6
1425902_a_at	1377.32	960.083	1.43459	2.94e-12	6.48e-08	f	19	46.3581	Nfkb2	nuclear factor of kappa light polypeptide gene enhancer in B-cells 2, p49/p100
1417570_at	186.898	268.091	1.43443	<4.05E-35	<8.93E-31	m	2	128.303	Anapc1	anaphase promoting complex subunit 1
1443115_at	193.423	134.851	1.43434	3.81e-14	8.4e-10	f	9	116.021	Tgfbr2	Transforming growth factor, beta receptor II
1434643_at	1481.09	1032.76	1.43411	2.12e-14	4.67e-10	f	X	73.7637	Tbl1x	transducin (beta)-like 1 X-linked
1423948_at	133.168	190.975	1.43409	3.79e-13	8.35e-09	m	1	33.69	Bag2	Bcl2-associated athanogene 2
1446696_at	42.7419	61.2956	1.43409	3.16e-08	0.000698	m	16	49.6782	Ift57	intraflagellar transport 57 homolog (Chlamydomonas)
1457480_at	216.488	150.982	1.43386	9.42e-07	0.0208	f	5	108.71	Pcgf3	Polycomb group ring finger 3
1457209_at	55.7978	79.9623	1.43307	2.73e-14	6.02e-10	m	8	27.1998	Ddhd2	DDHD domain containing 2
1420867_at	4010.73	5746.47	1.43277	<4.05E-35	<8.93E-31	m	5	124.801	Tmed2	transmembrane emp24 domain trafficking protein 2
1435133_at	1214.36	847.611	1.43268	1.87e-13	4.13e-09	f	4	59.3151	Ugcg	UDP-glucose ceramide glucosyltransferase
1431015_at	326.727	468.09	1.43267	<4.05E-35	<8.93E-31	m	5	33.971	Tmem129	transmembrane protein 129
1430205_a_at	150.186	215.152	1.43257	2.22e-16	4.9e-12	m	19	29.0563	Cdc37l1	cell division cycle 37 homolog (S. cerevisiae)-like 1
1436767_at	677.282	472.778	1.43256	3.08e-09	6.78e-05	f	6	38.497	Luc7l2	LUC7-like 2 (S. cerevisiae)
1423757_x_at	4028.86	2812.49	1.43249	1.12e-09	2.46e-05	f	11	98.8573	Igfbp4	insulin-like growth factor binding protein 4
1453372_at	491.397	343.043	1.43246	3.13e-16	6.91e-12	f	2	18.1315	Dnajc1	DnaJ (Hsp40) homolog, subfamily C, member 1
1457851_at	156.314	109.125	1.43242	6.44e-09	0.000142	f	10	39.8257	D10Ertd276e	DNA segment, Chr 10, ERATO Doi 276, expressed
1436960_at	522.782	365.05	1.43208	1.55e-18	3.41e-14	f	2	27.2676	Brd3	bromodomain containing 3
1456566_x_at	970.758	677.92	1.43197	3.59e-16	7.91e-12	f	19	4.80092	Rbm14	RNA binding motif protein 14
1428656_at	309.355	216.076	1.43169	2.47e-25	5.44e-21	f	15	12.8123	Rnasen	ribonuclease III, nuclear
1442176_at	238.884	342.007	1.43169	3.77e-12	8.3e-08	m	ambig	ambig	Arid5b	AT rich interactive domain 5B (Mrf1 like)
1425951_a_at	12709.3	18195.2	1.43165	4.43e-11	9.78e-07	m	ambig	ambig	Clec4n	C-type lectin domain family 4, member n
1438663_at	2732.3	1908.85	1.43138	3.66e-16	8.07e-12	f	1	164.508	Bat2d	BAT2 domain containing 1
1451645_at	589.978	412.202	1.43129	9.84e-20	2.17e-15	f	7	127.277	Fbs1	fibrosin 1
1437302_at	720.849	503.671	1.43119	7.69e-12	1.7e-07	f	18	62.303	Adrb2	adrenergic receptor, beta 2
1427071_at	300.41	429.941	1.43118	<4.05E-35	<8.93E-31	m	4	140.453	Fbxo42	F-box protein 42
1424402_at	354.632	247.839	1.4309	7.2e-15	1.59e-10	f	5	89.6581	Rufy3	RUN and FYVE domain containing 3
1430074_x_at	150.677	215.596	1.43084	9.13e-14	2.01e-09	m	ambig	ambig	8430426H19Rik	RIKEN cDNA 8430426H19 gene
1451619_at	1091.27	1561.37	1.43077	5.97e-12	1.32e-07	m	3	95.6744	Golph3l	golgi phosphoprotein 3-like
1427920_at	130.754	187.073	1.43073	7.51e-07	0.0166	m	2	34.7158	Phf19	PHD finger protein 19
1455254_at	741.582	518.341	1.43068	1.1e-31	2.42e-27	f	2	180.649	4833420G11Rik	RIKEN cDNA 4833420G11 gene
1416397_at	217.557	311.254	1.43068	<4.05E-35	<8.93E-31	m	7	83.7567	Mesdc1	mesoderm development candidate 1
1436508_at	505.553	723.211	1.43053	<4.05E-35	<8.93E-31	m	5	115.405	2410014A08Rik	RIKEN cDNA 2410014A08 gene
1425077_at	78.9914	112.998	1.43051	6.11e-11	1.35e-06	m	18	35.8004	Dnajc18	DnaJ (Hsp40) homolog, subfamily C, member 18
1424201_a_at	190.175	272.048	1.43051	<4.05E-35	<8.93E-31	m	18	67.9003	Seh1l	SEH1-like (S. cerevisiae
1425129_a_at	9815.4	14039.3	1.43034	<4.05E-35	<8.93E-31	m	7	141.244	Taldo1	transaldolase 1
1442018_at	694.8	485.796	1.43023	6.46e-07	0.0143	f	10	96.0519	AI426953	expressed sequence AI426953
1457610_at	100.67	70.3912	1.43015	1.6e-07	0.00353	f	ambig	ambig	AL033326	Expressed sequence AL033326
1434419_s_at	685.946	980.928	1.43004	<4.05E-35	<8.93E-31	m	4	147.461	Tardbp	TAR DNA binding protein
1452714_at	794.304	555.459	1.43	1.2e-12	2.64e-08	f	2	59.6426	Tanc1	tetratricopeptide repeat, ankyrin repeat and coiled-coil containing 1
1460554_s_at	1893.59	1324.35	1.42983	1.56e-20	3.44e-16	f	8	114.04	Glg1	golgi apparatus protein 1
1426686_s_at	605.572	865.694	1.42955	<4.05E-35	<8.93E-31	m	11	105.901	Map3k3	mitogen activated protein kinase kinase kinase 3
1432016_a_at	1726.93	2468.03	1.42915	<4.05E-35	<8.93E-31	m	9	54.3932	Idh3a	isocitrate dehydrogenase 3 (NAD+) alpha
1435889_at	260.147	182.038	1.42908	3.46e-18	7.63e-14	f	19	7.34244	Mark2	MAP/microtubule affinity-regulating kinase 2
1432850_at	243.905	170.675	1.42907	9.43e-10	2.08e-05	f	15	36.1959	5430434G16Rik	RIKEN cDNA 5430434G16 gene
1451760_s_at	174.971	250.005	1.42884	<4.05E-35	<8.93E-31	m	10	39.6914	2010001E11Rik /// AI317395	RIKEN cDNA 2010001E11 gene /// expressed sequence AI317395
1427481_a_at	160.356	229.119	1.42882	8.07e-12	1.78e-07	m	7	24.6869	Atp1a3	ATPase, Na+/K+ transporting, alpha 3 polypeptide
1446807_at	217.951	152.541	1.4288	7.19e-08	0.00159	f	2	126.424	Usp8	ubiquitin specific peptidase 8
1438640_x_at	17238.5	24625.6	1.42853	<4.05E-35	<8.93E-31	m	ambig	ambig	Pgk1 /// LOC433594 /// LOC665053 /// LOC668435	phosphoglycerate kinase 1 /// phosphoglycerate kinase 1-like /// phosphoglycerate kinase 1 pseudogene /// phosphoglycerate kinase 1-like
1448138_at	970.018	679.054	1.42848	1.23e-19	2.72e-15	f	2	30.238	Ppp2r4	protein phosphatase 2A, regulatory subunit B (PR 53)
1441921_x_at	119.043	170.006	1.42811	2.96e-12	6.53e-08	m	12	87.4105	Esrrb	estrogen related receptor, beta
1434704_at	2345.75	1642.69	1.42799	8.66e-16	1.91e-11	f	5	23.014	Mll5	myeloid/lymphoid or mixed-lineage leukemia 5
1437428_x_at	279.452	399.018	1.42786	1.21e-09	2.67e-05	m	12	86.1135	Eif2b2	eukaryotic translation initiation factor 2B, subunit 2 beta
1454686_at	99.6914	142.321	1.42762	7.24e-09	0.00016	m	1	90.0943	C330011F01Rik /// 6430706D22Rik	RIKEN cDNA C330011F01 gene /// RIKEN cDNA 6430706D22 gene
1431755_a_at	122.417	174.754	1.42753	8.44e-15	1.86e-10	m	11	97.5642	Ccdc49	coiled-coil domain containing 49
1416986_a_at	5291.52	7553.15	1.42741	<4.05E-35	<8.93E-31	m	2	129.285	Sirpa	signal-regulatory protein alpha
1454003_at	77.4075	110.483	1.42729	7.29e-09	0.000161	m	18	67.5592	Afg3l2	AFG3(ATPase family gene 3)-like 2 (yeast)
1435478_at	2907.22	2036.89	1.42729	1.23e-24	2.71e-20	f	1	183.01	Wdr26	WD repeat domain 26
1443535_at	105.986	74.286	1.42673	5.54e-08	0.00122	f	2	37.3356	Rabgap1	RAB GTPase activating protein 1
1438550_x_at	63.0817	90	1.42672	1.79e-09	3.94e-05	m	11	74.7243	Srr	serine racemase
1455905_at	1703.29	1193.93	1.42662	1.11e-12	2.45e-08	f	11	78.0779	2610507B11Rik	RIKEN cDNA 2610507B11 gene
1431065_at	396.141	565.141	1.42662	<4.05E-35	<8.93E-31	m	14	30.3234	Eaf1	ELL associated factor 1
1448779_at	991.9	695.284	1.42661	5.86e-25	1.29e-20	f	2	32.1852	Ciz1	CDKN1A interacting zinc finger protein 1
1436116_x_at	43.7903	62.4596	1.42633	2.28e-07	0.00502	m	14	25.7497	2900057D21Rik	RIKEN cDNA 2900057D21 gene
1460213_at	490.314	343.789	1.4262	4.84e-23	1.07e-18	f	9	118.355	Golga4	golgi autoantigen, golgin subfamily a, 4
1442151_at	123.555	86.6342	1.42617	6.38e-07	0.0141	f	13	13.86	D230040A04Rik	RIKEN cDNA D230040A04 gene
1420703_at	2896.16	4130.21	1.4261	3.42e-10	7.54e-06	m	19	61.2784	Csf2ra	colony stimulating factor 2 receptor, alpha, low-affinity (granulocyte-macrophage)
1434499_a_at	372.894	261.485	1.42606	4.83e-07	0.0107	f	6	142.447	Ldhb	lactate dehydrogenase B
1417289_at	897.799	1280.3	1.42604	<4.05E-35	<8.93E-31	m	8	26.5064	Plekha2	pleckstrin homology domain-containing, family A (phosphoinositide binding specific) member 2
1423743_at	1167.36	1664.66	1.426	<4.05E-35	<8.93E-31	m	9	44.493	Arcn1	archain 1
1425384_a_at	269.018	383.518	1.42562	<4.05E-35	<8.93E-31	m	9	44.684	Ube4a	ubiquitination factor E4A, UFD2 homolog (S. cerevisiae)
1426776_at	758.456	532.049	1.42554	2.05e-18	4.51e-14	f	6	24.5638	Wasl	Wiskott-Aldrich syndrome-like (human)
1458185_at	115.01	80.686	1.4254	1.54e-10	3.4e-06	f	1	95.5551	Thap4	THAP domain containing 4
1419640_at	485.578	340.665	1.42538	4.71e-18	1.04e-13	f	11	6.36948	Purb	purine rich element binding protein B
1453604_a_at	403.914	575.695	1.42529	<4.05E-35	<8.93E-31	m	10	20.9854	Hbs1l	Hbs1-like (S. cerevisiae)
1431024_a_at	73.7828	105.134	1.42491	7.9e-11	1.74e-06	m	13	13.8569	Arid4b	AT rich interactive domain 4B (Rbp1 like)
1460228_at	1049.07	736.343	1.42471	3.12e-15	6.89e-11	f	7	30.6542	Usf2	upstream transcription factor 2
1442723_at	117.915	82.7667	1.42467	3.09e-07	0.00681	f	2	167.271	---	Transcribed locus
1417250_at	2009.05	1410.32	1.42454	2.97e-33	6.56e-29	f	X	100.16	Rnf12	ring finger protein 12
1418840_at	1072.82	753.118	1.4245	8.69e-13	1.92e-08	f	19	53.9566	Pdcd4 /// LOC670861	programmed cell death 4 /// similar to programmed cell death 4
1452646_at	2981.51	2093.14	1.42442	9.53e-20	2.1e-15	f	2	155.073	Trp53inp2	tumor protein p53 inducible nuclear protein 2
1436809_a_at	5410.48	3798.57	1.42435	2.84e-24	6.27e-20	f	13	51.1648	Spin	spindlin
1425026_at	292.015	415.904	1.42425	<4.05E-35	<8.93E-31	m	1	167.015	Sft2d2	SFT2 domain containing 2
1447070_at	271.99	387.373	1.42422	1.05e-11	2.31e-07	m	5	134.905	Wbscr1	Williams-Beuren syndrome chromosome region 1 homolog (human)
1452406_x_at	2308.65	1621	1.42421	7.5e-09	0.000165	f	ambig	ambig	Erdr1	erythroid differentiation regulator 1
1424236_at	3120.53	2191.07	1.4242	7.96e-33	1.75e-28	f	7	126.989	Tbc1d10b	TBC1 domain family, member 10b
1435142_at	643.99	917.127	1.42413	<4.05E-35	<8.93E-31	m	1	167.011	Sft2d2	SFT2 domain containing 2
1450382_at	391.199	557.076	1.42402	2.9e-10	6.39e-06	m	11	4.66585	Nf2	neurofibromatosis 2
1444458_at	88.7978	62.364	1.42386	5.88e-08	0.0013	f	ambig	ambig	Mgea6	Meningioma expressed antigen 6 (coiled-coil proline-rich)
1418035_a_at	203.391	289.594	1.42383	1.54e-10	3.4e-06	m	1	33.3984	Prim2	DNA primase, p58 subunit
1428269_a_at	2628.9	1846.44	1.42377	7.18e-23	1.58e-18	f	14	29.8305	Glt8d1	glycosyltransferase 8 domain containing 1
1455529_at	62.6892	89.2544	1.42376	4.44e-07	0.00978	m	3	88.6248	2700083E18Rik	RIKEN cDNA 2700083E18 gene
1430024_at	252.348	359.281	1.42375	2.22e-16	4.9e-12	m	X	95.1403	Yipf6	Yip1 domain family, member 6
1449117_at	7607.96	5344.05	1.42363	3.21e-22	7.07e-18	f	8	73.6279	Jund1	Jun proto-oncogene related gene d1
1419537_at	1102.4	1569.11	1.42336	9.1e-09	0.000201	m	6	16.7834	Tcfec	transcription factor EC
1427483_at	545.2	775.978	1.42329	<4.05E-35	<8.93E-31	m	3	109.251	Slc25a24	solute carrier family 25 (mitochondrial carrier, phosphate carrier), member 24
1435608_at	166.509	116.993	1.42324	6.26e-18	1.38e-13	f	11	5.17633	Znrf3 /// LOC631806	zinc and ring finger 3 /// similar to Goliath homolog precursor (Ring finger protein 130) (R-goliath)
1416459_at	642.531	914.385	1.4231	<4.05E-35	<8.93E-31	m	11	103.783	Arf2	ADP-ribosylation factor 2
1431228_s_at	387.239	272.117	1.42306	3.39e-11	7.48e-07	f	ambig	ambig	4930526I15Rik	RIKEN cDNA 4930526I15 gene
1416657_at	3362.62	2363.05	1.423	1.03e-26	2.27e-22	f	12	113.102	Akt1	thymoma viral proto-oncogene 1
1433502_s_at	358.671	510.375	1.42296	<4.05E-35	<8.93E-31	m	11	74.7248	Tsr1	TSR1, 20S rRNA accumulation, homolog (yeast)
1455242_at	1379.84	969.785	1.42283	9.99e-19	2.2e-14	f	6	98.8908	Foxp1	forkhead box P1
1440315_at	72.6226	51.0412	1.42282	6.31e-08	0.00139	f	3	60.7048	Mbnl1	muscleblind-like 1 (Drosophila)
1425492_at	849.383	597.079	1.42256	3.05e-07	0.00673	f	14	33.2388	Bmpr1a	bone morphogenetic protein receptor, type 1A
1442293_at	49.3806	70.2395	1.42241	1.21e-06	0.0266	m	11	107.505	---	Transcribed locus
1420899_at	2120.57	3016.24	1.42237	<4.05E-35	<8.93E-31	m	18	6.76514	Rab18	RAB18, member RAS oncogene family
1425139_at	277.833	395.176	1.42235	6.66e-16	1.47e-11	m	4	131.764	Sesn2	sestrin 2
1449551_at	897.281	1276.24	1.42234	<4.05E-35	<8.93E-31	m	11	75.4677	Myo1c	myosin IC
1458446_at	51.4204	73.1149	1.4219	1.41e-07	0.00311	m	18	37.784	3222401L13Rik	RIKEN cDNA 3222401L13 gene
1440407_at	71.2516	101.31	1.42186	1.84e-08	0.000405	m	5	108.607	---	---
1423204_at	423.156	601.666	1.42185	1.05e-07	0.00232	m	2	152.894	Tm9sf4	transmembrane 9 superfamily protein member 4
1426040_a_at	90.4882	128.656	1.4218	5.82e-12	1.28e-07	m	2	29.7117	Odf2	outer dense fiber of sperm tails 2
1428347_at	1200.8	844.655	1.42165	3.06e-12	6.75e-08	f	11	46.0373	Cyfip2	cytoplasmic FMR1 interacting protein 2
1434446_at	828.426	582.859	1.42131	4.73e-21	1.04e-16	f	8	3.15093	D630014A15Rik	RIKEN cDNA D630014A15 gene
1438670_at	3219.69	2265.34	1.42128	3.15e-25	6.95e-21	f	2	167.669	Ptpn1	protein tyrosine phosphatase, non-receptor type 1
1438176_x_at	6037.5	4248.04	1.42124	5.2e-27	1.15e-22	f	ambig	ambig	1110031B06Rik	RIKEN cDNA 1110031B06 gene
1455355_at	114.969	163.396	1.42122	3.55e-15	7.84e-11	m	12	52.2907	6030408C04Rik	RIKEN cDNA 6030408C04 gene
1441155_at	186.244	131.046	1.42122	1.72e-09	3.8e-05	f	ambig	ambig	2810446P07Rik	RIKEN cDNA 2810446P07 gene
1424755_at	221.699	315.074	1.42118	4.17e-07	0.0092	m	5	135.693	Hip1	huntingtin interacting protein 1
1435694_at	361.634	254.483	1.42105	1.09e-10	2.41e-06	f	18	39.5014	Arhgap26	Rho GTPase activating protein 26
1443733_x_at	415.509	590.408	1.42093	<4.05E-35	<8.93E-31	m	7	99.9562	Pold3	polymerase (DNA-directed), delta 3, accessory subunit
1421432_at	106.059	150.693	1.42084	4.9e-13	1.08e-08	m	13	54.5846	Arl10	ADP-ribosylation factor-like 10
1445285_at	94.8484	134.761	1.4208	5.87e-07	0.0129	m	2	180.035	Hrh3	Histamine receptor H 3
1436781_at	549.06	386.478	1.42068	1.13e-11	2.48e-07	f	8	87.9756	Man2b1	mannosidase 2, alpha B1
1455300_at	430.383	302.975	1.42052	7.02e-13	1.55e-08	f	3	133.401	E130014J05Rik	RIKEN cDNA E130014J05 gene
1435651_a_at	481.675	684.227	1.42052	<4.05E-35	<8.93E-31	m	ambig	ambig	Smarcad1	SWI/SNF-related, matrix-associated actin-dependent regulator of chromatin, subfamily a, containing DEAD/H box 1`
1455246_at	385.804	271.597	1.4205	1.04e-21	2.3e-17	f	9	110.085	Smarcc1	SWI/SNF related, matrix associated, actin dependent regulator of chromatin, subfamily c, member 1
1433775_at	746.529	525.547	1.42048	1.43e-06	0.0316	f	4	128.722	C77080	expressed sequence C77080
1434930_at	952.673	670.762	1.42028	1.27e-12	2.8e-08	f	5	120.795	Tpcn1	two pore channel 1
1430133_at	562.905	396.359	1.42019	2.61e-11	5.76e-07	f	X	135.098	Tbc1d8b	TBC1 domain family, member 8B
1440146_at	29.014	41.2044	1.42016	8.06e-07	0.0178	m	19	16.7779	Vps13a	vacuolar protein sorting 13A (yeast)
1451139_at	3443.95	2425.28	1.42002	9.95e-13	2.2e-08	f	15	76.4396	Slc39a4	solute carrier family 39 (zinc transporter), member 4
1439375_x_at	16737.9	11787.2	1.42001	1.17e-15	2.59e-11	f	ambig	ambig	Aldoa /// LOC667483 /// LOC671023	aldolase 1, A isoform /// similar to Fructose-bisphosphate aldolase A (Muscle-type aldolase) (Aldolase 1) /// similar to Fructose-bisphosphate aldolase A (Muscle-type aldolase) (Aldolase 1)
1422684_a_at	2599.89	1831.1	1.41985	6.46e-21	1.42e-16	f	6	33.1793	Exoc4	exocyst complex component 4
1447034_at	97.9075	68.9693	1.41958	4.11e-09	9.07e-05	f	13	100.009	Tnpo1	Transportin 1
1456388_at	2009.62	1415.75	1.41948	6.7e-23	1.48e-18	f	8	12.8653	Atp11a	ATPase, class VI, type 11A
1430634_a_at	585.119	830.492	1.41936	5.77e-15	1.27e-10	m	13	6.6183	Pfkp	phosphofructokinase, platelet
1450259_a_at	177.692	252.19	1.41925	<4.05E-35	<8.93E-31	m	11	100.677	Stat5a	signal transducer and activator of transcription 5A
1422011_s_at	72.6129	103.048	1.41915	3.75e-09	8.27e-05	m	X	49.9784	Xlr /// 3830403N18Rik	X-linked lymphocyte-regulated complex /// RIKEN cDNA 3830403N18 gene
1438999_a_at	782.801	551.618	1.4191	1.22e-15	2.69e-11	f	8	110.268	Nfat5	nuclear factor of activated T-cells 5
1418227_at	172.925	245.393	1.41907	<4.05E-35	<8.93E-31	m	1	58.4073	Orc2l	origin recognition complex, subunit 2-like (S. cerevisiae)
1432108_at	70.1473	49.4377	1.4189	6.65e-08	0.00147	f	19	47.0956	Pcgf6	polycomb group ring finger 6
1421102_a_at	1319.91	1872.74	1.41885	<4.05E-35	<8.93E-31	m	4	149.893	Vamp3	vesicle-associated membrane protein 3
1418628_at	521.235	739.545	1.41883	<4.05E-35	<8.93E-31	m	4	129.216	Khdrbs1	KH domain containing, RNA binding, signal transduction associated 1
1452182_at	2899.82	2044	1.41869	4.7e-24	1.04e-19	f	8	127.181	Galnt2	UDP-N-acetyl-alpha-D-galactosamine:polypeptide N-acetylgalactosaminyltransferase 2
1429345_at	336.18	236.973	1.41864	4.47e-09	9.87e-05	f	2	120.863	D2Ertd435e	DNA segment, Chr 2, ERATO Doi 435, expressed
1425624_at	75.1882	106.661	1.41858	<4.05E-35	<8.93E-31	m	9	111.117	Epm2aip1	EPM2A (laforin) interacting protein 1
1452362_at	153.219	217.341	1.4185	3.79e-11	8.35e-07	m	11	62.65	Trim16	tripartite motif protein 16
1436681_x_at	1350.44	1915.31	1.41829	3.09e-12	6.81e-08	m	12	4.8489	0610009D07Rik	RIKEN cDNA 0610009D07 gene
1416359_at	3462.67	2442.04	1.41794	1.29e-13	2.84e-09	f	13	114.713	Snag1	sorting nexin associated golgi protein 1
1450817_at	45.7194	64.8105	1.41757	2.79e-08	0.000615	m	17	25.6868	Solh	small optic lobes homolog (Drosophila)
1431322_at	108.502	153.803	1.41751	2.42e-08	0.000534	m	3	101.59	Igsf3	immunoglobulin superfamily, member 3
1416994_at	760.754	1078.3	1.41742	<4.05E-35	<8.93E-31	m	11	43.5734	Ttc1	tetratricopeptide repeat domain 1
1425911_a_at	100.186	141.994	1.4173	1.33e-06	0.0294	m	8	26.9979	Fgfr1	fibroblast growth factor receptor 1
1435244_at	676.388	477.29	1.41714	4.11e-20	9.06e-16	f	2	27.0841	Vav2	Vav2 oncogene
1439825_at	1667.25	1176.5	1.41713	5.34e-13	1.18e-08	f	16	35.8479	Dtx3l	deltex 3-like (Drosophila)
1424637_s_at	3005.66	2121.11	1.41702	5.59e-32	1.23e-27	f	11	106.015	2610204L23Rik	RIKEN cDNA 2610204L23 gene
1424084_at	336.675	477.031	1.41689	6.9e-09	0.000152	m	4	59.5687	Rod1	ROD1 regulator of differentiation 1 (S. pombe)
1443416_at	60.8419	86.2053	1.41687	3.35e-07	0.00738	m	ambig	ambig	C79741	expressed sequence C79741
1435071_at	241.356	341.968	1.41686	<4.05E-35	<8.93E-31	m	12	84.4363	Zfyve1	zinc finger, FYVE domain containing 1
1450746_at	1240.61	875.633	1.41682	4.12e-32	9.08e-28	f	9	20.9801	Keap1	kelch-like ECH-associated protein 1
1436851_at	1015.38	716.692	1.41675	5.44e-19	1.2e-14	f	8	86.5599	Ptger1 /// Pkn1	prostaglandin E receptor 1 (subtype EP1) /// protein kinase N1
1456874_at	156.102	221.138	1.41662	4.17e-07	0.0092	m	12	96.1761	Flrt2	fibronectin leucine rich transmembrane protein 2
1416801_at	161.752	229.139	1.41661	4.44e-16	9.79e-12	m	2	126.483	Trpm7	transient receptor potential cation channel, subfamily M, member 7
1438634_x_at	2507.57	3552.21	1.4166	1.2e-14	2.64e-10	m	11	97.6545	Lasp1	LIM and SH3 protein 1
1434014_at	759.465	536.23	1.4163	5.39e-11	1.19e-06	f	ambig	ambig	Atg4c	autophagy-related 4C (yeast)
1430488_at	47.7075	67.5579	1.41608	1.71e-06	0.0378	m	18	35.8292	1700066B19Rik	RIKEN cDNA 1700066B19 gene
1425798_a_at	264.187	374.105	1.41606	<4.05E-35	<8.93E-31	m	6	142.308	Recql	RecQ protein-like
1435707_at	28.1452	39.8491	1.41584	6.9e-07	0.0152	m	ambig	ambig	Nars2	asparaginyl-tRNA synthetase 2 (mitochondrial)(putative)
1448079_at	267.983	189.282	1.41578	5.3e-08	0.00117	f	ambig	ambig	Rnf166	ring finger protein 166
1424500_at	620.049	877.854	1.41578	<4.05E-35	<8.93E-31	m	11	79.7503	Utp6	UTP6, small subunit (SSU) processome component, homolog (yeast)
1418577_at	1110.73	784.578	1.4157	1.26e-26	2.77e-22	f	19	46.555	Trim8	tripartite motif protein 8
1416152_a_at	463.644	656.293	1.41551	6.44e-15	1.42e-10	m	17	28.7604	Sfrs3	splicing factor, arginine/serine-rich 3 (SRp20)
1457483_at	242.448	171.282	1.4155	2e-07	0.0044	f	10	67.6163	Arid5b	AT rich interactive domain 5B (Mrf1 like)
1415974_at	1467.12	1036.52	1.41542	2.19e-24	4.82e-20	f	10	80.5091	Map2k2	mitogen activated protein kinase kinase 2
1419823_s_at	403.152	284.858	1.41527	4.5e-09	9.94e-05	f	11	78.8298	Ksr1	kinase suppressor of ras 1
1423456_at	184.455	261.035	1.41517	4.86e-12	1.07e-07	m	12	36.6021	Bzw2	basic leucine zipper and W2 domains 2
1444762_at	207.888	146.925	1.41492	1.78e-11	3.93e-07	f	10	107.68	Ppp1r12a	Protein phosphatase 1, regulatory (inhibitor) subunit 12A
1427924_at	116.613	164.989	1.41485	<4.05E-35	<8.93E-31	m	4	48.146	Stx17	syntaxin 17
1434379_at	527.31	372.738	1.41469	8.97e-12	1.98e-07	f	5	34.4907	Mxd4	Max dimerization protein 4
1444501_at	120.49	85.1711	1.41469	4.22e-07	0.00932	f	X	70.6658	AI462521	expressed sequence AI462521
1450457_at	295.98	418.704	1.41464	<4.05E-35	<8.93E-31	m	9	43.9018	Cbl	Casitas B-lineage lymphoma
1459869_x_at	1217.09	860.466	1.41446	1.44e-17	3.17e-13	f	8	114.024	4930402E16Rik	RIKEN cDNA 4930402E16 gene
1449503_at	414.754	586.553	1.41422	<4.05E-35	<8.93E-31	m	16	35.9031	Kpna1	karyopherin (importin) alpha 1
1435795_at	399.713	282.654	1.41414	1.18e-20	2.61e-16	f	9	114.259	Glb1	galactosidase, beta 1
1415746_at	1792.31	1267.89	1.41362	3.02e-26	6.66e-22	f	7	24.991	Cic	capicua homolog (Drosophila)
1427930_at	206.318	291.627	1.41348	8.4e-13	1.85e-08	m	10	77.8399	Pdxk	pyridoxal (pyridoxine, vitamin B6) kinase
1435068_at	1114.14	788.358	1.41324	2.57e-19	5.67e-15	f	ambig	ambig	Pip5k2b	phosphatidylinositol-4-phosphate 5-kinase, type II, beta
1430126_at	107.153	151.391	1.41286	8.66e-15	1.91e-10	m	1	107.491	2310035C23Rik	RIKEN cDNA 2310035C23 gene
1459230_at	30.0355	42.4342	1.4128	5.76e-08	0.00127	m	9	92.344	D530025C14Rik	RIKEN cDNA B430319G15 gene
1421797_a_at	840.616	1187.57	1.41273	<4.05E-35	<8.93E-31	m	X	97.415	Snx12	sorting nexin 12
1436214_at	458.356	324.45	1.41272	1.29e-12	2.85e-08	f	1	66.6525	1110028C15Rik	RIKEN cDNA 1110028C15 gene
1456727_a_at	2075.7	2931.95	1.41251	<4.05E-35	<8.93E-31	m	11	120.78	Csnk1d	casein kinase 1, delta
1433703_s_at	804.696	569.706	1.41248	2.91e-31	6.41e-27	f	2	118.614	Bahd1	bromo adjacent homology domain containing 1
1422691_at	100.398	141.795	1.41233	4.61e-10	1.02e-05	m	13	53.3398	Sptlc1	serine palmitoyltransferase, long chain base subunit 1
1421480_a_at	38.943	54.9974	1.41225	1.96e-07	0.00432	m	10	76.7377	Adarb1	adenosine deaminase, RNA-specific, B1
1438291_x_at	1917.15	2707.17	1.41208	2.11e-11	4.65e-07	m	5	115.364	Rpl37 /// LOC383438	ribosomal protein L37 /// similar to ribosomal protein L37
1447924_at	237.528	335.403	1.41206	4.02e-14	8.86e-10	m	1	133.738	Nucks1	nuclear casein kinase and cyclin-dependent kinase substrate 1
1425281_a_at	753.423	1063.76	1.4119	3.85e-10	8.5e-06	m	X	135.887	Tsc22d3	TSC22 domain family 3
1435472_at	927.83	657.157	1.41188	2.4e-15	5.3e-11	f	11	5.09155	Kremen1	kringle containing transmembrane protein 1
1455143_at	175.522	124.361	1.41138	2.05e-10	4.51e-06	f	11	69.6393	Nlgn2	neuroligin 2
1442886_at	190.185	134.753	1.41136	1.71e-07	0.00376	f	6	49.1898	Tra2a	transformer 2 alpha homolog (Drosophila)
1449928_at	3301.8	4659.99	1.41135	<4.05E-35	<8.93E-31	m	X	8.81123	Dynlt3	dynein light chain Tctex-type 3
1430026_at	224.234	316.457	1.41128	1.47e-09	3.24e-05	m	16	75.6435	Stch	stress 70 protein chaperone, microsome-associated, human homolog
1439482_at	836.434	592.777	1.41104	1.24e-22	2.73e-18	f	17	27.6261	F830021D11Rik	RIKEN cDNA F830021D11 gene
1458963_at	54.171	76.4228	1.41077	3.32e-07	0.00733	m	4	82.711	1810054D07Rik	RIKEN cDNA 1810054D07 gene
1435272_at	1146.26	812.527	1.41074	7.92e-18	1.75e-13	f	1	182.261	Itpkb	inositol 1,4,5-trisphosphate 3-kinase B
1419657_a_at	4689.1	3324.19	1.4106	1.65e-27	3.65e-23	f	9	96.8846	Slc25a36	solute carrier family 25, member 36
1432012_a_at	56.257	79.35	1.41049	4.66e-09	0.000103	m	2	14.914	Nsun6	NOL1/NOP2/Sun domain family 6
1425650_at	171.584	241.995	1.41036	<4.05E-35	<8.93E-31	m	19	14.5162	Tle4	transducin-like enhancer of split 4, homolog of Drosophila E(spl)
1434791_at	686.13	486.535	1.41024	4.48e-20	9.88e-16	f	5	125.012	Atp6v0a2	ATPase, H+ transporting, lysosomal V0 subunit A2
1438560_x_at	2987.05	4212.39	1.41021	<4.05E-35	<8.93E-31	m	11	22.9028	Cct4	chaperonin subunit 4 (delta)
1440816_x_at	1143.63	1612.73	1.41018	<4.05E-35	<8.93E-31	m	12	13.2453	Ddx1	DEAD (Asp-Glu-Ala-Asp) box polypeptide 1
1426587_a_at	6086.17	4315.91	1.41017	5.12e-21	1.13e-16	f	11	100.704	Stat3	signal transducer and activator of transcription 3
1453348_at	40.4667	57.0623	1.41011	9.62e-08	0.00212	m	8	75.4774	1700085D22Rik	RIKEN cDNA 1700085D22 gene
1452982_at	395.385	280.417	1.40999	1.4e-09	3.08e-05	f	7	68.1026	Igf1r	insulin-like growth factor I receptor
1419505_a_at	158.08	222.883	1.40994	7.33e-15	1.62e-10	m	13	13.8442	Ggps1	geranylgeranyl diphosphate synthase 1
1443609_s_at	1405.04	996.714	1.40967	1.01e-24	2.23e-20	f	19	6.05325	Syvn1	synovial apoptosis inhibitor 1, synoviolin
1443952_at	261.482	185.513	1.4095	6.39e-10	1.41e-05	f	11	98.583	Thra	thyroid hormone receptor alpha
1427136_s_at	760.898	539.835	1.4095	1.88e-25	4.15e-21	f	13	104.862	Sfrs12	splicing factor, arginine/serine-rich 12
1457248_x_at	372.516	525.046	1.40946	3.31e-11	7.31e-07	m	1	171.786	Hsd17b7	hydroxysteroid (17-beta) dehydrogenase 7
1416173_at	129.887	183.06	1.40938	1.05e-10	2.32e-06	m	11	3.86403	Pes1	pescadillo homolog 1, containing BRCT domain (zebrafish)
1460211_a_at	4079.97	2895.05	1.40929	8.19e-27	1.81e-22	f	7	45.7408	Kdelr1	KDEL (Lys-Asp-Glu-Leu) endoplasmic reticulum protein retention receptor 1
1460573_at	2564.83	1819.95	1.40929	7.44e-22	1.64e-17	f	1	163.654	AI848100	expressed sequence AI848100
1440708_at	193.853	137.567	1.40915	8.9e-08	0.00196	f	ambig	ambig	Myh9	myosin, heavy polypeptide 9, non-muscle
1450023_at	472.232	335.132	1.40909	8.3e-24	1.83e-19	f	15	79.5181	Gtpbp1	GTP binding protein 1
1434258_s_at	722.695	512.911	1.40901	1.33e-19	2.93e-15	f	4	131.628	Phactr4	phosphatase and actin regulator 4
1434302_at	1414.88	1004.23	1.40893	1.01e-19	2.22e-15	f	1	60.4279	Raph1	Ras association (RalGDS/AF-6) and pleckstrin homology domains 1
1419054_a_at	111.027	78.8035	1.40891	7.24e-09	0.00016	f	12	99.0778	Ptpn21	protein tyrosine phosphatase, non-receptor type 21
1437649_x_at	4898.01	6900.81	1.4089	<4.05E-35	<8.93E-31	m	9	65.8644	Ppib	peptidylprolyl isomerase B
1450434_s_at	438.801	618.146	1.40872	<4.05E-35	<8.93E-31	m	16	32.3506	Pcyt1a	phosphate cytidylyltransferase 1, choline, alpha isoform
1426963_at	1746.14	1239.61	1.40863	6.89e-16	1.52e-11	f	12	113.52	Pacs2	phosphofurin acidic cluster sorting protein 2
1441333_at	35.1247	49.4772	1.40861	1.61e-06	0.0355	m	15	50.6082	Trps1	Trichorhinophalangeal syndrome I (human)
1425592_at	184.46	259.796	1.40841	<4.05E-35	<8.93E-31	m	8	87.9273	Tnpo2	transportin 2 (importin 3, karyopherin beta 2b)
1418052_at	223.647	314.954	1.40826	5.62e-08	0.00124	m	5	114.705	Mvk	mevalonate kinase
1458444_at	115.07	162.04	1.40819	2.1e-13	4.63e-09	m	8	120.098	AI195381	Expressed sequence AI195381
1418850_at	1611.08	1144.23	1.408	4.62e-29	1.02e-24	f	18	6.43595	Epc1	enhancer of polycomb homolog 1 (Drosophila)
1435423_x_at	2235.96	1588.1	1.40795	1.06e-16	2.34e-12	f	12	106.103	4933433P14Rik	RIKEN cDNA 4933433P14 gene
1418245_a_at	139.569	196.503	1.40793	5.04e-09	0.000111	m	15	76.9104	Rbm9	RNA binding motif protein 9
1448467_a_at	1200.69	852.871	1.40783	4.12e-22	9.09e-18	f	19	5.70756	G430002G23Rik	RIKEN cDNA G430002G23 gene
1429371_at	123.232	173.487	1.4078	1.63e-07	0.0036	m	ambig	ambig	2810426N06Rik	RIKEN cDNA 2810426N06 gene
1423526_at	175.105	124.396	1.40765	8.47e-11	1.87e-06	f	9	57.5881	Arid3b	AT rich interactive domain 3B (Bright like)
1450037_at	113.459	159.705	1.4076	6.5e-11	1.43e-06	m	X	12.2286	Usp9x	ubiquitin specific peptidase 9, X chromosome
1426752_at	1183.06	840.502	1.40756	3.91e-18	8.63e-14	f	3	41.71	Phf17	PHD finger protein 17
1440825_s_at	465.58	655.306	1.40751	<4.05E-35	<8.93E-31	m	10	17.9031	Ccdc28a	coiled-coil domain containing 28A
1454107_a_at	432.36	608.499	1.40739	5.02e-14	1.11e-09	m	ambig	ambig	Kif2a	kinesin family member 2A
1450506_a_at	303.251	426.782	1.40736	<4.05E-35	<8.93E-31	m	7	78.7694	Isg20l1	interferon stimulated exonuclease gene 20-like 1
1422038_a_at	51.3892	72.3202	1.4073	9.55e-09	0.000211	m	ambig	ambig	Tnfrsf22	tumor necrosis factor receptor superfamily, member 22
1421936_at	171.92	241.939	1.40727	4.78e-10	1.05e-05	m	3	137.868	Dapp1	dual adaptor for phosphotyrosine and 3-phosphoinositides 1
1452457_a_at	278.769	392.294	1.40724	4.82e-13	1.06e-08	m	5	116.276	Prkab1	protein kinase, AMP-activated, beta 1 non-catalytic subunit
1426503_a_at	491.394	691.5	1.40722	<4.05E-35	<8.93E-31	m	7	101.893	Rnf121	ring finger protein 121
1420116_s_at	1685.8	1198.24	1.4069	2.84e-29	6.25e-25	f	ambig	ambig	Golph3	golgi phosphoprotein 3
1460692_at	3965.24	2818.5	1.40686	5.7e-29	1.26e-24	f	17	34.5133	Ehmt2	euchromatic histone lysine N-methyltransferase 2
1423370_a_at	1152.51	819.238	1.40681	1.79e-30	3.95e-26	f	10	80.0259	Csnk1g2	casein kinase 1, gamma 2
1442764_at	58.6688	82.5351	1.4068	5.23e-07	0.0115	m	19	3.80839	Suv420h1	suppressor of variegation 4-20 homolog 1 (Drosophila)
1438416_at	954.92	678.824	1.40673	1.93e-25	4.26e-21	f	10	79.2978	Thrap5	thyroid hormone receptor associated protein 5
1451395_at	176.275	247.955	1.40664	3.89e-13	8.57e-09	m	5	125.123	Ccdc92	coiled-coil domain containing 92
1426847_at	204.824	288.11	1.40662	2.3e-11	5.07e-07	m	5	115.739	Sirt4	sirtuin 4 (silent mating type information regulation 2 homolog) 4 (S. cerevisiae)
1423102_a_at	1897.14	1348.8	1.40654	1.16e-28	2.55e-24	f	5	115.503	Rnf10	ring finger protein 10
1453119_at	338.453	240.639	1.40648	5.56e-19	1.23e-14	f	2	19.5764	Otud1	OTU domain containing 1
1430673_a_at	131.266	184.616	1.40643	1.6e-07	0.00353	m	2	136.584	2210009G21Rik	RIKEN cDNA 2210009G21 gene
1453038_at	61.6559	86.707	1.4063	1.07e-06	0.0235	m	3	127.604	4930422G04Rik	RIKEN cDNA 4930422G04 gene
1449336_a_at	554.994	780.473	1.40627	<4.05E-35	<8.93E-31	m	19	47.6334	Slk	STE20-like kinase (yeast)
1439180_at	521.284	370.706	1.40619	3.97e-24	8.76e-20	f	1	62.988	A430093A21Rik	RIKEN cDNA A430093A21 gene
1435817_x_at	2965.88	4169.49	1.40582	<4.05E-35	<8.93E-31	m	2	74.9918	Rps6 /// LOC214738 /// LOC216036 /// LOC384383 /// LOC545640 /// LOC626259 /// LOC629575 /// LOC638497 /// LOC639124 /// LOC639593 /// LOC639750 /// LOC667717 /// LOC667739 /// LOC667922 /// LOC671432 /// LOC672620 /// LOC675985 /// LOC676999	ribosomal protein S6 /// similar to 40S ribosomal protein S6 /// similar to 40S ribosomal protein S6 /// similar to 40S ribosomal protein S6 /// similar to 40S ribosomal protein S6 /// similar to 40S ribosomal protein S6 /// similar to 40S ribosomal protein S6 /// similar to 40S ribosomal protein S6 /// similar to 40S ribosomal protein S6 /// similar to 40S ribosomal protein S6 /// similar to 40S…
1436980_x_at	836.818	1176.36	1.40575	<4.05E-35	<8.93E-31	m	ambig	ambig	Cnot2	CCR4-NOT transcription complex, subunit 2
1446148_x_at	419.562	298.561	1.40528	4.47e-10	9.86e-06	f	2	155.861	C79248	expressed sequence C79248
1428404_at	397.806	283.122	1.40507	3.95e-18	8.72e-14	f	5	110.602	2410025L10Rik	RIKEN cDNA 2410025L10 gene
1424695_at	78.2656	109.949	1.40482	1.41e-12	3.1e-08	m	2	172.037	2010011I20Rik	RIKEN cDNA 2010011I20 gene
1443881_at	1344.3	956.946	1.40478	1.08e-20	2.39e-16	f	ambig	ambig	Pofut1	protein O-fucosyltransferase 1
1417398_at	127.894	179.66	1.40476	4.63e-07	0.0102	m	7	113.838	Rras2	related RAS viral (r-ras) oncogene homolog 2
1426853_at	2576.15	3618.57	1.40464	<4.05E-35	<8.93E-31	m	ambig	ambig	Set	SET translocation
1422969_s_at	334.637	470.034	1.40461	<4.05E-35	<8.93E-31	m	9	107.861	Ihpk1	inositol hexaphosphate kinase 1
1452393_at	786.994	560.318	1.40455	6.26e-18	1.38e-13	f	4	62.8535	AI597013	expressed sequence AI597013
1442942_at	73.7935	103.64	1.40446	1.01e-06	0.0223	m	ambig	ambig	Wbscr1	Williams-Beuren syndrome chromosome region 1 homolog (human)
1422191_at	3576.74	5022.78	1.40429	<4.05E-35	<8.93E-31	m	16	44.6851	Cd200r1	CD200 receptor 1
1434450_s_at	552.926	393.854	1.40388	2.19e-13	4.84e-09	f	5	113.151	Adrbk2	adrenergic receptor kinase, beta 2
1432478_a_at	1789.32	1274.58	1.40385	5.13e-25	1.13e-20	f	4	128.581	Ibrdc3	IBR domain containing 3
1432187_at	120.444	169.076	1.40377	1.08e-09	2.37e-05	m	10	7.35779	Nup43	nucleoporin 43
1447217_at	59.9656	84.1746	1.40371	4.69e-13	1.04e-08	m	ambig	ambig	Uhrf2	ubiquitin-like, containing PHD and RING finger domains 2
1425085_at	158.055	221.862	1.4037	6.71e-11	1.48e-06	m	ambig	ambig	6330416L07Rik	RIKEN cDNA 6330416L07 gene
1430561_at	1651.64	1176.65	1.40368	3.65e-19	8.04e-15	f	3	137.805	Dnajb14	DnaJ (Hsp40) homolog, subfamily B, member 14
1427229_at	315.134	442.257	1.40339	2.56e-07	0.00565	m	13	97.7495	Hmgcr	3-hydroxy-3-methylglutaryl-Coenzyme A reductase
1439245_at	82.1645	115.304	1.40332	3.16e-09	6.98e-05	m	7	122.984	Tnrc6a	trinucleotide repeat containing 6a
1443338_at	127.224	90.6605	1.4033	5.11e-10	1.13e-05	f	ambig	ambig	Ap2m1	Adaptor protein complex AP-2, mu1
1420788_at	61.4376	86.1939	1.40295	5.8e-08	0.00128	m	ambig	ambig	Klrg1	killer cell lectin-like receptor subfamily G, member 1
1438058_s_at	1857.97	1324.53	1.40274	3.45e-23	7.61e-19	f	7	44.7311	Ptov1	prostate tumor over expressed gene 1
1429088_at	306.876	218.783	1.40265	2.02e-08	0.000446	f	17	72.8453	Lbh	limb-bud and heart
1431909_at	85.8118	61.1798	1.40262	1.39e-06	0.0307	f	6	38.282	Zc3hav1	zinc finger CCCH type, antiviral 1
1442029_at	43.8817	31.286	1.4026	1.46e-06	0.0323	f	7	143.052	Kcnq1	Potassium voltage-gated channel, subfamily Q, member 1
1441848_at	294.005	209.62	1.40256	1.01e-07	0.00223	f	16	8.56286	Pmm2	Phosphomannomutase 2
1426098_a_at	673.986	945.235	1.40246	<4.05E-35	<8.93E-31	m	13	75.1607	Cast	calpastatin
1435548_at	262.64	368.321	1.40238	<4.05E-35	<8.93E-31	m	13	25	Mrs2l	MRS2-like, magnesium homeostasis factor (S. cerevisiae)
1426487_a_at	651.827	464.832	1.40228	5.25e-23	1.16e-18	f	7	122.774	Rbbp6	retinoblastoma binding protein 6
1421818_at	2418.53	1724.78	1.40223	1.32e-13	2.91e-09	f	16	23.8804	Bcl6	B-cell leukemia/lymphoma 6
1417066_at	918.885	655.304	1.40223	1.86e-07	0.00411	f	1	182.002	Cabc1	chaperone, ABC1 activity of bc1 complex like (S. pombe)
1441458_at	227.505	162.297	1.40178	8.14e-10	1.8e-05	f	5	136.377	Rasa4	RAS p21 protein activator 4
1438684_at	585.718	417.861	1.40171	1.67e-09	3.69e-05	f	10	83.8007	Nuak1	NUAK family, SNF1-like kinase, 1
1454812_at	57.5011	80.5947	1.40162	1.09e-14	2.4e-10	m	ambig	ambig	5730601F06Rik	RIKEN cDNA 5730601F06 gene
1430089_at	488.31	348.407	1.40155	1.85e-07	0.00408	f	4	129.323	5830469G19Rik	RIKEN cDNA 5830469G19 gene
1425416_s_at	180.634	253.099	1.40117	6.85e-13	1.51e-08	m	3	108.513	Psrc1	proline/serine-rich coiled-coil 1
1422612_at	3477.94	2482.34	1.40108	8.83e-10	1.95e-05	f	6	82.6907	Hk2	hexokinase 2
1426842_at	1603.82	2246.99	1.40103	<4.05E-35	<8.93E-31	m	3	16.3754	Ythdf3	YTH domain family 3
1418774_a_at	1815.12	1295.58	1.40101	2.51e-23	5.55e-19	f	X	102.23	Atp7a	ATPase, Cu++ transporting, alpha polypeptide
1456660_a_at	277.726	389.05	1.40084	<4.05E-35	<8.93E-31	m	ambig	ambig	0610010F05Rik	RIKEN cDNA 0610010F05 gene
1445064_at	52.5	73.5254	1.40048	8.45e-10	1.86e-05	m	ambig	ambig	Drr1	developmentally regulated repeat element-containing transcript 1
1449157_at	164.381	230.212	1.40048	<4.05E-35	<8.93E-31	m	10	93.5862	Nr2c1	nuclear receptor subfamily 2, group C, member 1
1455030_at	4946.35	3532.25	1.40034	1.4e-23	3.08e-19	f	ambig	ambig	Ptprj	protein tyrosine phosphatase, receptor type, J
1449750_at	104.169	74.3886	1.40033	9.95e-09	0.000219	f	ambig	ambig	AA407331	expressed sequence AA407331
1431760_a_at	234.81	328.789	1.40023	<4.05E-35	<8.93E-31	m	2	26.2087	Sdccag3	serologically defined colon cancer antigen 3
1424997_at	133.023	186.258	1.4002	2.22e-16	4.9e-12	m	5	129.816	Sfrs8	splicing factor, arginine/serine-rich 8
1453000_at	1158.81	827.638	1.40015	1.37e-20	3.01e-16	f	1	138.085	Camsap1l1	calmodulin regulated spectrin-associated protein 1-like 1
1435536_at	2124.02	1517.45	1.39972	3.32e-21	7.32e-17	f	4	140.95	Rsc1a1	regulatory solute carrier protein, family 1, member 1
1437965_at	96.8484	135.555	1.39966	9.95e-14	2.19e-09	m	13	12.4723	Heatr1	HEAT repeat containing 1
1421898_a_at	412.212	576.952	1.39965	2.17e-11	4.8e-07	m	1	156.89	Mr1	major histocompatibility complex, class I-related
1442648_at	205.734	147.004	1.39952	5.53e-16	1.22e-11	f	ambig	ambig	D130054H01	hypothetical protein D130054H01
1450939_at	191.103	267.372	1.3991	1.4e-09	3.08e-05	m	19	40.7131	Entpd1	ectonucleoside triphosphate diphosphohydrolase 1
1444581_at	74.8022	104.645	1.39895	8.36e-07	0.0184	m	ambig	ambig	Rangap1	RAN GTPase activating protein 1
1434537_at	449.994	321.692	1.39883	1.05e-07	0.00232	f	7	74.1489	Slco3a1	solute carrier organic anion transporter family, member 3a1
1424383_at	3200.6	2288.15	1.39877	1.21e-18	2.66e-14	f	4	141.303	Tmem51	transmembrane protein 51
1424540_at	4107.38	2936.48	1.39874	8.15e-22	1.8e-17	f	3	103.869	Hipk1	homeodomain interacting protein kinase 1
1456103_at	601.913	430.371	1.39859	2.96e-16	6.52e-12	f	9	58.0153	Pml	promyelocytic leukemia
1427142_s_at	243.701	174.26	1.39849	1.52e-08	0.000335	f	1	136.419	Jarid1b	jumonji, AT rich interactive domain 1B (Rbp2 like)
1424579_at	559.039	781.765	1.39841	<4.05E-35	<8.93E-31	m	3	116.664	Slc35a3	solute carrier family 35 (UDP-N-acetylglucosamine (UDP-GlcNAc) transporter), member 3
1434478_at	1467.58	1049.56	1.39829	7.44e-16	1.64e-11	f	10	17.5883	Heca	headcase homolog (Drosophila)
1440720_s_at	116.724	163.196	1.39814	1.39e-11	3.06e-07	m	2	29.7581	Gle1l	GLE1 RNA export mediator-like (yeast
1434364_at	102.749	143.65	1.39806	1.15e-10	2.54e-06	m	11	103.036	Map3k14	mitogen-activated protein kinase kinase kinase 14
1422603_at	4684.28	6548.57	1.39799	2.35e-07	0.00518	m	14	50.013	Rnase4	ribonuclease, RNase A family 4
1457089_at	179.17	128.183	1.39776	1.06e-11	2.33e-07	f	ambig	ambig	---	---
1420975_at	334.024	466.815	1.39755	<4.05E-35	<8.93E-31	m	5	135.472	Baz1b	bromodomain adjacent to zinc finger domain, 1B
1442827_at	539.782	754.32	1.39745	<4.05E-35	<8.93E-31	m	ambig	ambig	Tlr4	Toll-like receptor 4
1434935_at	4189.82	2998.27	1.39741	4.12e-30	9.09e-26	f	6	86.9679	LOC637741	hypothetical protein LOC637741
1421184_a_at	555.863	776.734	1.39735	2.22e-16	4.9e-12	m	ambig	ambig	Mettl7a /// Ubie /// LOC554292	methyltransferase like 7A /// UbiE-YGHL1 fusion protein /// UbiE-YGHL1 fusion protein
1456316_a_at	646.697	903.612	1.39727	<4.05E-35	<8.93E-31	m	1	182.563	Acbd3	acyl-Coenzyme A binding domain containing 3
1444203_at	203.027	145.358	1.39674	1.25e-06	0.0276	f	ambig	ambig	---	PREDICTED: Mus musculus similar to HYPOTHETICAL PROTEIN ORF-1137 (LOC626244), mRNA
1427941_at	526.908	377.266	1.39665	1.37e-25	3.02e-21	f	12	105.092	Dicer1	Dicer1, Dcr-1 homolog (Drosophila)
1457161_at	288.673	206.696	1.39661	1.89e-09	4.17e-05	f	11	45.7063	9530029O12Rik	RIKEN cDNA 9530029O12 gene
1415899_at	1774.29	1270.53	1.3965	1.39e-11	3.06e-07	f	8	87.867	Junb	Jun-B oncogene
1437879_at	446.744	623.857	1.39645	<4.05E-35	<8.93E-31	m	15	90.0569	AU045404	expressed sequence AU045404
1448605_at	720.967	1006.71	1.39633	5.88e-08	0.0013	m	3	104.917	Rhoc	ras homolog gene family, member C
1450080_at	181.405	253.261	1.39611	1.68e-08	0.000371	m	X	49.8025	Cxx1c	CAAX box 1 homolog C (human)
1426545_at	286.852	205.478	1.39602	5.32e-16	1.17e-11	f	15	80.7503	Tnrc6b	trinucleotide repeat containing 6b
1456282_at	99.3054	71.1351	1.39601	8.79e-09	0.000194	f	ambig	ambig	---	CDNA clone IMAGE:30014192
1451837_at	43.2989	60.4377	1.39582	8.77e-07	0.0193	m	ambig	ambig	Ap3b2	adaptor-related protein complex 3, beta 2 subunit
1451475_at	5634.43	4037.05	1.39568	6.61e-20	1.46e-15	f	6	115.92	Plxnd1	Plexin D1
1450066_at	782.047	560.35	1.39564	1.57e-23	3.47e-19	f	2	120.552	Ubr1	ubiquitin protein ligase E3 component n-recognin 1
1427564_at	1011.69	724.999	1.39543	1.45e-15	3.19e-11	f	X	125.42	Diap2	diaphanous homolog 2 (Drosophila)
1451466_at	509.486	365.154	1.39527	8.57e-08	0.00189	f	16	78.4252	D16Ertd472e	DNA segment, Chr 16, ERATO Doi 472, expressed
1455217_at	296.746	212.684	1.39524	3.17e-26	7e-22	f	3	104.583	Lrig2	leucine-rich repeats and immunoglobulin-like domains 2
1444849_at	78.9699	110.17	1.39509	4.64e-08	0.00102	m	12	111.005	C76872	expressed sequence C76872
1436813_x_at	984.315	705.565	1.39507	4.89e-15	1.08e-10	f	ambig	ambig	Khsrp	KH-type splicing regulatory protein
1418228_at	1702.76	2375.41	1.39503	4.44e-16	9.79e-12	m	6	86.9755	Hirip5	histone cell cycle regulation defective interacting protein 5
1456398_at	798.758	1114.25	1.39498	1.2e-14	2.64e-10	m	11	3.54687	Tug1	taurine upregulated gene 1
1429057_at	487.575	349.573	1.39477	6.79e-24	1.5e-19	f	14	78.0698	Narg1l	NMDA receptor regulated 1-like
1448989_a_at	175.245	244.392	1.39457	3.14e-08	0.000693	m	1	51.6943	Myo1b	myosin IB
1418814_s_at	3362.64	4689.08	1.39446	<4.05E-35	<8.93E-31	m	10	93.6288	Ndufa12	NADH dehydrogenase (ubiquinone) 1 alpha subcomplex, 12
1428500_at	885.462	634.993	1.39444	7.7e-22	1.7e-17	f	6	134.412	2210419D22Rik	RIKEN cDNA 2210419D22 gene
1455155_at	614.601	440.798	1.39429	4.84e-15	1.07e-10	f	2	179.964	Lsm14b	LSM14 homolog B (SCD6, S. cerevisiae)
1432352_at	218.318	156.606	1.39406	7.67e-08	0.00169	f	18	9.3864	5730405I09Rik	RIKEN cDNA 5730405I09 gene
1450163_a_at	133.392	185.918	1.39377	<4.05E-35	<8.93E-31	m	8	34.7016	Wrn	Werner syndrome homolog (human)
[truncated: 4,721 more rows]
