# Supplementary material for: Sex Specific Gene Regulation and Expression QTLs in Mouse Macrophages from a Strain Intercross
Source: PLoS One. 2008 Jan 16;3(1):e1435. doi: 10.1371/journal.pone.0001435 (PMC2174529; doi:10.1371/journal.pone.0001435)
Supplement: Table S8 — (0.03 MB XLS) [file pone.0001435.s008.xls]

## Sheet: gostats fem bias vs all exp ful
Supplemental Table S8. Gene ontology differences between female sex-biased probes vs. all expressed probes, p<0.05
GO ID	Cluster Count	Total Count	P-value	GO Subset	Description
GO:0043283	651	2763	1.01e-10	biological process	biopolymer metabolic process
GO:0031323	355	1368	7.08e-10	biological process	regulation of cellular metabolic process
GO:0019222	363	1417	1.79e-09	biological process	regulation of metabolic process
GO:0019219	329	1262	1.79e-09	biological process	regulation of nucleobase, nucleoside, nucleotide and nucleic acid metabolic process
GO:0006350	333	1293	6.43e-09	biological process	transcription
GO:0045449	321	1242	8.79e-09	biological process	regulation of transcription
GO:0043170	804	3627	1.77e-08	biological process	macromolecule metabolic process
GO:0005634	581	2499	1.81e-08	cellular component	nucleus
GO:0043687	238	879	2.86e-08	biological process	post-translational protein modification
GO:0006355	299	1159	4.32e-08	biological process	regulation of transcription, DNA-dependent
GO:0006464	268	1020	5.21e-08	biological process	protein modification
GO:0006351	302	1176	5.21e-08	biological process	transcription, DNA-dependent
GO:0043412	276	1058	5.44e-08	biological process	biopolymer modification
GO:0032774	302	1178	5.6e-08	biological process	RNA biosynthetic process
GO:0008270	305	1198	1.04e-07	molecular function	zinc ion binding
GO:0050794	490	2098	4.39e-07	biological process	regulation of cellular process
GO:0044421	91	816	-8.9e-07	cellular component	extracellular region part
GO:0046914	352	1451	2.18e-06	molecular function	transition metal ion binding
GO:0044238	878	4112	4.46e-06	biological process	primary metabolic process
GO:0016070	362	1508	4.46e-06	biological process	RNA metabolic process
GO:0005615	88	774	-5.03e-06	cellular component	extracellular space
GO:0065007	551	2437	5.03e-06	biological process	biological regulation
GO:0050789	525	2313	7.18e-06	biological process	regulation of biological process
GO:0004674	92	306	7.51e-05	molecular function	protein serine/threonine kinase activity
GO:0003677	255	1045	0.000191	molecular function	DNA binding
GO:0003676	426	1874	0.000223	molecular function	nucleic acid binding
GO:0019538	442	1963	0.000409	biological process	protein metabolic process
GO:0006139	451	2012	0.000518	biological process	nucleobase, nucleoside, nucleotide and nucleic acid metabolic process
GO:0003712	40	110	0.000521	molecular function	transcription cofactor activity
GO:0044267	428	1900	0.000556	biological process	cellular protein metabolic process
GO:0044237	889	4274	0.000775	biological process	cellular metabolic process
GO:0044260	431	1925	0.000983	biological process	cellular macromolecule metabolic process
GO:0004713	57	178	0.000983	molecular function	protein-tyrosine kinase activity
GO:0006512	92	323	0.000986	biological process	ubiquitin cycle
GO:0005515	686	3222	0.00108	molecular function	protein binding
GO:0003700	107	389	0.00112	molecular function	transcription factor activity
GO:0016773	118	440	0.00155	molecular function	phosphotransferase activity, alcohol group as acceptor
GO:0008134	54	170	0.00206	molecular function	transcription factor binding
GO:0016020	445	2727	-0.00404	cellular component	membrane
GO:0016564	40	119	0.00503	molecular function	transcriptional repressor activity
GO:0004672	99	366	0.00503	molecular function	protein kinase activity
GO:0005739	83	645	-0.00539	cellular component	mitochondrion
GO:0005578	3	101	-0.00565	cellular component	proteinaceous extracellular matrix
GO:0006793	136	534	0.00572	biological process	phosphorus metabolic process
GO:0006796	136	534	0.00572	biological process	phosphate metabolic process
GO:0043169	406	1837	0.00583	molecular function	cation binding
GO:0016568	42	128	0.00583	biological process	chromatin modification
GO:0003002	22	54	0.00583	biological process	regionalization
GO:0006366	70	244	0.0071	biological process	transcription from RNA polymerase II promoter
GO:0009952	17	38	0.00746	biological process	anterior/posterior pattern formation
GO:0006468	100	376	0.00824	biological process	protein amino acid phosphorylation
GO:0043565	54	180	0.0115	molecular function	sequence-specific DNA binding
GO:0016481	53	176	0.0115	biological process	negative regulation of transcription
GO:0008287	11	19	0.0115	cellular component	protein serine/threonine phosphatase complex
GO:0044451	80	292	0.0131	cellular component	nucleoplasm part
GO:0030165	7	9	0.0133	molecular function	PDZ domain binding
GO:0031224	296	1864	-0.0139	cellular component	intrinsic to membrane
GO:0016021	296	1859	-0.0172	cellular component	integral to membrane
GO:0007243	56	192	0.0194	biological process	protein kinase cascade
GO:0043167	440	2038	0.0221	molecular function	ion binding
GO:0044425	343	2111	-0.0263	cellular component	membrane part
GO:0005654	84	316	0.0268	cellular component	nucleoplasm
GO:0046872	433	2008	0.0273	molecular function	metal ion binding
GO:0007389	25	70	0.0294	biological process	pattern specification process
GO:0005524	198	849	0.031	molecular function	ATP binding
GO:0003682	27	78	0.0328	molecular function	chromatin binding
GO:0043231	794	3879	0.0353	cellular component	intracellular membrane-bound organelle
GO:0016301	137	562	0.0353	molecular function	kinase activity
GO:0016310	110	437	0.0353	biological process	phosphorylation
GO:0007242	169	714	0.0376	biological process	intracellular signaling cascade
GO:0045934	53	185	0.0413	biological process	negative regulation of nucleobase, nucleoside, nucleotide and nucleic acid metabolic process
GO:0043227	794	3885	0.0421	cellular component	membrane-bound organelle
GO:0009605	22	220	-0.0433	biological process	response to external stimulus
GO:0045892	38	123	0.0433	biological process	negative regulation of transcription, DNA-dependent
GO:0045893	41	136	0.0492	biological process	positive regulation of transcription, DNA-dependent
GO:0006357	58	208	0.0492	biological process	regulation of transcription from RNA polymerase II promoter
negtative p value denotes under represented in female biased probes
