# Supplementary material for: Sex Specific Gene Regulation and Expression QTLs in Mouse Macrophages from a Strain Intercross
Source: PLoS One. 2008 Jan 16;3(1):e1435. doi: 10.1371/journal.pone.0001435 (PMC2174529; doi:10.1371/journal.pone.0001435)
Supplement: Table S9 — (1.42 MB XLS) [file pone.0001435.s009.xls]

## Sheet: new genbias eqtls 061807
Supplemental Table S9. Sex biased probes with eQTLs on the autosomes and X chromosome,
		sorted by sex of expression bias, sex of eQTL, and expression fold.
probe	exp bias	fold	Bonferonni	Gene Symbol	eQTL sex	eQTL lod	marker chr	marker Mb	probe chr	probe Mb	eQTL type
1419477_at	f	2.93	1.04e-18	Clec2d	F	3.49898	19	48.3955	ambig	ambig	ambig
1460016_at	f	2.48	1.32e-22	Tmem164	F	3.72453	7	66.8911	X	137.931	trans
1460016_at	f	2.48	1.32e-22	Tmem164	F	4.35678	X	22.05	X	137.931	trans
1418015_at	f	2.41	9.77e-31	Pum2	F	3.85379	16	34.1425	12	8.70069	trans
1446234_at	f	2.31	4.99e-21	Utx	F	3.43361	7	63.3071	X	17.3852	trans
1445198_at	f	2.21	1.91e-24	Utx	F	3.01741	13	99.7156	X	17.4345	trans
1428174_x_at	f	2.17	2.9e-26	Khsrp	F	3.16979	15	64.4788	17	56.7062	trans
1459670_at	f	2.16	0.000114	Hnrpll	F	8.92693	17	78.3077	ambig	ambig	ambig
1459670_at	f	2.16	0.000114	Hnrpll	F	6.25129	X	108.05	ambig	ambig	ambig
1447527_at	f	2.13	2.92e-14	Irf2	F	3.13884	15	3.6365	ambig	ambig	ambig
1447527_at	f	2.13	2.92e-14	Irf2	F	5.83807	X	106.05	ambig	ambig	ambig
1441505_at	f	2.09	1.93e-12	---	F	3.50228	6	33.5204	ambig	ambig	ambig
1441505_at	f	2.09	1.93e-12	---	F	5.92433	X	18.05	ambig	ambig	ambig
1439477_at	f	2.09	1.93e-10	Ube2b	F	4.16964	X	24.05	11	51.837	trans
1456816_at	f	2.06	3.55e-15	Rai17	F	3.33347	X	61.98	14	24.4819	trans
1427672_a_at	f	2.01	9.77e-31	Utx	F	4.26223	1	185.761	X	17.3204	trans
1427210_at	f	1.95	2.35e-25	Baz2a	F	3.14065	X	68.05	10	127.495	trans
1424863_a_at	f	1.94	3.96e-21	Hipk2	F	4.11292	14	37.8025	6	38.6266	trans
1418192_at	f	1.92	7.77e-29	Mnt	F	3.77097	4	126.311	11	74.6471	trans
1441811_x_at	f	1.89	7.76e-12	0610011I04Rik	F	3.8678	17	68.6664	6	48.7743	trans
1457588_at	f	1.89	0.00113	C76213	F	17.0523	4	42.9407	ambig	ambig	ambig
1437025_at	f	1.86	3.49e-10	Cd28	F	3.80491	1	53.7612	ambig	ambig	ambig
1457908_at	f	1.82	5.36e-07	Zfp407	F	3.49408	7	54.771	18	84.6654	trans
1457908_at	f	1.82	5.36e-07	Zfp407	F	3.22647	17	52.8606	18	84.6654	trans
1429373_x_at	f	1.81	2.27e-26	Crtc2	F	3.02236	5	13.7497	3	90.3443	trans
1446147_at	f	1.8	1.21e-17	C79248	F	3.48751	X	16.05	2	155.861	trans
1447016_at	f	1.76	0.000205	Tbc1d1	F	3.50327	X	106.05	5	64.4528	trans
1436576_at	f	1.76	0.00367	A630077B13Rik	F	3.10027	16	22.4378	10	33.8155	trans
1440260_at	f	1.76	0.00091	A930007B11Rik	F	3.1558	X	18.05	ambig	ambig	ambig
1435550_at	f	1.75	5.76e-26	C430014K11Rik	F	3.28141	15	99.8141	15	98.6597	cis
1439276_at	f	1.75	3.17e-13	---	F	3.30154	X	22.05	ambig	ambig	ambig
1456661_at	f	1.74	9.19e-05	Jarid2	F	6.75738	X	110.05	13	44.7992	trans
1454670_at	f	1.73	6.95e-26	Rere	F	3.32686	3	132.244	4	149.461	trans
1460096_at	f	1.73	1.61e-15	Lamp1	F	4.57124	X	20.05	ambig	ambig	ambig
1430379_at	f	1.72	1.39e-06	5830411K21Rik	F	3.4795	X	61.98	2	44.8974	trans
1437406_x_at	f	1.72	0.000291	Igfbp4	F	3.06224	17	67.0026	ambig	ambig	ambig
1448452_at	f	1.72	4.9e-26	Irf8	F	3.06937	1	190.827	8	123.622	trans
1448452_at	f	1.72	4.9e-26	Irf8	F	3.10329	12	59.9385	8	123.622	trans
1418894_s_at	f	1.7	2.52e-28	Pbx2	F	4.0518	17	71.4148	17	34.2005	trans
1419034_at	f	1.7	6.67e-24	Csnk2a1	F	3.16938	1	190.827	2	151.918	trans
1426242_at	f	1.7	5.78e-25	Polr2a	F	3.40834	16	37.3087	11	69.5502	trans
1438159_x_at	f	1.69	1.32e-25	Ndufv2	F	4.4792	12	86.4702	ambig	ambig	ambig
1442744_at	f	1.69	9.32e-12	C79248	F	3.448	7	63.3071	ambig	ambig	ambig
1442744_at	f	1.69	9.32e-12	C79248	F	3.54603	X	24.05	ambig	ambig	ambig
1442599_at	f	1.68	1.37e-10	Slc12a9	F	3.12717	15	3.6365	ambig	ambig	ambig
1442599_at	f	1.68	1.37e-10	Slc12a9	F	3.89863	X	24.05	ambig	ambig	ambig
1442623_at	f	1.68	2.69e-07	Lysmd4	F	3.95157	7	66.8911	7	67.1683	cis
1438929_at	f	1.67	8.21e-05	---	F	4.65261	X	15.21	19	46.4465	trans
1418611_at	f	1.67	0.00587	Gpr162	F	3.25931	9	96.2043	6	124.824	trans
1418611_at	f	1.67	0.00587	Gpr162	F	3.19986	16	22.4378	6	124.824	trans
1428945_at	f	1.66	9.78e-30	Ube1l2	F	3.17488	5	98.3169	5	87.1837	cis
1430357_at	f	1.66	1.24e-05	H3f3b	F	4.29204	7	43.3071	11	115.837	trans
1430357_at	f	1.66	1.24e-05	H3f3b	F	3.55512	13	103.134	11	115.837	trans
1455606_at	f	1.65	2.02e-11	BC004022	F	4.35129	8	94.3767	ambig	ambig	ambig
1455606_at	f	1.65	2.02e-11	BC004022	F	3.0472	12	89.6917	ambig	ambig	ambig
1441050_at	f	1.65	1.96e-12	Strn3	F	3.18398	15	3.6365	12	52.5772	trans
1453601_at	f	1.65	3.05e-13	Zfp710	F	18.3316	7	73.3071	7	79.9652	cis
1434375_at	f	1.65	1.14e-05	B930006L02Rik	F	32.093	7	91.3071	7	100.581	cis
1434684_at	f	1.64	1.29e-11	Rin3	F	3.11551	15	3.6365	12	102.791	trans
1442704_at	f	1.64	0.015	Baz2b	F	3.57283	7	49.822	ambig	ambig	ambig
1442704_at	f	1.64	0.015	Baz2b	F	3.05492	17	54.7226	ambig	ambig	ambig
1442704_at	f	1.64	0.015	Baz2b	F	3.26999	X	64.05	ambig	ambig	ambig
1439069_a_at	f	1.64	4.79e-18	4933439C20Rik	F	8.33085	4	141.459	ambig	ambig	ambig
1439069_a_at	f	1.64	4.79e-18	4933439C20Rik	F	3.24848	12	99.8091	ambig	ambig	ambig
1456706_at	f	1.64	9.2e-05	4833441D16Rik	F	3.27651	X	20.05	5	3.57864	trans
1426366_at	f	1.63	6.77e-26	Eif2c2	F	3.04792	13	11.3634	15	72.9334	trans
1426366_at	f	1.63	6.77e-26	Eif2c2	F	3.38608	14	8.084	15	72.9334	trans
1453286_at	f	1.62	1.51e-12	Plxna2	F	3.3428	12	87.9203	1	196.513	trans
1443088_at	f	1.62	1.07e-08	9930031P18Rik	F	3.64495	17	54.7226	13	108.984	trans
1443088_at	f	1.62	1.07e-08	9930031P18Rik	F	4.26682	X	106.05	13	108.984	trans
1457780_at	f	1.62	1.05e-08	Stx11	F	11.5924	10	15.3708	ambig	ambig	ambig
1452336_at	f	1.61	7.4e-09	BC027382	F	3.42709	12	85.9987	14	64.3128	trans
1446447_at	f	1.61	0.0394	4921537D05Rik	F	3.15719	X	61.98	10	94.14	trans
1425684_at	f	1.6	2.19e-19	2310005E10Rik	F	3.17485	7	66.8911	6	34.3144	trans
1423267_s_at	f	1.6	9.72e-19	Itga5	F	3.01776	9	119.609	15	103.172	trans
1447568_at	f	1.59	6.64e-08	2010003O18Rik	F	3.29549	X	20.05	5	115.597	trans
1435527_at	f	1.59	5.51e-28	Nfic	F	3.03138	8	23.1046	10	80.8008	trans
1439572_at	f	1.59	3.58e-08	---	F	3.10755	11	81.2321	1	129.933	trans
1439572_at	f	1.59	3.58e-08	---	F	3.5818	X	61.98	1	129.933	trans
1422452_at	f	1.58	2.01e-24	Bag3	F	3.69111	13	9.7156	7	128.315	trans
1457930_at	f	1.58	0.0108	Jarid1c	F	3.97175	15	3.6365	X	147.598	trans
1457930_at	f	1.58	0.0108	Jarid1c	F	4.34956	X	108.05	X	147.598	trans
1444746_at	f	1.58	1.6e-09	Ptbp2	F	3.73917	7	43.3071	3	119.723	trans
1444746_at	f	1.58	1.6e-09	Ptbp2	F	3.21761	15	3.6365	3	119.723	trans
1457073_at	f	1.58	4.19e-10	Ogt	F	5.86909	X	68.05	ambig	ambig	ambig
1449188_at	f	1.57	2.08e-27	Midn	F	3.77357	X	90.56	10	79.5514	trans
1432007_s_at	f	1.57	1.52e-08	Ap2a2	F	3.27783	7	43.3071	7	141.414	trans
1432007_s_at	f	1.57	1.52e-08	Ap2a2	F	5.47794	X	22.05	7	141.414	trans
1439200_x_at	f	1.57	5.49e-07	Rhox4b	F	3.76251	X	157.59	ambig	ambig	ambig
1434155_a_at	f	1.57	4.04e-19	2310061I04Rik	F	3.29578	X	146.32	17	35.5006	trans
1443396_at	f	1.56	2.27e-08	Smndc1 /// LOC545792	F	3.74192	7	64.5554	ambig	ambig	ambig
1443396_at	f	1.56	2.27e-08	Smndc1 /// LOC545792	F	4.52924	X	26.05	ambig	ambig	ambig
1456808_at	f	1.56	5.75e-06	4933426M11Rik	F	3.14723	17	54.7226	ambig	ambig	ambig
1440011_at	f	1.56	8.9e-07	Ext1	F	3.44496	15	3.6365	15	53.1559	trans
1440011_at	f	1.56	8.9e-07	Ext1	F	4.44515	17	54.7226	15	53.1559	trans
1440011_at	f	1.56	8.9e-07	Ext1	F	6.82846	X	66.05	15	53.1559	trans
1426247_at	f	1.56	1.04e-13	Stk24	F	3.39475	13	11.3634	14	120.419	trans
1436944_x_at	f	1.56	1.2e-08	4933439C20Rik	F	6.76075	4	133.594	11	3.03169	trans
1437576_at	f	1.56	6.7e-08	2810427A07Rik	F	3.055	6	41.5204	17	35.5283	trans
1437576_at	f	1.56	6.7e-08	2810427A07Rik	F	4.0239	14	10.247	17	35.5283	trans
1435080_x_at	f	1.56	6.31e-19	5730406M06Rik	F	4.82292	X	15.21	4	21.9655	trans
1443526_at	f	1.56	8.21e-05	---	F	5.52876	X	110.05	2	92.0392	trans
1436666_at	f	1.56	2.82e-05	Flot2	F	3.66158	13	11.0766	11	77.864	trans
1441967_at	f	1.56	1.45e-27	Pddc1	F	3.10035	16	91.1426	7	141.26	trans
1458710_at	f	1.55	5.39e-08	Polr2a	F	3.34834	17	61.365	ambig	ambig	ambig
1458710_at	f	1.55	5.39e-08	Polr2a	F	3.11111	X	22.05	ambig	ambig	ambig
1426998_at	f	1.55	5.59e-27	Zfand3	F	3.08639	5	28.3169	17	29.7321	trans
1457760_at	f	1.55	2.46e-07	A930004J17Rik	F	3.41054	18	73.6695	ambig	ambig	ambig
1434834_at	f	1.55	1.09e-23	Socs7	F	3.63012	7	40.8422	11	97.211	trans
1438216_at	f	1.55	2.16e-14	Rreb1	F	3.11839	10	12.6538	13	37.9586	trans
1427099_at	f	1.55	6.35e-20	Maz	F	3.03359	3	47.5163	7	126.813	trans
1427980_at	f	1.55	1.81e-24	4933407C03Rik	F	3.05065	11	93.2321	8	120.235	trans
1422555_s_at	f	1.55	1.78e-29	Gna13	F	3.37327	3	152.292	11	109.179	trans
1422555_s_at	f	1.55	1.78e-29	Gna13	F	3.23818	15	46	11	109.179	trans
1422555_s_at	f	1.55	1.78e-29	Gna13	F	3.28663	16	91.8277	11	109.179	trans
1438052_at	f	1.55	5.75e-06	A130071D04Rik	F	3.51249	17	61.365	ambig	ambig	ambig
1438052_at	f	1.55	5.75e-06	A130071D04Rik	F	3.65059	X	110.05	ambig	ambig	ambig
1456296_at	f	1.55	0.000347	5830418K08Rik	F	4.64282	7	43.3071	9	15.0952	trans
1456296_at	f	1.55	0.000347	5830418K08Rik	F	4.15661	X	26.05	9	15.0952	trans
1439405_x_at	f	1.54	9.34e-28	Becn1	F	3.05325	9	88.5387	ambig	ambig	ambig
1453015_at	f	1.54	1.79e-30	5830471E12Rik	F	4.37452	18	43.0677	8	120.346	trans
1456159_at	f	1.54	6.44e-06	Setd5	F	3.45363	7	43.3071	6	113.097	trans
1456159_at	f	1.54	6.44e-06	Setd5	F	3.13304	X	60.05	6	113.097	trans
1437717_x_at	f	1.54	7.13e-05	2610005L07Rik /// A430108E01Rik /// LOC547150	F	3.15514	7	64.5554	8	20.3076	trans
1450650_at	f	1.53	1.23e-10	Myo10	F	8.41204	15	33.7045	15	25.5672	cis
1418553_at	f	1.53	5.07e-07	Arhgef18	F	4.03616	4	143.446	8	3.45511	trans
1425362_at	f	1.53	9.96e-08	Hrbl	F	3.74637	X	20.05	5	137.893	trans
1437045_at	f	1.53	8.37e-08	Mapk8	F	3.01471	17	61.365	14	32.22	trans
1437669_x_at	f	1.53	5.97e-13	Ccrl1	F	3.30051	16	64.7827	ambig	ambig	ambig
1458126_at	f	1.53	4.39e-07	D030041H20Rik	F	3.88181	17	61.365	ambig	ambig	ambig
1458126_at	f	1.53	4.39e-07	D030041H20Rik	F	4.31488	X	28.05	ambig	ambig	ambig
1455010_at	f	1.53	4.43e-10	1500012F01Rik	F	3.4343	3	157.193	2	166.754	trans
1456898_at	f	1.53	2.61e-19	Pura	F	3.29359	16	30.5016	18	36.418	trans
1443882_at	f	1.52	5.29e-19	Slc26a2	F	3.29893	6	29.5204	18	61.3197	trans
1427447_a_at	f	1.52	1.22e-25	Triobp	F	3.11846	7	88.2787	15	78.8103	trans
1442786_s_at	f	1.52	0.00336	Rufy3	F	3.5117	17	61.365	5	89.7151	trans
1434459_at	f	1.52	2.2e-27	BC057627	F	3.99247	4	147.631	7	15.5944	trans
1434261_at	f	1.52	2.33e-26	Sipa1l2	F	3.44058	8	95.0797	8	128.304	trans
1438039_at	f	1.52	6.4e-23	Hectd1	F	3.10976	18	43.0677	12	52.7196	trans
1453573_at	f	1.52	0.00088	Hist1h3d	F	3.45388	7	44.7948	13	23.5833	trans
1453573_at	f	1.52	0.00088	Hist1h3d	F	3.64126	17	48.8606	13	23.5833	trans
1433869_at	f	1.52	6.66e-22	Zxdc	F	3.14243	10	88.2727	6	90.3478	trans
1438832_x_at	f	1.52	1.54e-16	Dhx30	F	3.78411	1	9.1483	9	109.929	trans
1422801_at	f	1.51	2.23e-29	RP23-336J1.4	F	3.4684	3	17.3597	11	55.3131	trans
1442453_at	f	1.51	2.71e-06	Fcho2	F	3.05071	7	43.3071	13	99.8516	trans
1442453_at	f	1.51	2.71e-06	Fcho2	F	3.11191	15	3.6365	13	99.8516	trans
1423432_at	f	1.51	2.21e-16	Phip	F	4.02461	1	170.422	9	82.6908	trans
1424720_at	f	1.51	5e-25	Mgat4b	F	3.75461	11	47.2321	11	50.0688	cis
1424239_at	f	1.51	1.65e-27	2310066E14Rik	F	3.14879	1	96.3378	8	108.509	trans
1424239_at	f	1.51	1.65e-27	2310066E14Rik	F	3.54282	2	77.8736	8	108.509	trans
1438888_at	f	1.51	0.000191	Gmcl1	F	3.42764	X	14.05	6	86.6867	trans
1428998_at	f	1.51	7.69e-28	Phf3	F	3.32665	5	32.3169	1	30.7469	trans
1457293_at	f	1.51	1.18e-11	Zbtb4	F	3.85752	13	99.7156	ambig	ambig	ambig
1457293_at	f	1.51	1.18e-11	Zbtb4	F	4.30924	X	110.05	ambig	ambig	ambig
1440193_at	f	1.51	4.87e-25	Ankrd12	F	3.74847	17	50.8606	17	65.8866	cis
1426227_s_at	f	1.5	4.48e-20	Vps37c	F	3.31782	3	51.5163	19	10.7558	trans
1434353_at	f	1.5	4.69e-06	Sfmbt2	F	3.97343	13	11.3634	2	10.5119	trans
1433895_at	f	1.5	1.25e-22	Tmem127	F	3.84484	2	85.0473	2	126.939	trans
1433895_at	f	1.5	1.25e-22	Tmem127	F	3.00132	7	40.8422	2	126.939	trans
1433895_at	f	1.5	1.25e-22	Tmem127	F	3.69597	9	88.5387	2	126.939	trans
1440238_at	f	1.5	1.17e-11	Gltscr1	F	3.82349	15	3.6365	ambig	ambig	ambig
1426843_at	f	1.5	2.07e-14	1810013C15Rik	F	3.5812	9	67.6164	19	6.25627	trans
1444107_at	f	1.5	3.37e-21	9430029N19Rik	F	3.14394	15	3.6365	12	85.039	trans
1436158_at	f	1.5	4.25e-27	Eif4ebp2	F	3.06014	8	95.0797	10	60.8258	trans
1436158_at	f	1.5	4.25e-27	Eif4ebp2	F	3.18735	17	86.6345	10	60.8258	trans
1440671_at	f	1.49	1.82e-05	A130012E19Rik	F	3.98456	7	64.5554	10	114.799	trans
1434179_at	f	1.49	5.19e-22	Mll3	F	3.49604	17	42.4476	5	24.7819	trans
1456216_at	f	1.49	0.0016	Csnk1a1	F	3.19738	7	43.3071	18	61.6853	trans
1442320_at	f	1.49	3.86e-05	LOC553096	F	3.44888	7	49.822	19	16.3103	trans
1442320_at	f	1.49	3.86e-05	LOC553096	F	5.56407	X	110.05	19	16.3103	trans
1434908_at	f	1.49	3.84e-22	AI480556	F	3.06108	11	93.2321	7	44.871	trans
1427195_at	f	1.49	2.07e-20	---	F	3.30347	7	67.3599	18	61.3183	trans
1427195_at	f	1.49	2.07e-20	---	F	3.82996	18	79.1793	18	61.3183	cis
1438533_at	f	1.49	0.00122	Myo9b	F	3.21846	7	49.822	8	74.2632	trans
1438533_at	f	1.49	0.00122	Myo9b	F	3.69941	17	50.8606	8	74.2632	trans
1448838_at	f	1.49	4.91e-18	Topors	F	3.01106	7	121.307	4	40.4483	trans
1424054_at	f	1.49	1.3e-15	Btbd2	F	3.85448	1	190.827	10	80.0457	trans
1436983_at	f	1.49	5.85e-21	Crebbp	F	3.30634	17	28.4175	16	4.00702	trans
1420967_at	f	1.48	2.71e-09	Slc25a15	F	6.44197	8	46.9684	8	23.8413	trans
1433769_at	f	1.48	9.5e-09	Als2cl	F	3.23723	X	128.52	9	110.744	trans
1437414_at	f	1.48	3.3e-15	Zfp217	F	3.72887	15	3.6365	2	169.8	trans
1454786_at	f	1.48	3.23e-17	5031439G07Rik	F	7.58737	15	84.4364	15	84.7753	cis
1427515_at	f	1.48	0.0078	A530088I07Rik	F	7.52767	5	13.7497	5	20.6981	cis
1427629_at	f	1.48	0.000138	Ptprj	F	3.21686	6	27.219	2	90.2307	trans
1446670_at	f	1.48	0.000615	Cugbp2	F	3.81475	X	106.05	2	6.62901	trans
1452351_at	f	1.48	1.71e-20	C030027K23Rik /// Parp4	F	3.07172	7	46.2363	14	55.6024	trans
1452351_at	f	1.48	1.71e-20	C030027K23Rik /// Parp4	F	3.04716	13	102.101	14	55.6024	trans
1452351_at	f	1.48	1.71e-20	C030027K23Rik /// Parp4	F	5.14529	14	44.496	14	55.6024	cis
1435846_x_at	f	1.48	2.2e-13	---	F	3.16151	9	88.5387	5	130.036	trans
1421144_at	f	1.48	0.00644	Rpgrip1	F	32.3098	14	44.496	14	51.0329	cis
1460675_at	f	1.48	5.7e-25	Igsf8	F	3.02192	11	70.7114	1	174.149	trans
1434150_a_at	f	1.47	1.76e-12	Mettl7a /// Ubie	F	3.04117	11	42.5425	15	100.133	trans
1441794_at	f	1.47	0.000595	4933437K13Rik	F	3.6234	17	48.8606	ambig	ambig	ambig
1446475_at	f	1.47	1.66e-06	Mbnl2	F	4.23484	7	63.3071	14	119.428	trans
1446475_at	f	1.47	1.66e-06	Mbnl2	F	3.09096	17	78.3077	14	119.428	trans
1456011_x_at	f	1.47	1.93e-11	Acaa1a	F	3.04984	19	48.1904	9	119.199	trans
1424135_at	f	1.47	3.85e-26	Rspry1	F	3.06899	8	101.144	8	97.4911	cis
1455428_at	f	1.47	2.52e-10	A930008G19Rik	F	3.36323	1	154.191	7	132.55	trans
1439070_x_at	f	1.47	4.09e-07	4933439C20Rik /// D030013I16Rik	F	9.61146	4	146.557	ambig	ambig	ambig
1423910_at	f	1.47	9.05e-25	Centg3	F	3.7525	5	28.3169	5	23.9622	cis
1423910_at	f	1.47	9.05e-25	Centg3	F	3.17182	11	103.996	5	23.9622	trans
1428539_at	f	1.46	4.64e-24	2610207I05Rik	F	3.65447	9	99.6164	7	117.922	trans
1425603_at	f	1.46	0.00274	0610011I04Rik	F	3.30458	16	31.3297	ambig	ambig	ambig
1460436_at	f	1.46	5.23e-17	Ndst1	F	3.31866	12	102.686	18	60.8099	trans
1434900_at	f	1.46	1.27e-21	Mkl1	F	3.96504	5	149.198	15	80.8395	trans
1438800_at	f	1.46	3.2e-05	Nagk	F	3.52245	6	99.5833	6	83.7619	cis
1434855_at	f	1.46	2.52e-20	Amdhd2	F	3.03362	17	70.8606	17	23.8835	trans
1428466_at	f	1.46	8.35e-19	Chd3	F	5.87871	11	68.3418	11	69.1595	cis
1459363_at	f	1.46	0.00871	Atxn2	F	3.52045	X	22.05	5	122.056	trans
1420865_at	f	1.46	6.15e-14	Zfp161	F	3.19988	8	103.033	17	69.2888	trans
1430585_at	f	1.46	1.24e-05	5930436O19Rik	F	3.26823	17	61.365	ambig	ambig	ambig
1430585_at	f	1.46	1.24e-05	5930436O19Rik	F	4.97928	X	61.98	ambig	ambig	ambig
1445862_at	f	1.46	4.15e-06	4921513D23Rik	F	3.00337	7	40.8422	ambig	ambig	ambig
1445862_at	f	1.46	4.15e-06	4921513D23Rik	F	3.20328	X	26.05	ambig	ambig	ambig
1437821_at	f	1.46	5.95e-07	Diap1	F	3.22008	15	3.6365	18	37.9985	trans
1439349_at	f	1.46	0.00126	Stno	F	4.21727	X	20.05	10	79.4744	trans
1448606_at	f	1.45	0.00118	Edg2	F	3.03024	9	48.5357	4	58.5291	trans
1448606_at	f	1.45	0.00118	Edg2	F	3.35047	17	79.2352	4	58.5291	trans
1443037_at	f	1.45	0.000792	Nptn	F	3.46969	14	16.8731	9	58.4187	trans
1457062_at	f	1.45	0.00116	1700081L11Rik	F	3.1484	17	64.1232	ambig	ambig	ambig
1419900_at	f	1.45	2.65e-05	---	F	3.40666	X	96.05	9	56.9254	trans
1444856_at	f	1.45	0.000477	Crebbp	F	3.00589	6	27.219	ambig	ambig	ambig
1440078_at	f	1.45	0.00632	Brd4	F	5.41888	17	32.698	ambig	ambig	ambig
1455402_at	f	1.45	2.35e-25	Socs7	F	3.05191	14	42.8171	11	97.2139	trans
1436673_at	f	1.45	7.03e-14	2610020H08Rik	F	3.14731	1	190.827	7	119.644	trans
1440836_at	f	1.45	4.13e-08	Setd1b	F	3.38758	X	46.42	5	123.428	trans
1437277_x_at	f	1.45	6.51e-15	Tgm2	F	3.16596	5	149.198	2	157.808	trans
1443065_at	f	1.45	7.66e-07	Rhbdd1	F	3.30289	2	161.383	1	82.2649	trans
1437985_a_at	f	1.45	9.77e-21	2310061I04Rik	F	3.1647	15	9.6365	17	35.5007	trans
1448101_s_at	f	1.44	1.4e-22	Trim27	F	3.05689	8	92.3767	13	21.1877	trans
1448101_s_at	f	1.44	1.4e-22	Trim27	F	4.06871	17	89.5702	13	21.1877	trans
1430415_at	f	1.44	1.77e-05	Phf6	F	3.36941	15	3.6365	X	49.1569	trans
1437224_at	f	1.44	2.96e-11	Rtn4	F	3.45869	9	88.5387	11	29.6065	trans
1436320_at	f	1.44	5.29e-05	---	F	3.72185	4	94.8678	ambig	ambig	ambig
1436320_at	f	1.44	5.29e-05	---	F	13.925	X	156.05	ambig	ambig	ambig
1418030_at	f	1.44	1.77e-05	Slco3a1	F	7.34017	7	68.1625	7	74.1554	cis
1418030_at	f	1.44	1.77e-05	Slco3a1	F	3.01763	14	83.6456	7	74.1554	trans
1441592_at	f	1.44	0.00435	Jmjd1c	F	3.37295	17	29.5143	10	66.5279	trans
1441592_at	f	1.44	0.00435	Jmjd1c	F	3.05081	18	73.6695	10	66.5279	trans
1434652_at	f	1.44	2.41e-12	Cdc42bpb	F	3.22443	18	44.3673	12	111.741	trans
1459666_at	f	1.44	3.87e-15	Trak1	F	3.33407	13	11.3634	9	121.311	trans
1425610_s_at	f	1.44	2.89e-05	Galnt2	F	22.0246	8	127.73	8	127.118	cis
1425610_s_at	f	1.44	2.89e-05	Galnt2	F	3.22773	16	5.2772	8	127.118	trans
1454858_x_at	f	1.44	5.56e-09	Mettl7a	F	3.38241	6	94.7903	15	100.133	trans
1442074_at	f	1.44	0.00502	Clec2g	F	5.39958	X	106.05	6	128.911	trans
1456975_at	f	1.44	0.00668	Taok1	F	3.55855	7	63.3071	11	77.3865	trans
1456975_at	f	1.44	0.00668	Taok1	F	3.18282	13	99.7156	11	77.3865	trans
1456975_at	f	1.44	0.00668	Taok1	F	3.31349	X	37.58	11	77.3865	trans
1426796_at	f	1.43	9.14e-27	Kpna6	F	3.17291	9	76.5924	4	129.146	trans
1434643_at	f	1.43	4.67e-10	Tbl1x	F	3.0845	15	3.6365	X	73.7637	trans
1434643_at	f	1.43	4.67e-10	Tbl1x	F	3.06213	18	73.6695	X	73.7637	trans
1457480_at	f	1.43	0.0208	Pcgf3	F	3.41213	7	40.8422	5	108.71	trans
1457480_at	f	1.43	0.0208	Pcgf3	F	3.9013	X	24.05	5	108.71	trans
1435133_at	f	1.43	4.13e-09	Ugcg	F	3.49674	1	139.04	4	59.3151	trans
1436767_at	f	1.43	6.78e-05	Luc7l2	F	4.17439	X	104.05	6	38.497	trans
1453372_at	f	1.43	6.91e-12	Dnajc1	F	3.1569	13	12.6756	2	18.1315	trans
1457851_at	f	1.43	0.000142	D10Ertd276e	F	3.42488	17	61.365	10	39.8257	trans
1457851_at	f	1.43	0.000142	D10Ertd276e	F	4.02879	X	39.48	10	39.8257	trans
1456566_x_at	f	1.43	7.91e-12	Rbm14	F	4.01768	8	118.109	19	4.80092	trans
1428656_at	f	1.43	5.44e-21	Rnasen	F	3.29006	19	4.1904	15	12.8123	trans
1438663_at	f	1.43	8.07e-12	Bat2d	F	16.6524	1	163.761	1	164.508	cis
1437302_at	f	1.43	1.7e-07	Adrb2	F	7.295	18	61.7035	18	62.303	cis
1446807_at	f	1.43	0.00159	Usp8	F	3.29784	2	135.282	2	126.424	cis
1446807_at	f	1.43	0.00159	Usp8	F	3.17584	18	47.1793	2	126.424	trans
1446807_at	f	1.43	0.00159	Usp8	F	3.32327	X	102.05	2	126.424	trans
1448138_at	f	1.43	2.72e-15	Ppp2r4	F	4.78787	13	11.3634	2	30.238	trans
1448779_at	f	1.43	1.29e-20	Ciz1	F	4.56133	7	63.3071	2	32.1852	trans
1448779_at	f	1.43	1.29e-20	Ciz1	F	3.29735	15	3.6365	2	32.1852	trans
1448779_at	f	1.43	1.29e-20	Ciz1	F	3.73746	X	114.05	2	32.1852	trans
1442151_at	f	1.43	0.0141	D230040A04Rik	F	3.29477	7	48.1965	13	13.86	trans
1426776_at	f	1.43	4.51e-14	Wasl	F	3.26272	4	124.541	6	24.5638	trans
1458185_at	f	1.43	3.4e-06	Thap4	F	3.0306	X	15.21	1	95.5551	trans
1419640_at	f	1.43	1.04e-13	Purb	F	3.15652	9	88.5387	11	6.36948	trans
1442723_at	f	1.42	0.00681	---	F	3.35966	17	50.8606	2	167.271	trans
1417250_at	f	1.42	6.56e-29	Rnf12	F	3.03078	6	37.7845	X	100.16	trans
1452646_at	f	1.42	2.1e-15	Trp53inp2	F	3.69824	13	53.7156	2	155.073	trans
1452406_x_at	f	1.42	0.000165	Erdr1	F	4.08668	X	157.59	ambig	ambig	ambig
1435608_at	f	1.42	1.38e-13	Znrf3 /// LOC631806	F	3.3027	11	60.0412	11	5.17633	trans
1438670_at	f	1.42	6.95e-21	Ptpn1	F	3.35802	12	17.3522	2	167.669	trans
1441155_at	f	1.42	3.8e-05	2810446P07Rik	F	3.69265	7	66.8911	ambig	ambig	ambig
1441155_at	f	1.42	3.8e-05	2810446P07Rik	F	3.28067	X	22.05	ambig	ambig	ambig
1455300_at	f	1.42	1.55e-08	E130014J05Rik	F	3.97338	15	3.6365	3	133.401	trans
1455300_at	f	1.42	1.55e-08	E130014J05Rik	F	4.72045	X	22.05	3	133.401	trans
1455246_at	f	1.42	2.3e-17	Smarcc1	F	3.43453	X	87.76	9	110.085	trans
1433775_at	f	1.42	0.0316	C77080	F	3.17877	15	8.7323	4	128.722	trans
1447034_at	f	1.42	9.07e-05	Tnpo1	F	3.0638	7	43.3071	13	100.009	trans
1447034_at	f	1.42	9.07e-05	Tnpo1	F	3.17956	17	61.365	13	100.009	trans
1447034_at	f	1.42	9.07e-05	Tnpo1	F	4.13073	X	64.05	13	100.009	trans
1438999_a_at	f	1.42	2.69e-11	Nfat5	F	3.59416	X	22.05	8	110.268	trans
1432108_at	f	1.42	0.00147	Pcgf6	F	4.84065	10	106.245	19	47.0956	trans
1452182_at	f	1.42	1.04e-19	Galnt2	F	4.41529	8	94.3767	8	127.181	trans
1429345_at	f	1.42	9.87e-05	D2Ertd435e	F	3.91494	7	40.8422	2	120.863	trans
1439825_at	f	1.42	1.18e-08	Dtx3l	F	3.27824	16	31.3297	16	35.8479	cis
1450746_at	f	1.42	9.08e-28	Keap1	F	3.52286	13	11.0766	9	20.9801	trans
1418577_at	f	1.42	2.77e-22	Trim8	F	3.25362	19	51.5762	19	46.555	cis
1457483_at	f	1.42	0.0044	Arid5b	F	3.23437	17	55.4148	10	67.6163	trans
1457483_at	f	1.42	0.0044	Arid5b	F	3.52646	X	110.05	10	67.6163	trans
1444762_at	f	1.41	3.93e-07	Ppp1r12a	F	3.75574	X	15.21	10	107.68	trans
1436214_at	f	1.41	2.85e-08	1110028C15Rik	F	3.15331	13	47.8837	1	66.6525	trans
1435472_at	f	1.41	5.3e-11	Kremen1	F	4.06349	4	133.594	11	5.09155	trans
1435472_at	f	1.41	5.3e-11	Kremen1	F	16.7988	11	5.853	11	5.09155	cis
1455143_at	f	1.41	4.51e-06	Nlgn2	F	3.07448	9	91.6164	11	69.6393	trans
1442886_at	f	1.41	0.00376	Tra2a	F	4.30441	7	63.3071	6	49.1898	trans
1439482_at	f	1.41	2.73e-18	F830021D11Rik	F	3.11744	4	146.784	17	27.6261	trans
1419657_a_at	f	1.41	3.65e-23	Slc25a36	F	3.03584	1	194.514	9	96.8846	trans
1443952_at	f	1.41	1.41e-05	Thra	F	3.58596	15	3.6365	11	98.583	trans
1443952_at	f	1.41	1.41e-05	Thra	F	3.21846	X	110.05	11	98.583	trans
1434302_at	f	1.41	2.22e-15	Raph1	F	3.71283	17	61.365	1	60.4279	trans
1419054_a_at	f	1.41	0.00016	Ptpn21	F	4.30169	17	26.8606	12	99.0778	trans
1460692_at	f	1.41	1.26e-24	Ehmt2	F	3.22659	8	89.0316	17	34.5133	trans
1460692_at	f	1.41	1.26e-24	Ehmt2	F	3.31142	16	30.5016	17	34.5133	trans
1423102_a_at	f	1.41	2.55e-24	Rnf10	F	3.3257	16	34.1425	5	115.503	trans
1439180_at	f	1.41	8.76e-20	A430093A21Rik	F	4.4485	17	36.2339	1	62.988	trans
1446148_x_at	f	1.41	9.86e-06	C79248	F	3.57156	7	49.822	2	155.861	trans
1443881_at	f	1.4	2.39e-16	Pofut1	F	3.45624	7	41.6452	ambig	ambig	ambig
1430561_at	f	1.4	8.04e-15	Dnajb14	F	3.56785	6	23.8499	3	137.805	trans
1429088_at	f	1.4	0.000446	Lbh	F	3.3361	17	74.7811	17	72.8453	cis
1442029_at	f	1.4	0.0323	Kcnq1	F	5.24405	17	69.6888	7	143.052	trans
1441848_at	f	1.4	0.00223	Pmm2	F	8.40744	16	5.1426	16	8.56286	cis
1441848_at	f	1.4	0.00223	Pmm2	F	4.45051	18	29.1793	16	8.56286	trans
1417066_at	f	1.4	0.00411	Cabc1	F	3.53999	1	198.139	1	182.002	cis
1430089_at	f	1.4	0.00408	5830469G19Rik	F	3.28975	X	22.05	4	129.323	trans
1449750_at	f	1.4	0.000219	AA407331	F	3.07743	7	49.822	ambig	ambig	ambig
1435536_at	f	1.4	7.32e-17	Rsc1a1	F	3.03254	X	54.22	4	140.95	trans
1434537_at	f	1.4	0.00232	Slco3a1	F	11.0051	7	70.0269	7	74.1489	cis
1434935_at	f	1.4	9.09e-26	LOC637741	F	3.59967	6	96.7091	6	86.9679	cis
1434935_at	f	1.4	9.09e-26	LOC637741	F	3.62976	15	8.7323	6	86.9679	trans
1457161_at	f	1.4	4.17e-05	9530029O12Rik	F	3.07397	15	3.6365	11	45.7063	trans
1457161_at	f	1.4	4.17e-05	9530029O12Rik	F	3.01606	18	43.0677	11	45.7063	trans
1457161_at	f	1.4	4.17e-05	9530029O12Rik	F	3.17499	X	22.05	11	45.7063	trans
1451466_at	f	1.4	0.00189	D16Ertd472e	F	3.35985	1	190.827	16	78.4252	trans
1455217_at	f	1.4	7e-22	Lrig2	F	4.27732	1	172.425	3	104.583	trans
1455217_at	f	1.4	7e-22	Lrig2	F	4.10607	5	4.3169	3	104.583	trans
1429057_at	f	1.39	1.5e-19	Narg1l	F	3.8165	14	70.7432	14	78.0698	cis
1455155_at	f	1.39	1.07e-10	Lsm14b	F	5.67907	2	179.385	2	179.964	cis
1432352_at	f	1.39	0.00169	5730405I09Rik	F	3.26566	15	3.6365	18	9.3864	trans
1423021_s_at	f	1.39	0.00237	Insl3 /// Jak3	F	6.42847	8	62.3767	8	74.6182	cis
1423137_at	f	1.39	3.22e-22	Rala	F	3.56615	3	158.59	13	17.6657	trans
1453609_s_at	f	1.39	1.62e-17	Ccdc9	F	3.23704	8	92.3767	7	15.434	trans
1452470_at	f	1.39	3.85e-05	Cep350	F	3.48824	6	23.1814	1	157.698	trans
1427511_at	f	1.39	8.21e-05	B2m	F	4.27228	5	46.3169	2	121.839	trans
1427511_at	f	1.39	8.21e-05	B2m	F	3.85228	7	40.8422	2	121.839	trans
1447176_at	f	1.39	7.13e-05	A930008G19Rik	F	3.33087	17	55.4148	ambig	ambig	ambig
1423736_a_at	f	1.39	1.5e-17	Dym	F	3.04645	7	41.6452	18	75.182	trans
1436377_at	f	1.39	1.89e-10	Gpr137	F	3.47695	X	90.56	19	7.0051	trans
1443816_s_at	f	1.38	1.79e-08	BB220380	F	3.19304	4	145.631	ambig	ambig	ambig
1448657_a_at	f	1.38	1.78e-05	Dnajb10	F	6.3079	1	85.4265	1	75.1197	cis
1439802_at	f	1.38	1.61e-15	Stk35	F	13.364	2	130.355	2	129.522	cis
1438257_at	f	1.38	2.25e-05	Zfp313	F	3.03662	7	41.6452	2	167.197	trans
1435644_at	f	1.38	3.28e-20	Sh3pxd2b	F	3.71114	11	18.7752	11	32.3262	cis
1446861_at	f	1.38	1.38e-07	Gns	F	3.41047	7	58.9727	10	120.775	trans
1446861_at	f	1.38	1.38e-07	Gns	F	3.95813	10	120.716	10	120.775	cis
1441823_at	f	1.38	0.0222	Rai17	F	3.14577	17	61.365	14	24.3714	trans
1441823_at	f	1.38	0.0222	Rai17	F	3.2603	X	22.05	14	24.3714	trans
1417963_at	f	1.38	2.09e-14	Pltp	F	3.5308	9	92.4183	2	164.531	trans
1417921_at	f	1.38	5.42e-19	2610029G23Rik	F	3.05409	8	108.377	X	101.282	trans
1448718_at	f	1.38	2.32e-19	2400001E08Rik	F	3.0926	7	41.6452	7	101.78	trans
1438755_at	f	1.38	9.73e-05	C80068	F	3.50979	X	22.05	12	113.501	trans
1442626_at	f	1.38	3.94e-05	5730405I09Rik	F	4.53069	7	57.3793	ambig	ambig	ambig
1442626_at	f	1.38	3.94e-05	5730405I09Rik	F	3.40286	17	42.8611	ambig	ambig	ambig
1419291_x_at	f	1.38	9.06e-12	Gas5	F	4.27038	1	176.738	1	162.872	cis
1419291_x_at	f	1.38	9.06e-12	Gas5	F	3.18407	7	40.8422	1	162.872	trans
1440254_at	f	1.38	1.66e-13	---	F	3.03347	7	40.8422	11	106.317	trans
1440254_at	f	1.38	1.66e-13	---	F	3.7028	18	45.1793	11	106.317	trans
1453110_at	f	1.37	2.44e-12	Wdr51b	F	4.56095	3	17.3597	10	98.5372	trans
1435706_at	f	1.37	9.86e-05	Btbd9	F	3.63609	14	52.1923	ambig	ambig	ambig
1435706_at	f	1.37	9.86e-05	Btbd9	F	4.42933	17	32.698	ambig	ambig	ambig
1422896_at	f	1.37	8.95e-06	---	F	4.03053	X	39.48	1	164.407	trans
1455175_at	f	1.37	1.45e-14	Phf13	F	3.0965	18	43.0677	4	150.833	trans
1452125_at	f	1.37	5.54e-06	Thrap3	F	3.07013	7	66.8911	4	125.681	trans
1452125_at	f	1.37	5.54e-06	Thrap3	F	3.98633	X	20.05	4	125.681	trans
1428988_at	f	1.37	1.25e-05	Abcc3	F	3.07892	4	115.65	11	94.1594	trans
1428988_at	f	1.37	1.25e-05	Abcc3	F	5.28246	11	96.8243	11	94.1594	cis
1434815_a_at	f	1.37	3.82e-06	Mapkapk3	F	13.0212	9	109.616	ambig	ambig	ambig
1434815_a_at	f	1.37	3.82e-06	Mapkapk3	F	3.37951	13	29.7156	ambig	ambig	ambig
1434815_a_at	f	1.37	3.82e-06	Mapkapk3	F	3.38594	15	43.5469	ambig	ambig	ambig
1419612_at	f	1.37	2.94e-06	4632415L05Rik	F	3.08037	18	6.5982	3	20.087	trans
1452989_at	f	1.37	0.002	2900009J20Rik	F	3.82537	17	61.365	12	73.716	trans
1435067_at	f	1.37	7.03e-21	B230208H17Rik	F	3.29634	1	189.3	2	25.405	trans
1460395_at	f	1.37	5.89e-18	Nudcd3	F	5.84136	11	8.0385	11	6.00575	cis
1460395_at	f	1.37	5.89e-18	Nudcd3	F	3.59339	18	50.5598	11	6.00575	trans
1453474_at	f	1.37	7.22e-11	1300007F04Rik	F	3.76467	1	13.7612	11	77.3313	trans
1453474_at	f	1.37	7.22e-11	1300007F04Rik	F	3.44475	9	88.5387	11	77.3313	trans
1442864_at	f	1.37	0.018	Esrra	F	3.16484	7	43.3071	ambig	ambig	ambig
1452100_at	f	1.37	4.17e-26	Dullard	F	3.81287	11	42.5425	11	69.7974	trans
1426027_a_at	f	1.36	0.000751	Arhgap10	F	4.23933	8	76.0292	8	80.147	cis
1453105_at	f	1.36	1.63e-05	Zfp263	F	3.06853	15	3.6365	16	3.65933	trans
1453105_at	f	1.36	1.63e-05	Zfp263	F	3.18068	X	146.32	16	3.65933	trans
1435467_at	f	1.36	0.000126	Fgd6	F	8.47744	10	95.8983	10	93.5742	cis
1435582_at	f	1.36	4.65e-14	Wdfy4	F	7.96519	14	32.247	14	31.7887	cis
1445507_at	f	1.36	0.000556	1110054O05Rik	F	3.92799	15	25.8686	ambig	ambig	ambig
1445507_at	f	1.36	0.000556	1110054O05Rik	F	3.0473	X	61.98	ambig	ambig	ambig
1434312_at	f	1.36	3.86e-05	AI788669	F	10.6066	12	64.7809	12	70.2939	cis
1426861_at	f	1.36	1.66e-15	Aftph	F	4.65486	8	98.694	11	20.5851	trans
1447062_at	f	1.36	8.45e-05	Vps24	F	3.5719	X	39.48	ambig	ambig	ambig
1440083_at	f	1.36	0.000171	A430061O12Rik	F	3.30356	7	64.5554	ambig	ambig	ambig
1440083_at	f	1.36	0.000171	A430061O12Rik	F	3.12702	18	73.6695	ambig	ambig	ambig
1440083_at	f	1.36	0.000171	A430061O12Rik	F	4.12666	X	20.05	ambig	ambig	ambig
1440187_at	f	1.36	1.21e-09	Taf3	F	3.55769	5	15.5999	2	9.8324	trans
1425147_at	f	1.36	2.71e-08	2410075B13Rik	F	3.68047	16	14.3225	15	75.8072	trans
1449410_a_at	f	1.36	1e-10	Gas5	F	6.36072	1	176.738	1	162.872	cis
1449410_a_at	f	1.36	1e-10	Gas5	F	3.06269	7	40.8422	1	162.872	trans
1443905_at	f	1.36	0.0217	Sfrs8	F	3.02131	11	80.242	5	129.862	trans
1443905_at	f	1.36	0.0217	Sfrs8	F	3.6756	15	3.6365	5	129.862	trans
1443905_at	f	1.36	0.0217	Sfrs8	F	3.20265	X	22.05	5	129.862	trans
1438233_at	f	1.35	2.64e-16	6030443O07Rik	F	3.10456	1	190.827	19	45.0348	trans
1438233_at	f	1.35	2.64e-16	6030443O07Rik	F	3.09628	5	27.2422	19	45.0348	trans
1453782_at	f	1.35	2.78e-05	3021401C12Rik	F	5.01532	15	61.6365	15	31.2359	trans
1445933_at	f	1.35	5.37e-06	Slc12a5	F	3.04612	X	110.05	14	17.1171	trans
1448018_at	f	1.35	0.000352	---	F	3.09373	7	66.8911	4	149.426	trans
1448018_at	f	1.35	0.000352	---	F	4.87966	X	61.98	4	149.426	trans
1444557_at	f	1.35	0.00396	Sumo1	F	3.58603	15	3.6365	ambig	ambig	ambig
1444557_at	f	1.35	0.00396	Sumo1	F	3.88928	X	22.05	ambig	ambig	ambig
1434724_at	f	1.35	2.66e-12	Usp31	F	3.27163	X	96.05	7	121.433	trans
1434541_x_at	f	1.35	6.24e-23	---	F	3.35148	7	79.8176	4	129.217	trans
1430651_s_at	f	1.35	1.1e-05	Zfp191	F	3.00917	8	20.8145	18	24.1527	trans
1418031_at	f	1.35	1.76e-23	Myo9b	F	3.17528	4	93.6308	8	74.2017	trans
1457404_at	f	1.35	0.0263	Nfkbiz	F	4.07941	15	3.6365	ambig	ambig	ambig
1434481_at	f	1.35	1.19e-17	4121402D02Rik	F	3.2404	12	73.8091	11	98.6152	trans
1450018_s_at	f	1.35	7.36e-07	Slc25a30	F	3.31569	9	88.5387	14	74.4952	trans
1444952_a_at	f	1.35	6.32e-08	Nucks1	F	3.51529	6	99.5833	1	133.757	trans
1440883_at	f	1.35	2.35e-06	---	F	5.67854	2	3.0473	2	6.36231	cis
1440883_at	f	1.35	2.35e-06	---	F	4.66193	16	14.6518	2	6.36231	trans
1449851_at	f	1.35	9.36e-06	Per1	F	3.63838	X	60.05	11	68.9167	trans
1456502_at	f	1.35	2.94e-06	Dyrk2	F	3.37392	1	172.425	10	118.261	trans
1447014_at	f	1.35	0.000131	---	F	3.6093	X	106.05	1	34.3716	trans
1456547_at	f	1.35	0.000139	Ski	F	4.31422	17	54.7226	4	154.054	trans
1456547_at	f	1.35	0.000139	Ski	F	3.22721	X	18.05	4	154.054	trans
1428596_at	f	1.34	4.77e-23	Tbc1d9b	F	3.09925	12	88.4783	11	50.0021	trans
1426912_at	f	1.34	1.29e-21	Rfwd2 /// LOC621205	F	3.81601	1	177.761	1	161.069	cis
1426958_at	f	1.34	2.51e-05	Rps9 /// LOC272691	F	3.43913	7	29.7797	7	3.30742	trans
1426958_at	f	1.34	2.51e-05	Rps9 /// LOC272691	F	3.13858	15	3.6365	7	3.30742	trans
1426958_at	f	1.34	2.51e-05	Rps9 /// LOC272691	F	4.07353	X	22.05	7	3.30742	trans
1457797_at	f	1.34	0.0276	AI605517	F	3.61199	5	146.188	17	81.4135	trans
1436342_a_at	f	1.34	1.21e-16	D19Ertd721e	F	3.71923	3	152.292	19	8.94066	trans
1418325_at	f	1.34	1.04e-13	Sephs2	F	3.18039	1	169.761	7	127.063	trans
1418325_at	f	1.34	1.04e-13	Sephs2	F	3.16114	5	84.1042	7	127.063	trans
1418325_at	f	1.34	1.04e-13	Sephs2	F	3.72805	7	92.1584	7	127.063	trans
1418325_at	f	1.34	1.04e-13	Sephs2	F	4.31176	17	86.6345	7	127.063	trans
1417854_at	f	1.34	7.52e-19	Map2k5	F	3.77617	9	88.5387	9	62.9618	trans
1418891_a_at	f	1.34	3.71e-12	Rab3d	F	3.67916	9	88.5387	9	21.6572	trans
1455486_at	f	1.34	1.81e-07	Pias1	F	3.38595	17	62.8606	9	62.6764	trans
1453040_at	f	1.34	0.000125	2810402A17Rik	F	3.3914	1	173.761	ambig	ambig	ambig
1439710_at	f	1.34	0.00336	Ncoa6ip	F	3.03535	5	146.188	4	3.53664	trans
1450967_at	f	1.34	5.52e-05	Ptplad2	F	12.2377	4	93.6308	4	87.885	cis
1424954_a_at	f	1.34	3.72e-19	---	F	3.6762	9	88.5387	10	80.6961	trans
1454731_at	f	1.34	2.16e-06	Myo10	F	3.08488	11	81.2321	15	25.7576	trans
1454731_at	f	1.34	2.16e-06	Myo10	F	6.53988	15	33.7045	15	25.7576	cis
1456885_at	f	1.34	1.98e-09	---	F	3.93072	11	59.7533	11	53.392	cis
1434717_at	f	1.34	3.23e-19	Cul3	F	3.23955	9	50.9645	1	80.1439	trans
1434707_at	f	1.34	5.06e-20	Sbf1	F	3.59949	11	79.1185	15	89.116	trans
1434597_at	f	1.34	1.32e-25	Larp5	F	3.13276	9	93.6164	13	9.16557	trans
1434597_at	f	1.34	1.32e-25	Larp5	F	3.0603	13	11.3634	13	9.16557	cis
1455676_x_at	f	1.34	4.79e-06	Tial1	F	4.35699	4	3.6308	7	128.233	trans
1423502_at	f	1.34	1.73e-15	Brd2	F	3.72897	17	28.4175	17	33.7225	cis
1440287_at	f	1.33	0.00285	1110014D18Rik	F	3.32936	13	98.3118	ambig	ambig	ambig
1440268_at	f	1.33	0.000127	Trim41	F	3.03562	15	3.6365	11	48.6582	trans
1420174_s_at	f	1.33	8.8e-08	---	F	3.54187	19	4.1904	6	52.696	trans
1460032_at	f	1.33	0.0321	4933407C03Rik	F	3.16687	13	102.317	ambig	ambig	ambig
1460032_at	f	1.33	0.0321	4933407C03Rik	F	5.47109	X	110.05	ambig	ambig	ambig
1435430_at	f	1.33	2.9e-24	Tmem1	F	3.03078	1	194.514	10	77.5898	trans
1452697_at	f	1.33	4.61e-11	Ctdp1	F	3.50575	5	46.3169	18	80.57	trans
1452697_at	f	1.33	4.61e-11	Ctdp1	F	3.25284	14	57.4943	18	80.57	trans
1452697_at	f	1.33	4.61e-11	Ctdp1	F	14.1494	18	79.5959	18	80.57	cis
1445545_at	f	1.33	0.0154	Tmem77	F	3.33403	X	22.05	3	106.699	trans
1455729_at	f	1.33	2.42e-09	Gnaq	F	3.16418	9	88.5387	19	16.4547	trans
1440253_at	f	1.33	8.76e-22	---	F	3.12926	7	136.639	11	80.2891	trans
1440253_at	f	1.33	8.76e-22	---	F	11.3311	11	68.0395	11	80.2891	cis
1434336_s_at	f	1.33	2.78e-27	Rcor1	F	3.18605	6	23.1814	12	111.561	trans
1435619_at	f	1.33	0.0147	---	F	3.96011	4	146.557	2	92.1649	trans
1438625_s_at	f	1.33	4.04e-18	Ndn /// Pctk1	F	3.20685	7	91.3071	ambig	ambig	ambig
1430526_a_at	f	1.33	4.08e-13	Smarca2	F	3.25611	15	3.6365	19	26.8156	trans
1426387_x_at	f	1.33	1.9e-08	4933439C20Rik /// Pisd	F	8.8356	4	133.594	ambig	ambig	ambig
1455634_at	f	1.33	4.35e-10	---	F	3.77308	16	89.2791	ambig	ambig	ambig
1418468_at	f	1.33	6.19e-17	Anxa11	F	3.46426	5	146.188	14	24.6753	trans
1418468_at	f	1.33	6.19e-17	Anxa11	F	3.32908	15	11.6365	14	24.6753	trans
1429387_at	f	1.33	4.24e-09	Grap	F	4.38296	11	79.1185	11	61.4695	cis
1452377_at	f	1.33	5.07e-10	Mll1	F	3.21256	17	54.7226	9	44.5543	trans
1429563_x_at	f	1.33	0.000159	5031415C07Rik	F	8.0522	1	89.3946	ambig	ambig	ambig
1417694_at	f	1.33	0.000214	Gab1	F	3.68401	12	89.6917	8	83.6602	trans
1451212_at	f	1.33	2.15e-12	Ccdc21	F	4.20929	9	77.6164	4	133.402	trans
1446090_at	f	1.33	1.27e-08	---	F	3.08084	12	23.4176	ambig	ambig	ambig
1433537_at	f	1.32	6.94e-15	4833408C14Rik	F	3.03578	15	3.6365	X	102	trans
1454931_at	f	1.32	1.1e-13	Cri2	F	3.12353	18	14.1776	7	27.9771	trans
1427470_s_at	f	1.32	8.39e-05	Napb	F	4.35289	9	88.5387	2	148.388	trans
1433556_at	f	1.32	3.83e-16	Centa1	F	3.09205	3	159.7	5	139.526	trans
1445625_at	f	1.32	0.00185	---	F	5.83623	11	11.4554	11	5.70435	cis
1431339_a_at	f	1.32	3.05e-12	Efhd2	F	6.59696	4	141.224	4	141.131	cis
1429758_at	f	1.32	1.91e-13	1700017B05Rik /// LOC640563	F	3.20303	10	23.9919	9	57.0513	trans
1417513_at	f	1.32	3.02e-25	Evi5	F	3.11059	7	40.8422	5	107.985	trans
1417513_at	f	1.32	3.02e-25	Evi5	F	3.08914	8	89.2229	5	107.985	trans
1417513_at	f	1.32	3.02e-25	Evi5	F	3.03722	15	12.7153	5	107.985	trans
1437175_at	f	1.32	2.3e-21	Pdik1l	F	3.05806	14	99.3966	4	133.547	trans
1450973_s_at	f	1.32	0.000615	Mapkbp1	F	3.00915	7	43.3071	2	119.664	trans
1450973_s_at	f	1.32	0.000615	Mapkbp1	F	3.05525	X	22.05	2	119.664	trans
1423360_at	f	1.32	3.47e-16	Yme1l1	F	3.13826	14	4.7521	2	22.9785	trans
1426578_s_at	f	1.32	2.88e-10	Snapap	F	8.58741	3	101.534	3	90.5739	cis
1428433_at	f	1.32	2.74e-07	Hipk2	F	3.16293	13	105.882	6	38.6171	trans
1429251_at	f	1.32	9.57e-16	Prdm2	F	4.1225	4	141.459	4	142.394	cis
1422725_at	f	1.32	0.00199	Mak	F	3.60802	11	60.0412	13	41.036	trans
1440579_at	f	1.32	0.0425	---	F	3.4168	13	3.7156	ambig	ambig	ambig
1434824_at	f	1.32	8.79e-23	Baz1b	F	3.70197	3	38.073	5	135.529	trans
1436645_a_at	f	1.32	5.74e-16	Cnot4	F	3.13413	7	41.6452	6	34.9522	trans
1439090_at	f	1.32	0.00531	D030022P07Rik	F	4.24934	15	3.6365	16	57.1012	trans
1439090_at	f	1.32	0.00531	D030022P07Rik	F	3.56813	X	20.05	16	57.1012	trans
1418125_at	f	1.32	5.2e-25	Inoc1	F	3.42564	16	86.2365	2	119.064	trans
1427736_a_at	f	1.32	0.000352	Ccrl2	F	3.2585	1	185.761	9	110.9	trans
1427736_a_at	f	1.32	0.000352	Ccrl2	F	3.21111	X	102.05	9	110.9	trans
1428979_at	f	1.32	3.42e-17	Mtf1	F	3.01384	8	50.3767	4	124.351	trans
1424015_at	f	1.32	5.02e-18	Rab6ip1	F	3.2744	3	17.3597	7	109.685	trans
1439024_at	f	1.32	1.45e-13	Bag4	F	3.11391	1	190.827	ambig	ambig	ambig
1439024_at	f	1.32	1.45e-13	Bag4	F	3.13596	7	117.025	ambig	ambig	ambig
1456607_at	f	1.32	5.37e-12	Vcpip1	F	6.61169	1	5.1515	1	9.70514	cis
1421904_at	f	1.31	9.37e-11	Ncoa6ip	F	3.01901	4	39.4985	4	3.50202	trans
1422708_at	f	1.31	0.00255	Pik3cg	F	4.63392	12	23.4176	12	32.7584	cis
1457270_at	f	1.31	1.19e-06	B230343A10Rik	F	3.14284	11	72.2441	11	67.5035	cis
1448325_at	f	1.31	1.74e-10	Myd116	F	4.31558	7	41.6452	7	45.391	cis
1435088_at	f	1.31	8.79e-18	Nsd1	F	4.32621	13	38.6682	13	55.326	cis
1439877_at	f	1.31	0.00437	Ext1	F	3.28108	X	61.98	ambig	ambig	ambig
1441259_s_at	f	1.31	9.86e-06	Ift122	F	3.1968	13	101.903	6	115.891	trans
1419642_at	f	1.31	3.52e-14	Purb	F	3.26561	18	58.7096	11	6.36948	trans
1424834_s_at	f	1.31	0.00044	Itpr2	F	11.8824	6	145.52	6	146.065	cis
1424640_at	f	1.31	5.76e-09	Arl8a	F	3.23315	3	49.5163	1	136.963	trans
1455082_at	f	1.31	2.55e-15	Cblb	F	3.11829	6	27.219	16	52.1267	trans
1420092_at	f	1.31	5.58e-06	Morc3	F	3.08012	16	31.3297	16	93.7642	trans
1455385_at	f	1.31	0.00323	Exoc6	F	3.60348	13	11.0766	ambig	ambig	ambig
1426293_at	f	1.31	1.04e-10	6330581L23Rik	F	5.117	7	23.3071	7	29.5248	cis
1423065_at	f	1.31	0.0463	Dnmt3a	F	3.37191	14	52.4575	12	3.83502	trans
1455389_s_at	f	1.31	9.74e-13	2310051F07Rik	F	6.68231	15	64.4788	15	72.925	cis
1427746_x_at	f	1.31	0.0102	H2-K1	F	9.96456	17	29.9379	17	33.6069	cis
1439840_at	f	1.31	0.013	A430088C08Rik	F	3.63698	15	8.7323	8	24.1104	trans
1436982_at	f	1.31	1.78e-09	Tnrc6b	F	3.96355	13	99.7156	15	80.7664	trans
1424059_at	f	1.31	0.000361	Suv420h2	F	3.43338	X	18.05	7	4.34326	trans
1424833_at	f	1.31	0.00212	Itpr2	F	12.1839	6	147.998	6	146.065	cis
1416360_at	f	1.31	0.0209	Snag1	F	3.0706	1	190.827	13	114.713	trans
1445322_x_at	f	1.31	1.87e-07	E430025E21Rik	F	3.09049	17	50.8606	ambig	ambig	ambig
1440972_at	f	1.31	3.8e-13	Nsd1	F	3.22804	7	79.0481	13	55.2214	trans
1455128_x_at	f	1.31	1.12e-17	Tnrc6a	F	3.20254	15	3.6365	7	122.983	trans
1434310_at	f	1.31	2.32e-18	Bmpr2	F	4.23047	4	145.631	1	59.8197	trans
1456399_at	f	1.31	9.27e-14	---	F	3.67439	18	49.1319	ambig	ambig	ambig
1429739_a_at	f	1.31	4.28e-14	Zfp278	F	3.13562	9	120.351	11	3.18917	trans
1449108_at	f	1.31	2.04e-24	Fdx1	F	3.21438	11	109.232	9	51.6956	trans
1449108_at	f	1.31	2.04e-24	Fdx1	F	3.14693	X	61.98	9	51.6956	trans
1426866_at	f	1.31	4.3e-12	D4st1	F	3.26496	6	21.805	2	118.618	trans
1431179_at	f	1.31	1.35e-14	Entpd7	F	3.19072	7	40.8422	19	43.7845	trans
1437615_s_at	f	1.31	0.0172	Vps37c	F	18.1574	19	10.1904	19	10.7814	cis
1437521_s_at	f	1.31	8.9e-23	E230022H04Rik	F	4.01508	X	90.56	18	31.9254	trans
1425686_at	f	1.31	6.77e-17	Cflar	F	3.17236	12	102.686	1	58.6561	trans
1456600_a_at	f	1.31	2.67e-19	Rnf7	F	3.52022	9	88.5387	9	96.2803	cis
1418844_at	f	1.31	2.94e-20	Alg9	F	3.78241	7	85.8038	9	50.5275	trans
1418844_at	f	1.31	2.94e-20	Alg9	F	6.31311	9	57.8087	9	50.5275	cis
1435257_at	f	1.31	6.02e-10	Klhl17	F	3.36081	12	87.9203	ambig	ambig	ambig
1418375_at	f	1.31	1.08e-11	Mbd6	F	3.14415	9	71.6164	10	126.685	trans
1418375_at	f	1.31	1.08e-11	Mbd6	F	3.0498	16	91.8277	10	126.685	trans
1448668_a_at	f	1.3	3.23e-15	Irak1	F	4.0394	7	54.771	X	70.2668	trans
1437283_at	f	1.3	2.77e-14	Tnpo2	F	3.2743	9	98.729	8	87.9461	trans
1438038_at	f	1.3	9.96e-10	4930402H24Rik	F	3.05415	X	102.05	2	130.399	trans
1419916_at	f	1.3	0.0289	Rnf20	F	4.49394	4	52.0764	4	49.6773	cis
1416619_at	f	1.3	2.56e-08	4632428N05Rik	F	3.2622	12	77.8091	10	59.7423	trans
1437598_at	f	1.3	1.23e-06	Zbtb20	F	3.51347	13	95.1609	16	43.5612	trans
1434331_at	f	1.3	2.1e-08	Eif2c1	F	3.08562	13	11.3634	4	125.937	trans
1437043_a_at	f	1.3	4.93e-19	1110012M11Rik	F	3.00663	3	54.1121	ambig	ambig	ambig
1437926_at	f	1.3	4.33e-17	Xpnpep3	F	3.19963	4	103.014	ambig	ambig	ambig
1427079_at	f	1.3	0.00286	Mapre3	F	3.04278	X	15.21	5	31.0913	trans
1451778_at	f	1.3	3.99e-07	Crtc3	F	3.32142	7	102.423	7	80.4619	trans
1456433_at	f	1.3	3.35e-09	Rcbtb1	F	3.39085	1	5.1515	ambig	ambig	ambig
1456433_at	f	1.3	3.35e-09	Rcbtb1	F	3.38834	4	146.784	ambig	ambig	ambig
1419918_at	f	1.3	1.81e-06	Tmed7	F	3.28754	16	23.4226	ambig	ambig	ambig
1427691_a_at	f	1.3	4.4e-09	Ifnar2	F	3.85095	4	101.07	16	91.2618	trans
1427691_a_at	f	1.3	4.4e-09	Ifnar2	F	3.57224	X	136.05	16	91.2618	trans
1423592_at	f	1.3	1.06e-11	Rock2	F	3.21711	6	38.6416	12	16.9204	trans
1424603_at	f	1.3	2.78e-26	Sumf1	F	3.49681	6	123.355	6	108.073	cis
1455942_at	f	1.3	1.52e-16	Fbxl11	F	3.37095	8	118.109	19	4.31781	trans
1433760_a_at	f	1.3	2.67e-05	Rhbdd3	F	3.00491	3	126.267	11	5.00433	trans
1437494_at	f	1.3	4.12e-06	Mapkapk3	F	13.2808	9	109.616	9	107.113	cis
1437494_at	f	1.3	4.12e-06	Mapkapk3	F	4.03645	13	33.7156	9	107.113	trans
1437494_at	f	1.3	4.12e-06	Mapkapk3	F	3.83175	15	43.5469	9	107.113	trans
1442849_at	f	1.3	0.00724	Lrp1	F	3.39301	X	22.05	10	126.991	trans
1438116_x_at	f	1.3	1.74e-10	Slc9a3r1	F	4.09047	11	111.232	11	114.997	cis
1437389_x_at	f	1.3	0.000151	---	F	3.24418	2	71.79	4	129.217	trans
1437389_x_at	f	1.3	0.000151	---	F	4.0282	4	61.7992	4	129.217	trans
1448208_at	f	1.3	6.4e-17	Smad1	F	3.02561	13	13.3721	8	82.2345	trans
1417264_at	f	1.3	4.69e-18	Coq5	F	3.02006	16	7.8065	5	115.541	trans
1433634_at	f	1.3	2.71e-14	Irf2bp2 /// LOC672960	F	3.01951	16	14.6518	8	129.474	trans
1428149_at	f	1.3	3.38e-06	Coro7	F	4.21524	16	5.2772	16	4.54136	cis
1434625_at	f	1.29	0.0197	4930432O21Rik	F	3.29483	1	69.7612	ambig	ambig	ambig
1428122_s_at	f	1.29	5.72e-11	2610528K11Rik	F	3.26465	7	62.8105	2	33.552	trans
1435824_at	f	1.29	5.16e-11	Yy1	F	3.12586	18	20.7635	12	109.264	trans
1426681_at	f	1.29	7.25e-14	Zc3h5	F	3.03966	11	98.8276	11	115.846	cis
1426681_at	f	1.29	7.25e-14	Zc3h5	F	3.39438	13	20.2147	11	115.846	trans
1455215_at	f	1.29	7.65e-06	C530028O21Rik	F	3.41235	3	120.9	6	124.968	trans
1427144_at	f	1.29	5.32e-14	Hnrpll	F	9.84969	17	80.8606	17	79.938	cis
1417397_at	f	1.29	1.2e-14	Slc9a1	F	3.4648	15	8.7323	4	132.642	trans
1415726_at	f	1.29	6e-26	Ankrd17	F	3.54832	6	149.434	5	91.3024	trans
1423666_s_at	f	1.29	0.0301	Rpl5 /// LOC382740 /// LOC665407 /// LOC668032 /// LOC672748 /// LOC675821	F	4.4217	5	105.611	5	108.141	cis
1436542_at	f	1.29	5.81e-10	Ptger1	F	3.3124	1	184.698	8	86.5566	trans
1436774_at	f	1.29	4.59e-20	Sel1h	F	8.81524	12	88.4783	12	92.2116	cis
1436774_at	f	1.29	4.59e-20	Sel1h	F	3.2213	18	66.2904	12	92.2116	trans
1434975_x_at	f	1.29	2.27e-06	4933439C20Rik	F	8.83807	4	140.079	ambig	ambig	ambig
1434975_x_at	f	1.29	2.27e-06	4933439C20Rik	F	4.3377	12	96.4688	ambig	ambig	ambig
1434975_x_at	f	1.29	2.27e-06	4933439C20Rik	F	3.08317	14	36.9853	ambig	ambig	ambig
1443314_at	f	1.29	0.0084	2410042D21Rik	F	3.70255	7	40.8422	2	112.208	trans
1452673_at	f	1.29	8.54e-22	Ranbp3	F	4.31763	19	4.1904	17	56.3583	trans
1434315_at	f	1.29	0.00973	Npal3	F	6.95419	4	146.557	4	134.721	cis
1452024_a_at	f	1.29	3.67e-08	Ldb1	F	3.14241	4	143.446	19	46.0862	trans
1434650_at	f	1.29	3.57e-11	Pogz	F	3.29359	1	170.422	3	94.9564	trans
1434338_at	f	1.29	6.18e-10	1110029E03Rik	F	7.70925	4	42.9407	4	43.6068	cis
1426727_s_at	f	1.29	6.46e-11	Ppp1r10	F	3.08842	X	61.98	ambig	ambig	ambig
1434602_at	f	1.29	1.19e-12	Thrap2	F	3.04965	5	144.963	5	119.011	trans
1425336_x_at	f	1.29	0.00677	H2-K1	F	27.153	17	33.9831	17	33.6065	cis
1433816_at	f	1.29	6.76e-16	Mcart1	F	3.73864	12	96.4688	ambig	ambig	ambig
1434845_at	f	1.29	2.3e-05	AI195381	F	3.8862	X	60.05	8	120.101	trans
1423740_a_at	f	1.28	7.6e-20	Rbm10	F	5.65276	8	96.3767	X	19.7749	trans
1451495_at	f	1.28	1.15e-14	Wac	F	3.53769	1	193.761	18	7.86919	trans
1451495_at	f	1.28	1.15e-14	Wac	F	4.65233	4	73.4356	18	7.86919	trans
1451495_at	f	1.28	1.15e-14	Wac	F	8.58562	18	5.1793	18	7.86919	cis
1460648_at	f	1.28	2.05e-09	Nr2f6	F	3.28544	1	21.7612	8	74.3028	trans
1460648_at	f	1.28	2.05e-09	Nr2f6	F	3.58939	12	88.4783	8	74.3028	trans
1423119_at	f	1.28	3.08e-05	Rshl2a	F	26.4098	17	6.5761	ambig	ambig	ambig
1428134_at	f	1.28	1.72e-16	Coq9	F	3.12062	7	117.307	8	97.7275	trans
1428134_at	f	1.28	1.72e-16	Coq9	F	3.17843	16	25.1426	8	97.7275	trans
1423199_at	f	1.28	1.81e-06	Brd3	F	3.69705	7	125.307	2	27.2683	trans
1435562_at	f	1.28	0.00193	Pdzd8	F	3.17482	13	51.7881	19	59.349	trans
1436438_s_at	f	1.28	3.64e-11	---	F	4.20813	X	139.93	ambig	ambig	ambig
1460585_x_at	f	1.28	6.13e-20	Pisd	F	3.23099	15	8.7323	11	3.03121	trans
1424783_a_at	f	1.28	3.63e-09	Ugt1a2 /// Ugt1a6a /// Ugt1a10 /// Ugt1a7c /// Ugt1a5 /// Ugt1a9 /// Ugt1a6b /// Ugt1a1	F	5.40351	1	69.1558	1	89.9019	trans
1457712_at	f	1.28	0.0265	Chd8	F	5.05248	X	24.05	14	51.1332	trans
1423602_at	f	1.28	0.0177	Traf1	F	3.09525	6	149.434	2	34.7653	trans
1423602_at	f	1.28	0.0177	Traf1	F	3.19211	12	49.8091	2	34.7653	trans
1434521_at	f	1.28	1.24e-15	Rfxdc2	F	3.26814	6	116.023	9	72.4181	trans
1422487_at	f	1.28	5.15e-15	Smad4	F	3.59022	14	103.33	18	73.7638	trans
1433979_at	f	1.28	2.29e-11	Rbms2	F	3.80694	12	102.686	10	127.532	trans
1434371_x_at	f	1.28	9.31e-21	Usp7	F	3.02494	10	69.7133	16	8.60404	trans
1436197_at	f	1.28	1.43e-07	Cdc42bpg	F	3.41807	12	86.4702	19	6.32189	trans
1436373_at	f	1.28	4.41e-08	Map3k10	F	4.18397	7	23.3071	7	27.3769	cis
1436373_at	f	1.28	4.41e-08	Map3k10	F	3.69198	12	69.8091	7	27.3769	trans
1436373_at	f	1.28	4.41e-08	Map3k10	F	3.60452	X	87.76	7	27.3769	trans
1418154_at	f	1.28	0.00163	BC004022	F	3.06123	X	116.05	8	89.7345	trans
1455548_at	f	1.28	1.91e-12	Dlgap4	F	4.19118	4	126.311	2	156.454	trans
1422569_at	f	1.28	9.84e-24	Yy1	F	3.12472	12	107.809	12	109.241	cis
1452965_at	f	1.28	0.0466	Ankrd13d	F	3.52251	X	18.05	19	4.27018	trans
1433574_at	f	1.28	1.24e-06	Cdc37l1	F	3.14867	7	64.5554	19	29.0804	trans
1454863_at	f	1.28	1e-07	Ankrd11	F	3.49679	6	27.219	8	125.783	trans
1452874_at	f	1.28	8.65e-21	2510003E04Rik	F	3.58436	1	190.827	10	61.9538	trans
1426953_at	f	1.28	4.46e-07	Hmgb2l1	F	3.16258	18	43.0677	8	77.8976	trans
1426940_at	f	1.28	6.91e-09	Sidt2	F	3.43034	12	89.8921	9	45.6888	trans
1436841_at	f	1.28	8.26e-20	B230380D07Rik	F	3.06972	11	60.0412	9	70.4021	trans
1417622_at	f	1.28	0.000275	Slc12a2	F	3.48289	6	149.434	18	58.004	trans
1417622_at	f	1.28	0.000275	Slc12a2	F	3.66061	12	95.1383	18	58.004	trans
1417622_at	f	1.28	0.000275	Slc12a2	F	4.56158	18	66.2904	18	58.004	cis
1431830_at	f	1.28	0.00383	Zfp329	F	3.1068	15	3.6365	ambig	ambig	ambig
1424850_at	f	1.28	5.42e-09	Map3k1 /// LOC670493 /// LOC674573	F	3.35051	4	149.631	13	112.867	trans
1423649_at	f	1.27	3.49e-10	Tmem68	F	7.64033	4	3.6308	4	3.47619	cis
1423649_at	f	1.27	3.49e-10	Tmem68	F	3.13366	6	147.52	4	3.47619	trans
1457083_at	f	1.27	1.2e-08	Prpf31	F	3.14132	17	83.7832	ambig	ambig	ambig
1444726_at	f	1.27	0.00151	Krr1	F	3.07273	1	184.698	10	111.392	trans
1424384_a_at	f	1.27	1.38e-11	Znrf1	F	3.7765	1	184.698	8	114.424	trans
1455244_at	f	1.27	2.27e-05	Daam1	F	3.25909	6	105.067	12	72.9089	trans
1460444_at	f	1.27	1.26e-08	Arrb1	F	3.21093	4	146.784	7	99.4764	trans
1458504_at	f	1.27	5.41e-06	Zc3h12d	F	4.68135	4	137.216	ambig	ambig	ambig
1419036_at	f	1.27	2.72e-24	Csnk2a1	F	3.57976	9	102.382	2	151.918	trans
1424303_at	f	1.27	9.1e-09	Depdc7	F	3.20114	10	131.487	2	104.523	trans
1445381_at	f	1.27	0.000953	---	F	3.19239	9	88.5387	15	102.322	trans
1428186_at	f	1.27	1.99e-17	Kctd6	F	3.77806	14	54.0264	14	7.0079	trans
1452519_a_at	f	1.27	2e-07	Zfp36	F	4.27503	X	20.05	ambig	ambig	ambig
1416743_at	f	1.27	1.27e-12	Uap1 /// LOC640502	F	3.23746	15	20.8691	1	171.978	trans
1454988_s_at	f	1.27	5.66e-11	Rab22a	F	3.05815	15	46	2	173.349	trans
1454988_s_at	f	1.27	5.66e-11	Rab22a	F	3.50195	18	12.0022	2	173.349	trans
1433452_at	f	1.27	0.0232	B630019K06Rik	F	3.01448	7	40.8422	X	8.05042	trans
1435448_at	f	1.27	0.0204	Bcl2l11	F	3.30918	2	171.047	2	127.851	trans
1435448_at	f	1.27	0.0204	Bcl2l11	F	3.03857	13	33.7156	2	127.851	trans
1456375_x_at	f	1.27	1.02e-05	Trim27	F	3.70895	8	98.694	13	21.2001	trans
1424111_at	f	1.27	0.000136	Igf2r	F	3.10325	X	121.46	17	12.5258	trans
1429724_at	f	1.27	1.5e-13	Prpf4	F	3.15245	9	64.9045	4	61.8952	trans
1434769_at	f	1.27	1.59e-11	Btbd9	F	3.10923	13	20.2147	17	29.9444	trans
1434769_at	f	1.27	1.59e-11	Btbd9	F	3.00097	17	29.9379	17	29.9444	cis
1434624_x_at	f	1.27	0.00396	Rps9	F	3.57937	X	106.05	7	3.30775	trans
1437733_at	f	1.27	1.77e-08	Eif4ebp2	F	3.30647	2	171.047	10	60.8238	trans
1428327_at	f	1.26	3.84e-22	Trak1	F	3.04719	7	99.3071	9	121.321	trans
1428327_at	f	1.26	3.84e-22	Trak1	F	3.11613	13	57.2179	9	121.321	trans
1429362_a_at	f	1.26	1.17e-07	Sf3b2	F	4.56039	3	14.8192	19	5.28397	trans
1426961_at	f	1.26	2.82e-16	Phf20	F	3.12279	5	4.3169	2	155.888	trans
1426961_at	f	1.26	2.82e-16	Phf20	F	3.08941	14	59.8843	2	155.888	trans
1451098_at	f	1.26	7.98e-13	Pcoln3	F	3.3801	8	125.766	8	126.09	cis
1440343_at	f	1.26	0.0195	Rps6ka5	F	3.03358	15	3.6365	12	100.949	trans
1428187_at	f	1.26	2.25e-10	Cd47	F	3.77021	4	141.631	16	49.8335	trans
1433985_at	f	1.26	1.01e-07	Abi2	F	8.97812	1	62.2441	1	60.4243	cis
1437748_at	f	1.26	2.8e-05	Fut11	F	3.2462	14	50.247	14	19.4875	trans
1437207_at	f	1.26	2.37e-08	Rnf170	F	3.03325	17	28.4175	ambig	ambig	ambig
1453197_at	f	1.26	3.75e-15	Med25	F	3.08573	7	117.025	ambig	ambig	ambig
1433644_at	f	1.26	3.03e-08	Pomt2	F	3.14884	10	99.3708	12	87.996	trans
1419369_at	f	1.26	5.01e-09	Rnf138	F	3.30341	1	23.7612	18	21.1443	trans
1419369_at	f	1.26	5.01e-09	Rnf138	F	3.6086	17	33.9831	18	21.1443	trans
1439433_a_at	f	1.26	4.25e-06	Slc35a2	F	4.12766	8	76.0292	X	7.0507	trans
1450350_a_at	f	1.26	1.72e-05	Jundm2	F	3.52686	6	52.703	12	86.4891	trans
1451226_at	f	1.26	8.73e-08	Pex6	F	3.05843	1	190.827	17	46.1747	trans
1451226_at	f	1.26	8.73e-08	Pex6	F	3.18608	12	85.9987	17	46.1747	trans
1455169_at	f	1.26	0.000123	Rab11fip2	F	3.09191	11	11.0148	19	59.9575	trans
1455169_at	f	1.26	0.000123	Rab11fip2	F	6.17729	19	59.2155	19	59.9575	cis
1451303_at	f	1.26	8.14e-13	BC002230	F	3.03583	8	118.109	12	100.526	trans
1451303_at	f	1.26	8.14e-13	BC002230	F	3.01356	12	85.9987	12	100.526	cis
1426768_at	f	1.26	1.9e-08	1700060H10Rik	F	3.41444	11	108.184	10	55.7953	trans
1451071_a_at	f	1.26	6.19e-07	Atp1a1	F	3.30418	X	146.32	3	101.705	trans
1452274_at	f	1.26	2.33e-07	Zfand3	F	3.18761	5	127.68	17	29.7321	trans
1423050_s_at	f	1.26	1.33e-16	Hnrpu	F	3.5172	7	41.6452	1	180.165	trans
1435202_at	f	1.26	2.35e-07	Zfp574	F	3.10862	1	3.7612	7	24.7905	trans
1436812_at	f	1.26	1.73e-10	Fkrp	F	3.3378	9	88.5387	7	15.9678	trans
1416736_at	f	1.26	4.94e-13	Casc3	F	3.93943	11	60.0412	11	98.621	trans
1416736_at	f	1.26	4.94e-13	Casc3	F	5.49082	15	21.6365	11	98.621	trans
1428938_at	f	1.26	6.24e-10	Gnaq	F	3.06206	9	120.351	19	16.4523	trans
1428938_at	f	1.26	6.24e-10	Gnaq	F	3.31522	11	60.0412	19	16.4523	trans
1418258_s_at	f	1.26	5.16e-11	Dynll2	F	3.30973	6	137.52	ambig	ambig	ambig
1451106_at	f	1.26	0.000379	Rbm21	F	3.65943	X	106.05	19	9.02089	trans
1453416_at	f	1.26	1.12e-05	Gas2l3	F	3.09964	7	40.8422	10	88.8386	trans
1434517_at	f	1.26	0.00509	Wdfy2	F	9.01807	14	54.1244	14	61.9146	cis
1434610_at	f	1.26	2.3e-06	Plec1	F	3.03039	X	134.05	15	75.9982	trans
1422320_x_at	f	1.26	1.54e-05	Phxr5	F	3.22379	17	6.5656	ambig	ambig	ambig
1434029_at	f	1.25	0.00525	2410025L10Rik	F	3.34745	1	140.101	5	110.67	trans
1434029_at	f	1.25	0.00525	2410025L10Rik	F	3.25516	9	56.6464	5	110.67	trans
1417009_at	f	1.25	0.000382	C1r	F	3.50883	6	105.067	6	124.478	cis
1417009_at	f	1.25	0.000382	C1r	F	3.12168	12	107.809	6	124.478	trans
1434187_at	f	1.25	0.000392	---	F	3.54748	X	146.32	ambig	ambig	ambig
1434671_at	f	1.25	1.17e-05	B230337E12Rik	F	3.96444	13	102.317	1	121.48	trans
1425263_a_at	f	1.25	0.000149	Mbp	F	3.15698	13	11.0766	18	82.6096	trans
1436911_at	f	1.25	0.000446	Ss18l1	F	3.19433	14	71.0175	2	179.998	trans
1428106_at	f	1.25	1.95e-05	1300001I01Rik	F	3.50477	X	146.32	11	74.4651	trans
1428908_at	f	1.25	1.93e-08	2600011C06Rik	F	3.01659	13	36.5789	12	84.5611	trans
1452289_a_at	f	1.25	2.03e-05	Rnf135	F	3.78351	9	92.8007	11	80.0001	trans
1421820_a_at	f	1.25	0.00107	Nf2	F	3.1622	X	146.32	11	4.66585	trans
1417001_a_at	f	1.25	1.84e-08	D4Wsu53e	F	3.16595	6	99.5833	4	134.196	trans
1452901_at	f	1.25	1.08e-05	Creb1	F	3.13784	6	27.219	1	64.5334	trans
1424711_at	f	1.25	1.15e-09	Tmem2	F	3.987	11	84.1003	19	21.8764	trans
1430886_at	f	1.25	0.00154	1700112E06Rik	F	6.43185	14	16.8731	14	20.8083	cis
1423622_a_at	f	1.25	0.00196	Ccnl1	F	4.13064	X	22.05	3	66.0341	trans
1452897_at	f	1.25	6.05e-05	Cdc2l5	F	30.6155	13	18.48	13	17.5024	cis
1452897_at	f	1.25	6.05e-05	Cdc2l5	F	3.78439	18	79.5959	13	17.5024	trans
1452176_at	f	1.25	3.23e-17	Nup153	F	3.97918	4	133.594	13	46.6909	trans
1452176_at	f	1.25	3.23e-17	Nup153	F	3.20433	10	20.3677	13	46.6909	trans
1415982_at	f	1.25	1.98e-14	Herpud2	F	3.59237	1	103.616	9	24.8585	trans
1450885_at	f	1.25	1.98e-14	Dffa	F	3.09558	17	90.5374	4	147.948	trans
1418060_a_at	f	1.25	2.69e-08	Mapk7	F	4.34535	11	56.1412	11	61.305	cis
1418060_a_at	f	1.25	2.69e-08	Mapk7	F	3.42578	14	54.1244	11	61.305	trans
1415952_at	f	1.25	4.99e-07	Mark2	F	3.41193	18	58.7096	19	7.34302	trans
1428982_at	f	1.25	8.88e-12	D530031C13Rik	F	3.05509	12	85.9987	12	5.07079	trans
1420033_s_at	f	1.25	2.37e-13	Ppp2r2d	F	3.25377	4	142.185	7	138.721	trans
1418022_at	f	1.25	3.76e-10	Narg1	F	3.14257	X	98.05	3	51.5045	trans
1433794_at	f	1.25	4.17e-12	Setx	F	4.00214	1	191.761	2	28.9989	trans
1435143_at	f	1.25	0.000662	Pctk2	F	6.22317	10	99.3708	10	92.6772	cis
1444085_at	f	1.25	1.6e-07	Pdss2	F	3.00825	X	146.32	10	43.0823	trans
1435001_at	f	1.25	6.59e-10	Plaa	F	3.5877	11	108.184	4	94.0587	trans
1436014_a_at	f	1.25	0.000138	Rusc1	F	3.52807	11	66.2901	ambig	ambig	ambig
1436014_a_at	f	1.25	0.000138	Rusc1	F	3.01498	15	99.8141	ambig	ambig	ambig
1421205_at	f	1.25	7.97e-08	Atm	F	4.21952	12	9.7706	9	53.2016	trans
1421205_at	f	1.25	7.97e-08	Atm	F	3.27513	19	8.5982	9	53.2016	trans
1419898_s_at	f	1.25	1.02e-05	Zc3h7a	F	3.4869	X	22.05	16	11.0502	trans
1419824_a_at	f	1.25	0.0347	A230062G08Rik	F	3.29518	7	54.771	ambig	ambig	ambig
1434306_at	f	1.25	0.0479	Rab3ip	F	3.51521	9	93.6164	10	116.311	trans
1433712_at	f	1.25	3.49e-05	AW555464	F	3.17831	16	5.1426	12	113.186	trans
1449069_at	f	1.25	1.64e-15	Zfp148	F	3.06368	13	11.3634	16	33.3005	trans
1428710_at	f	1.25	3.35e-06	Rit1	F	17.0543	3	89.5163	3	88.8028	cis
1424831_at	f	1.24	3.54e-06	Cpne2	F	5.57106	8	103.867	8	97.4425	cis
1452783_at	f	1.24	0.0195	Fndc3b	F	4.33986	13	11.3634	3	27.6081	trans
1439393_x_at	f	1.24	0.000813	Ppp2r4	F	3.40721	13	11.3634	ambig	ambig	ambig
1434551_at	f	1.24	1.85e-08	Hnrpul2	F	3.50064	4	146.784	19	8.89382	trans
1423534_at	f	1.24	3.46e-10	Pdcd2	F	3.08327	11	97.3644	17	15.2265	trans
1438366_x_at	f	1.24	0.00162	Clcn3	F	3.18067	4	97.6308	8	63.8051	trans
1424163_at	f	1.24	9.35e-13	Rmnd5b	F	3.75437	4	61.7992	11	51.4671	trans
1417177_at	f	1.24	1.54e-06	Galk1	F	3.99266	12	89.8921	11	115.824	trans
1417091_at	f	1.24	1.7e-17	Chuk	F	3.1369	14	105.493	19	44.1266	trans
1451989_a_at	f	1.24	2.49e-06	Mapre2	F	3.09111	7	49.822	18	23.947	trans
1424078_s_at	f	1.24	0.000156	Pex6	F	3.34306	1	190.827	17	46.1747	trans
1424078_s_at	f	1.24	0.000156	Pex6	F	3.5436	12	85.9987	17	46.1747	trans
1418135_at	f	1.24	1.15e-13	Aff1	F	3.09125	6	105.067	5	104.092	trans
1424120_at	f	1.24	4.43e-20	Rnf8	F	4.57881	16	22.4378	17	29.3418	trans
1428340_s_at	f	1.24	3.94e-06	Atp13a2	F	3.79487	9	92.4183	4	140.259	trans
1428340_s_at	f	1.24	3.94e-06	Atp13a2	F	3.58822	16	28.1062	4	140.259	trans
1451663_a_at	f	1.24	7.01e-13	Trim3	F	3.48473	X	108.05	7	105.484	trans
1416539_at	f	1.24	6.2e-06	Siae	F	3.40737	4	142.335	9	37.3635	trans
1426833_at	f	1.24	3.88e-13	Eif4g3	F	6.47581	4	141.224	4	137.398	cis
1426833_at	f	1.24	3.88e-13	Eif4g3	F	3.02439	11	60.3253	4	137.398	trans
1456630_x_at	f	1.24	5.58e-06	Son	F	3.45727	3	45.5163	16	91.5515	trans
1436317_at	f	1.24	0.000776	D230012E17Rik	F	4.49686	1	58.3585	1	54.4195	cis
1436317_at	f	1.24	0.000776	D230012E17Rik	F	3.82179	3	126.267	1	54.4195	trans
1448434_at	f	1.24	1.73e-10	Rnf103	F	3.03826	6	59.5204	6	71.4232	cis
1448434_at	f	1.24	1.73e-10	Rnf103	F	3.12987	12	59.9385	6	71.4232	trans
1448434_at	f	1.24	1.73e-10	Rnf103	F	3.70736	17	24.2219	6	71.4232	trans
1455922_at	f	1.24	2.02e-18	Rab3gap1	F	3.69059	15	85.7471	1	129.731	trans
1425196_a_at	f	1.24	9e-05	Hint2	F	11.6334	4	42.9407	4	43.6753	cis
1455746_at	f	1.24	1.45e-07	Kif13a	F	5.07395	13	47.021	13	46.76	cis
1435081_at	f	1.24	0.00107	Sypl	F	3.07143	3	142.703	12	33.5626	trans
1435081_at	f	1.24	0.00107	Sypl	F	12.3914	12	25.8091	12	33.5626	cis
1426357_at	f	1.24	4.34e-12	Taok1	F	3.54783	4	146.784	11	77.3454	trans
1427120_at	f	1.24	2.69e-08	Zfp26	F	3.64612	18	44.3673	9	20.1832	trans
1437121_at	f	1.24	0.000922	Dennd1c	F	3.17594	X	106.05	17	56.7511	trans
1455331_at	f	1.24	0.0014	9430067K14Rik	F	5.7515	1	76.8402	ambig	ambig	ambig
1447883_x_at	f	1.24	4.79e-06	Map1lc3a	F	3.13095	X	87.76	2	154.969	trans
1429694_at	f	1.24	0.0138	4930402H24Rik	F	3.28369	11	57.8422	2	130.475	trans
1422486_a_at	f	1.24	0.000191	Smad4	F	3.50388	13	11.3634	18	73.7638	trans
1422486_a_at	f	1.24	0.000191	Smad4	F	6.2764	18	44.3673	18	73.7638	trans
1429000_at	f	1.24	1.57e-09	Phf3	F	3.51963	7	40.8422	1	30.7469	trans
1457279_at	f	1.24	0.000311	---	F	3.38205	9	88.5387	ambig	ambig	ambig
1420641_a_at	f	1.24	2.3e-10	Sqrdl	F	3.28006	1	190.827	2	122.473	trans
1424638_at	f	1.24	2.36e-06	Cdkn1a	F	3.2863	16	22.4378	17	28.8214	trans
1427874_at	f	1.24	2.68e-10	Zfp313	F	3.55035	12	109.178	2	167.194	trans
1426999_at	f	1.24	5.44e-05	Zc3h14	F	3.93415	1	44.9905	12	99.16	trans
1445506_at	f	1.24	0.0417	1300007F04Rik	F	4.44625	12	85.9987	ambig	ambig	ambig
1415684_at	f	1.24	5.07e-10	Atg5	F	3.22486	1	190.827	10	43.9568	trans
1415684_at	f	1.24	5.07e-10	Atg5	F	3.32464	5	41.6816	10	43.9568	trans
1424005_at	f	1.24	3.08e-10	B230219D22Rik	F	3.26631	12	89.6917	13	55.7107	trans
1428894_at	f	1.24	4.89e-10	1300018J18Rik	F	3.10199	17	63.807	15	88.9168	trans
1416924_at	f	1.24	2.46e-07	Bri3	F	3.02343	9	92.8007	5	144.509	trans
1448385_at	f	1.24	7.59e-13	Slc15a4	F	3.19712	7	131.307	5	127.884	trans
1448385_at	f	1.24	7.59e-13	Slc15a4	F	4.94295	15	88.2498	5	127.884	trans
1425639_at	f	1.24	0.00167	Centa2	F	3.24939	9	92.4183	11	79.9703	trans
1425639_at	f	1.24	0.00167	Centa2	F	3.74282	16	28.1062	11	79.9703	trans
1455354_at	f	1.24	1.68e-05	Wdr22	F	3.02134	18	44.3673	12	81.2553	trans
1418427_at	f	1.24	2.21e-05	Kif5b	F	19.607	18	9.3652	18	6.20101	cis
1417440_at	f	1.23	1.78e-07	Arid1a /// LOC675933	F	3.83715	17	55.4148	4	132.951	trans
1455047_at	f	1.23	7.37e-13	Fbxo3	F	3.2281	8	127.73	ambig	ambig	ambig
1427316_s_at	f	1.23	3.22e-05	AA881470	F	3.03062	14	114.583	5	140.965	trans
1423275_at	f	1.23	4.35e-11	Ints6	F	3.02481	8	95.0797	ambig	ambig	ambig
1430516_at	f	1.23	0.0017	4930428B01Rik	F	3.54782	9	88.2483	ambig	ambig	ambig
1417010_at	f	1.23	0.00877	Zfp238	F	11.8339	1	187.449	1	179.282	cis
1437840_s_at	f	1.23	0.0389	LOC673662	F	16.2491	1	117.761	1	95.6824	trans
1455513_at	f	1.23	8.9e-13	Taf1	F	3.54571	13	105.594	X	97.7725	trans
1455513_at	f	1.23	8.9e-13	Taf1	F	3.76573	X	60.05	X	97.7725	trans
1417549_at	f	1.23	0.00621	Zfp68	F	3.30316	14	105.493	5	138.834	trans
1437115_at	f	1.23	8.5e-09	AA673488	F	3.34994	6	31.5204	7	141.112	trans
1453266_at	f	1.23	0.000904	---	F	3.66042	8	103.033	11	69.5957	trans
1431081_a_at	f	1.23	3.22e-10	Plscr3	F	6.52361	11	66.2901	11	69.6628	cis
1455698_at	f	1.23	0.00555	Tloc1	F	3.21751	1	190.827	3	31.0112	trans
1416517_at	f	1.23	2.1e-09	Pnpla6	F	3.52286	5	26.7874	8	3.51538	trans
1416517_at	f	1.23	2.1e-09	Pnpla6	F	3.40491	11	97.3644	8	3.51538	trans
1416517_at	f	1.23	2.1e-09	Pnpla6	F	3.2104	X	22.05	8	3.51538	trans
1417733_at	f	1.23	1.08e-14	Rnf146	F	4.03331	17	87.74	10	29.0356	trans
1416683_at	f	1.23	1.06e-13	Plxnb2	F	3.12355	4	101.07	15	88.9833	trans
1453099_at	f	1.23	1.55e-11	Csnk2a2	F	3.48409	4	140.705	8	98.3384	trans
1439439_x_at	f	1.23	4.34e-12	Eef1d	F	3.43168	9	88.5387	ambig	ambig	ambig
1429238_a_at	f	1.23	2.59e-10	Ogfod2	F	4.76898	12	61.8091	5	124.373	trans
1456667_at	f	1.23	0.00515	Hdh	F	3.60151	17	61.365	5	35.2008	trans
1437974_a_at	f	1.23	0.000766	Hk1	F	3.04219	13	11.3634	10	61.6645	trans
1434592_at	f	1.23	1.02e-08	Slc16a10	F	4.50803	10	55.3708	10	39.7229	cis
1453734_at	f	1.23	0.0425	Atrx	F	3.88781	19	4.1904	X	102.001	trans
1438475_at	f	1.23	1.27e-08	AB124611	F	3.59036	6	107.351	ambig	ambig	ambig
1417253_at	f	1.23	0.00106	Frg1	F	3.89779	4	137.216	8	42.8963	trans
1417253_at	f	1.23	0.00106	Frg1	F	33.9283	8	46.9684	8	42.8963	cis
1452768_at	f	1.23	2.94e-12	Tex261	F	8.18198	6	99.5833	6	83.7347	cis
1454776_at	f	1.23	1.1e-15	Ehmt1	F	3.21977	6	37.7845	2	24.6128	trans
1418561_at	f	1.23	0.00283	Sf3b1	F	7.78554	1	59.7612	1	54.9297	cis
1423843_at	f	1.23	4.09e-08	Lrrc61	F	3.50197	4	133.594	6	48.4844	trans
1435140_at	f	1.23	2.87e-11	Ide	F	3.57882	13	3.7156	19	37.3339	trans
1417723_at	f	1.23	1.8e-13	Ube2j1	F	5.51707	4	10.1419	4	33.3601	trans
1417723_at	f	1.23	1.8e-13	Ube2j1	F	3.59109	8	119.753	4	33.3601	trans
1418337_at	f	1.23	7.02e-07	Rpia	F	11.4107	6	59.5204	6	70.6953	cis
1428723_at	f	1.23	0.00967	2310047M10Rik	F	3.05814	12	89.6917	11	68.8759	trans
1424574_at	f	1.23	1.46e-11	Tmed5	F	3.41788	X	136.05	5	108.362	trans
1417269_at	f	1.23	6.41e-27	Cdk9	F	3.31488	18	49.4017	2	32.5294	trans
1449628_s_at	f	1.22	5.96e-08	Stard7	F	3.95663	2	79.0473	2	126.99	trans
1451674_at	f	1.22	0.0178	Slc12a5	F	3.12008	12	89.6917	2	164.66	trans
1451674_at	f	1.22	0.0178	Slc12a5	F	3.18642	X	132.05	2	164.66	trans
1418097_a_at	f	1.22	1.49e-06	Tpte2	F	3.74981	9	88.5387	5	109.795	trans
1441501_at	f	1.22	0.000946	Serbp1	F	3.82214	11	22.9045	6	67.2189	trans
1418514_at	f	1.22	6.48e-08	Mtf2	F	3.19993	3	159.7	5	108.306	trans
1459853_x_at	f	1.22	0.00269	---	F	7.49099	1	184.698	ambig	ambig	ambig
1459853_x_at	f	1.22	0.00269	---	F	3.50559	13	101.716	ambig	ambig	ambig
1452197_at	f	1.22	0.00729	Smc4	F	3.55646	9	93.5249	3	69.1177	trans
1452898_at	f	1.22	9.61e-10	---	F	3.10211	8	26.3767	8	23.6849	cis
1418099_at	f	1.22	0.0136	Tnfrsf1b	F	3.00449	4	73.4356	4	144.48	trans
1418099_at	f	1.22	0.0136	Tnfrsf1b	F	3.42717	13	47.1451	4	144.48	trans
1434620_s_at	f	1.22	1.45e-05	2610024E20Rik	F	3.40534	12	59.9385	18	34.5654	trans
1440120_at	f	1.22	0.0432	Gnb2l1	F	4.39349	18	43.1793	ambig	ambig	ambig
1426296_at	f	1.22	0.00478	Rad52	F	3.62253	12	85.9987	6	119.868	trans
1426296_at	f	1.22	0.00478	Rad52	F	3.8532	X	139.93	6	119.868	trans
1418312_at	f	1.22	2.8e-08	Zfp276	F	3.07818	10	99.8191	8	126.141	trans
1452844_at	f	1.22	0.000119	Pou6f1	F	3.71922	X	114.05	15	100.403	trans
1438062_at	f	1.22	0.001	4832420A03Rik	F	4.14398	7	102.423	7	97.5651	cis
1438062_at	f	1.22	0.001	4832420A03Rik	F	3.84251	13	97.7156	7	97.5651	trans
1456477_at	f	1.22	2.8e-05	Ccnt1	F	3.2327	1	190.827	15	98.3667	trans
1424275_s_at	f	1.22	1.91e-11	Trim41	F	6.18036	11	55.0197	11	48.6498	cis
1428284_at	f	1.22	1.25e-05	8430427H17Rik	F	8.62123	2	153.774	2	153.099	cis
1428284_at	f	1.22	1.25e-05	8430427H17Rik	F	3.00491	16	10.359	2	153.099	trans
1428931_a_at	f	1.22	0.0101	Parp6	F	3.60745	7	40.8422	9	59.4288	trans
1455496_at	f	1.22	6.81e-08	Pfas	F	3.44573	13	43.7156	ambig	ambig	ambig
1435772_at	f	1.22	0.0251	Kif21b	F	8.10035	1	140.469	1	137.991	cis
1426422_at	f	1.22	3.57e-11	Cc2d1a	F	3.35985	8	89.0316	8	87.0229	cis
1426422_at	f	1.22	3.57e-11	Cc2d1a	F	3.19172	11	119.392	8	87.0229	trans
1426422_at	f	1.22	3.57e-11	Cc2d1a	F	3.88003	12	96.4688	8	87.0229	trans
1434598_at	f	1.22	2.87e-13	Larp5	F	6.42852	13	11.3634	13	9.16557	cis
1435464_at	f	1.22	0.0398	1110003E01Rik	F	3.0636	4	143.446	5	65.726	trans
1429762_a_at	f	1.22	0.000437	Bbs5	F	3.30464	3	17.3597	2	69.448	trans
1427906_at	f	1.22	1.86e-16	1110037F02Rik	F	3.68903	5	19.4101	4	11.4541	trans
1418694_at	f	1.22	2.95e-08	Kcmf1	F	3.19324	4	65.6308	6	72.7706	trans
1418694_at	f	1.22	2.95e-08	Kcmf1	F	10.3193	6	75.9822	6	72.7706	cis
1450057_at	f	1.22	0.00235	2610042O14Rik	F	13.8042	2	166.01	2	164.148	cis
1460561_x_at	f	1.22	8.5e-06	Sepw1	F	3.13708	10	125.371	ambig	ambig	ambig
1416387_at	f	1.22	2.24e-09	Pip5k2c	F	7.30695	10	131.487	10	126.6	cis
1451198_at	f	1.22	0.00128	Gatad2a	F	8.58162	8	70.0211	8	72.8368	cis
1451198_at	f	1.22	0.00128	Gatad2a	F	3.65763	18	57.091	8	72.8368	trans
1426207_at	f	1.22	2.2e-14	Ikbkb	F	3.56283	7	66.8911	8	24.1248	trans
1437743_at	f	1.22	0.000506	Aebp2	F	3.35154	17	44.8606	6	140.61	trans
1438442_at	f	1.22	0.00336	AI450236	F	4.10618	13	101.716	ambig	ambig	ambig
1437067_at	f	1.22	0.0251	Phtf2	F	3.60934	13	11.3634	5	20.2705	trans
1434417_at	f	1.22	5.54e-06	---	F	3.31621	16	35.1426	17	25.686	trans
1448707_at	f	1.22	5.92e-06	Taf13	F	3.48831	16	28.1062	3	108.7	trans
1426323_x_at	f	1.22	6.1e-05	Siva	F	7.29174	12	109.178	3	108.367	trans
1416555_at	f	1.22	2.27e-14	Ei24	F	3.06865	2	173.7	9	36.5288	trans
1426798_a_at	f	1.22	2.02e-11	---	F	3.07929	18	43.945	1	134.959	trans
1456112_at	f	1.22	0.00349	Tpr	F	11.1381	1	154.191	1	152.155	cis
1436301_at	f	1.22	1.75e-07	Ripk5	F	3.05247	14	12.6587	1	134.291	trans
1436301_at	f	1.22	1.75e-07	Ripk5	F	3.23518	18	44.3673	1	134.291	trans
1429410_at	f	1.22	0.0365	Eny2	F	3.38103	1	39.9876	15	44.2582	trans
1429410_at	f	1.22	0.0365	Eny2	F	3.52347	15	40.4551	15	44.2582	cis
1448095_at	f	1.22	1.23e-06	---	F	3.52382	3	55.0464	ambig	ambig	ambig
1448095_at	f	1.22	1.23e-06	---	F	3.26148	6	37.7845	ambig	ambig	ambig
1436801_x_at	f	1.22	7.21e-09	Cdc42ep4	F	3.51605	7	40.8422	ambig	ambig	ambig
1453104_at	f	1.21	0.000158	Mapk1	F	3.4446	13	11.3634	16	16.9588	trans
1426811_at	f	1.21	6.5e-09	Ppp2r5b	F	4.03368	4	126.311	19	6.22776	trans
1452746_at	f	1.21	3.56e-05	Atp13a2	F	3.02635	9	92.4183	4	140.259	trans
1451073_at	f	1.21	1.38e-12	Sppl3	F	3.0631	3	159.7	5	115.272	trans
1416377_at	f	1.21	8.14e-13	Pdcd7	F	3.16715	5	127.68	9	65.1441	trans
1455142_at	f	1.21	1.51e-05	Socs4	F	3.0394	X	121.46	14	46.2144	trans
1434896_at	f	1.21	1.45e-07	Zfp422-rs1	F	3.41028	1	191.761	17	32.9185	trans
1434896_at	f	1.21	1.45e-07	Zfp422-rs1	F	3.03177	4	101.07	17	32.9185	trans
1420617_at	f	1.21	9.87e-06	Cpeb4	F	3.84825	12	89.6917	11	31.7733	trans
1451174_at	f	1.21	2.2e-06	Lrrc33	F	3.33194	4	143.446	16	32.0625	trans
1416153_at	f	1.21	7.11e-12	Srp54 /// LOC665155	F	11.6095	12	49.8091	12	56.0732	cis
1418637_at	f	1.21	0.00211	Etv3	F	3.40992	16	22.4378	3	87.6115	trans
1441682_s_at	f	1.21	8.4e-16	Xpot	F	3.21461	9	3.9681	10	120.99	trans
1441682_s_at	f	1.21	8.4e-16	Xpot	F	7.59694	10	125.371	10	120.99	cis
1423601_s_at	f	1.21	0.00204	Tcof1	F	3.50411	4	44.7793	18	60.9399	trans
1434217_at	f	1.21	5.3e-10	C330019G07Rik	F	3.04748	8	119.753	5	33.1061	trans
1416831_at	f	1.21	3.66e-09	Neu1	F	3.48089	6	149.434	17	34.5393	trans
1416831_at	f	1.21	3.66e-09	Neu1	F	4.03206	7	40.8422	17	34.5393	trans
1416831_at	f	1.21	3.66e-09	Neu1	F	3.47065	12	59.9385	17	34.5393	trans
1418324_at	f	1.21	7.71e-06	Fem1b	F	3.59661	13	11.3634	9	62.5898	trans
1449181_at	f	1.21	0.00128	Fech	F	3.82443	12	109.178	18	64.5819	trans
1449181_at	f	1.21	0.00128	Fech	F	17.7275	18	65.6032	18	64.5819	cis
1449506_a_at	f	1.21	8.73e-13	Eef1d	F	4.36087	X	106.05	15	75.7227	trans
1425711_a_at	f	1.21	0.000985	Akt1	F	3.62027	12	104.242	12	113.102	cis
1428597_at	f	1.21	0.00594	Tbc1d9b	F	12.9944	11	55.0197	11	50.0021	cis
1437724_x_at	f	1.21	8.82e-05	Pitpnm1	F	3.71035	7	43.3071	19	4.11369	trans
1449029_at	f	1.21	7.26e-06	Mknk2	F	3.13781	19	48.3955	10	80.0685	trans
1449346_s_at	f	1.21	7.29e-11	Riok1	F	3.07678	1	23.988	13	38.0506	trans
1436183_at	f	1.21	1.05e-15	9830115L13Rik	F	3.85528	2	111.334	ambig	ambig	ambig
1428242_at	f	1.21	3.4e-06	Hmha1	F	3.72037	X	106.05	10	79.4247	trans
1448155_at	f	1.21	1.67e-09	Pdcd6ip	F	3.11785	17	32.8606	9	113.5	trans
1433871_at	f	1.21	7.84e-07	R3hdm1	F	4.01917	16	30.5016	1	130.021	trans
1449550_at	f	1.21	0.0142	Myo1c	F	5.63774	17	28.4175	11	75.4677	trans
1433461_at	f	1.21	3.47e-13	Sf3b2	F	3.32127	13	11.3634	19	5.27393	trans
1450410_a_at	f	1.21	0.0179	4930570C03Rik	F	3.51797	X	87.76	15	97.6124	trans
1423105_a_at	f	1.21	6.38e-18	Yeats4	F	3.08477	9	88.5387	10	116.619	trans
1429070_at	f	1.21	0.000653	4933440H19Rik	F	3.37311	3	125.125	2	32.2768	trans
1424141_at	f	1.21	1.98e-16	Hectd1	F	3.18711	14	15.5834	12	52.6653	trans
1435538_at	f	1.21	4.38e-06	0610030E20Rik	F	3.30834	6	65.5204	6	72.2818	cis
1435538_at	f	1.21	4.38e-06	0610030E20Rik	F	3.53219	X	138.05	6	72.2818	trans
1427245_at	f	1.21	2.42e-11	Arfgap1	F	3.13714	13	111.716	2	180.897	trans
1422497_at	f	1.21	5.46e-09	Slc30a5	F	3.01	3	45.5163	13	101.903	trans
1415792_at	f	1.21	1.16e-11	Rbck1	F	3.03113	9	92.8007	2	152.008	trans
1415792_at	f	1.21	1.16e-11	Rbck1	F	4.63547	16	22.4378	2	152.008	trans
1456492_at	f	1.21	0.0365	9130404D08Rik	F	3.11261	6	21.805	ambig	ambig	ambig
1456492_at	f	1.21	0.0365	9130404D08Rik	F	6.59052	8	82.1809	ambig	ambig	ambig
1417833_at	f	1.21	7.19e-07	Zc3h10	F	3.17935	X	128.52	10	127.947	trans
1451097_at	f	1.21	4.52e-05	Vasp	F	3.2583	9	88.5387	7	18.4154	trans
1426448_at	f	1.21	0.0117	Pja1	F	3.03883	5	35.4695	X	95.6685	trans
1418300_a_at	f	1.21	2.38e-09	Mknk2	F	4.78676	19	48.3955	10	80.0685	trans
1450662_at	f	1.21	0.000829	Tesk1	F	14.3456	4	42.9407	4	43.463	cis
1438115_a_at	f	1.21	5.29e-05	Slc9a3r1	F	6.03897	11	111.232	11	114.997	cis
1421266_s_at	f	1.2	3.29e-05	Nfkbib	F	10.1037	7	25.3071	7	28.4678	cis
1424614_at	f	1.2	0.00146	Frag1	F	3.04669	11	83.2321	7	102.097	trans
1434328_at	f	1.2	0.00685	Rpl15	F	3.40847	12	99.8091	14	17.0609	trans
1434328_at	f	1.2	0.00685	Rpl15	F	22.4477	14	14.3203	14	17.0609	cis
1451274_at	f	1.2	2.69e-12	Ogdh	F	6.9167	11	33.5371	11	6.19167	trans
1435161_at	f	1.2	4.84e-10	D5Ertd135e	F	3.22539	5	85.1844	5	52.928	trans
1415872_at	f	1.2	4.62e-06	Hnrph1	F	3.17149	7	67.3599	11	50.2217	trans
1459751_s_at	f	1.2	1.05e-08	Ppp1r16a	F	3.05653	9	92.4183	15	76.5219	trans
1418261_at	f	1.2	1.4e-08	Syk	F	3.00726	18	11.1793	13	52.5957	trans
1436817_at	f	1.2	2.25e-17	Exoc5	F	3.23723	6	103.52	14	47.9341	trans
1430521_s_at	f	1.2	0.00264	Cpne8	F	4.23424	15	95.3587	ambig	ambig	ambig
1451536_at	f	1.2	0.0015	Mtfr1	F	3.70919	19	4.1904	3	19.3795	trans
1415825_s_at	f	1.2	2.75e-06	Csnk1d	F	3.0202	13	11.3634	ambig	ambig	ambig
1417592_at	f	1.2	3.79e-12	Frap1	F	5.05541	15	3.6365	4	147.292	trans
1417592_at	f	1.2	3.79e-12	Frap1	F	4.23082	X	61.98	4	147.292	trans
1451036_at	f	1.2	7.6e-09	Spg21	F	3.95407	X	94.05	9	65.259	trans
1423658_at	f	1.2	1.85e-05	Sppl3	F	3.36002	9	88.5387	5	115.272	trans
1448829_at	f	1.2	0.000379	Smc6	F	3.10747	18	43.0677	12	11.2981	trans
1435698_at	f	1.2	1.5e-10	4921505C17Rik	F	3.29165	13	101.716	15	6.74556	trans
1452702_at	f	1.2	0.00621	Clcn7	F	7.95056	17	24.8256	17	24.8884	cis
1452216_at	f	1.2	1.26e-05	BC025519	F	4.39537	6	21.805	15	83.3746	trans
1452216_at	f	1.2	1.26e-05	BC025519	F	5.45129	15	79.6365	15	83.3746	cis
1430776_s_at	f	1.2	9.78e-07	Ankrd24	F	3.10825	17	33.9831	10	81.0468	trans
1427006_at	f	1.2	2.19e-08	Rapgef1	F	3.08658	4	39.8385	2	29.5604	trans
1418747_at	f	1.2	6.6e-13	Sfpi1	F	6.02801	2	92.111	2	90.8969	cis
1450900_at	f	1.2	0.00018	AW011752	F	10.3133	11	29.2321	11	29.0729	cis
1451108_at	f	1.2	2.99e-13	Rnf185	F	3.66744	8	131.007	11	3.31598	trans
1435800_a_at	f	1.2	0.00921	Csda	F	3.30795	3	158.59	6	131.331	trans
1434072_at	f	1.2	8.51e-05	Smcr7	F	3.96235	1	187.761	11	60.5486	trans
1448345_at	f	1.2	1.19e-05	Tomm34	F	3.93429	10	55.3708	2	163.745	trans
1418265_s_at	f	1.2	0.0102	Irf2	F	3.06225	8	68.3767	8	48.2385	trans
1431230_a_at	f	1.2	2.76e-10	Btbd9	F	4.90725	17	21.78	17	29.9471	cis
1420937_at	f	1.2	2.3e-13	Cpsf2	F	3.09774	11	119.392	12	102.377	trans
1436396_at	f	1.2	0.00109	D430033N04Rik	F	3.08246	12	109.178	12	116.649	cis
1436396_at	f	1.2	0.00109	D430033N04Rik	F	3.69363	16	91.8277	12	116.649	trans
1417628_at	f	1.2	9.32e-08	Supt6h	F	3.05096	10	69.3708	11	78.0229	trans
1426459_s_at	f	1.2	3.38e-06	AW549877	F	3.23636	17	44.8606	15	3.93203	trans
1437111_at	f	1.2	0.0176	Zc3h12c	F	3.223	1	44.9905	9	51.8616	trans
1416532_at	f	1.2	0.0155	Trrap	F	14.4173	5	143.728	5	145.091	cis
1428854_at	f	1.2	1.56e-05	Tmed8	F	3.03659	1	194.514	12	88.0553	trans
1428854_at	f	1.2	1.56e-05	Tmed8	F	3.27237	X	106.05	12	88.0553	trans
1426805_at	f	1.19	8.88e-05	Smarca4	F	3.16248	17	64.1232	9	21.3667	trans
1423974_at	f	1.19	0.000105	Numa1	F	3.06626	17	50.8606	7	101.875	trans
1448153_at	f	1.19	1.81e-15	Cox5a	F	3.94875	9	53.1936	9	57.3194	cis
1434682_at	f	1.19	1.83e-06	6430601A21Rik	F	3.40015	8	95.0797	2	113.885	trans
1429749_at	f	1.19	1.8e-06	9330180L21Rik	F	11.812	14	32.247	14	29.6506	cis
1422032_a_at	f	1.19	3.78e-14	Zfand6	F	7.84372	7	77.3071	7	84.4912	cis
1456019_at	f	1.19	0.00457	Cwf19l2	F	4.10279	9	5.5839	9	3.47552	cis
1450690_at	f	1.19	2.83e-07	---	F	4.17248	19	59.2155	10	57.842	trans
1460335_at	f	1.19	1.04e-08	Lysmd3	F	3.39204	3	158.59	13	82.1351	trans
1434706_at	f	1.19	2.14e-09	Vcpip1	F	3.65004	11	110.378	1	9.70734	trans
1435082_at	f	1.19	2.34e-05	Sypl	F	6.82314	12	27.4995	12	33.5626	cis
1434078_at	f	1.19	6.65e-12	D7Wsu128e	F	3.02402	19	4.1904	7	121.87	trans
1415991_a_at	f	1.19	7.01e-19	Klhdc3	F	3.93172	13	77.0909	17	46.1377	trans
1448641_at	f	1.19	0.000234	Mbtd1	F	4.10149	11	97.3644	11	93.7285	cis
1426530_a_at	f	1.19	0.00205	Klhl5	F	9.41261	5	54.3169	5	65.4352	cis
1450868_at	f	1.19	0.0447	D8Ertd354e	F	3.15611	12	85.6553	8	27.41	trans
1450868_at	f	1.19	0.0447	D8Ertd354e	F	4.04725	X	110.05	8	27.41	trans
1423191_at	f	1.19	2.65e-05	Fnbp4	F	3.14975	X	22.05	2	90.5462	trans
1428537_at	f	1.19	4.16e-13	Csnk1a1	F	3.1614	4	49.4509	18	61.7139	trans
1429425_at	f	1.19	2.47e-08	Rnf139	F	3.06204	4	101.07	15	58.7294	trans
1418134_at	f	1.19	2.64e-06	1200007B05Rik	F	9.22206	18	28.016	18	31.7246	cis
1436389_at	f	1.19	5.15e-07	---	F	6.8105	19	4.1904	19	7.60611	cis
1426967_at	f	1.19	9.11e-07	Axin1	F	3.58213	17	8.4728	17	25.8663	cis
1452223_s_at	f	1.19	2.72e-05	Gcap14	F	3.10752	9	92.8007	14	35.7862	trans
1418597_at	f	1.19	0.000776	Top3a	F	6.74541	11	70.7114	11	60.5561	cis
1429627_at	f	1.19	5.58e-07	Ppil3	F	6.9923	1	76.8402	1	58.3755	cis
1456042_s_at	f	1.19	0.013	Cramp1l	F	3.21646	5	38.1401	17	24.6888	trans
1456042_s_at	f	1.19	0.013	Cramp1l	F	4.03079	17	42.8611	17	24.6888	cis
1428576_at	f	1.19	2.13e-05	Hif1an	F	3.45502	3	38.073	19	44.6248	trans
1428576_at	f	1.19	2.13e-05	Hif1an	F	3.5282	8	98.8703	19	44.6248	trans
1423519_at	f	1.19	1.85e-05	2210412D01Rik	F	8.44267	7	79.0481	7	83.9855	cis
1423519_at	f	1.19	1.85e-05	2210412D01Rik	F	3.36323	12	49.8091	7	83.9855	trans
1423519_at	f	1.19	1.85e-05	2210412D01Rik	F	3.04071	X	90.56	7	83.9855	trans
1428438_s_at	f	1.19	2.16e-05	Lsm14a	F	3.73893	1	189.761	7	34.0534	trans
1426983_at	f	1.19	2.21e-08	Fnbp1	F	3.14486	8	118.109	2	30.8482	trans
1417754_at	f	1.19	6.59e-07	Topors	F	3.12893	12	3.8091	4	40.4483	trans
1429367_at	f	1.19	3.76e-10	Wipi2	F	3.11709	1	140.469	5	142.919	trans
1436943_at	f	1.19	0.0392	Cyb5d2	F	6.58343	11	81.2321	11	72.5934	cis
1420172_at	f	1.19	4.03e-06	Myh9	F	3.14282	13	23.7156	15	77.5878	trans
1428725_at	f	1.19	4.89e-05	Pias2	F	4.58337	12	85.9987	18	77.3574	trans
1434795_at	f	1.19	8.39e-05	Disp1	F	3.8285	9	64.9045	ambig	ambig	ambig
1442006_at	f	1.18	1.16e-10	---	F	4.56653	X	15.21	16	20.4464	trans
1441970_at	f	1.18	0.00149	E430010N07Rik	F	4.12427	12	85.9987	X	131.111	trans
1429031_at	f	1.18	0.003	4833408D11Rik	F	3.59948	7	40.8422	7	27.5308	cis
1425042_s_at	f	1.18	0.00133	Pelp1	F	3.01643	16	31.3297	11	70.2091	trans
1433606_at	f	1.18	0.0109	Dcp1a	F	3.31607	9	48.5357	14	29.3548	trans
1429137_at	f	1.18	0.0268	2810422O20Rik	F	4.0223	12	89.6917	1	165.832	trans
1431818_at	f	1.18	6.22e-09	1700012B15Rik	F	3.1698	11	81.2321	12	3.23551	trans
1431818_at	f	1.18	6.22e-09	1700012B15Rik	F	3.34271	17	24.8256	12	3.23551	trans
1426933_at	f	1.18	3.6e-07	Oxsr1	F	8.0733	9	117.624	9	119.087	cis
1451668_at	f	1.18	3.67e-06	C530043G21Rik	F	3.35772	1	193.761	1	158.515	trans
1451668_at	f	1.18	3.67e-06	C530043G21Rik	F	3.18735	4	3.6308	1	158.515	trans
1451668_at	f	1.18	3.67e-06	C530043G21Rik	F	3.28396	5	27.2422	1	158.515	trans
1434392_at	f	1.18	9.1e-09	Usp34	F	3.22202	17	54.388	11	23.3526	trans
1417082_at	f	1.18	0.000134	Anp32b	F	5.12017	4	39.2597	4	46.4719	cis
1423229_at	f	1.18	3.48e-07	Inpp5e	F	3.4427	1	158.193	2	26.2184	trans
1423924_s_at	f	1.18	3.87e-07	Tspan14	F	3.2101	14	16.8731	14	39.8147	trans
1426401_at	f	1.18	3.76e-10	Ppp3ca	F	3.04893	12	87.8091	3	136.608	trans
1454920_at	f	1.18	1.02e-05	Uhrf2	F	4.30182	14	30.247	19	30.1459	trans
1435341_at	f	1.18	0.00408	Ppig	F	3.04796	8	58.3767	2	69.5504	trans
1455362_at	f	1.18	3.08e-08	---	F	3.781	9	115.616	1	192.647	trans
1457287_at	f	1.18	0.003	---	F	3.30763	4	146.557	6	108.827	trans
1457287_at	f	1.18	0.003	---	F	3.28674	14	10.247	6	108.827	trans
1419163_s_at	f	1.18	2.09e-10	Dnajc3	F	3.15176	1	158.897	14	118.073	trans
1434942_at	f	1.18	1.26e-08	2610101J03Rik	F	7.3726	2	140.031	2	139.811	cis
1436833_x_at	f	1.18	4.09e-08	Ttll1	F	3.60495	17	87.74	ambig	ambig	ambig
1427192_a_at	f	1.18	3.15e-06	Brd8	F	3.47168	16	69.0055	18	34.7248	trans
1434330_at	f	1.18	6.24e-07	Lrrc35	F	3.92443	1	153.282	9	42.1633	trans
1437335_x_at	f	1.18	1.17e-09	Poldip3	F	7.63331	15	84.4364	ambig	ambig	ambig
1454905_at	f	1.18	2.32e-06	Ibtk	F	3.01355	1	178.648	9	85.4841	trans
1454905_at	f	1.18	2.32e-06	Ibtk	F	3.38566	19	48.1904	9	85.4841	trans
1422748_at	f	1.18	0.00332	Zfhx1b	F	3.1962	1	185.029	2	44.81	trans
1417260_at	f	1.18	6.16e-08	U2af2	F	3.65105	12	96.4688	7	4.67112	trans
1426992_at	f	1.18	9.33e-07	Xpr1	F	3.07349	12	85.6553	1	157.038	trans
1453171_s_at	f	1.18	2.68e-10	Ppm1a	F	4.80915	4	61.7992	12	73.7032	trans
1453171_s_at	f	1.18	2.68e-10	Ppm1a	F	3.49853	16	84.4517	12	73.7032	trans
1423777_at	f	1.18	5.52e-05	Usp20	F	3.62444	4	3.6308	2	30.833	trans
1436052_at	f	1.18	0.0396	1700020O03Rik	F	3.17924	4	143.446	12	87.1791	trans
1436510_a_at	f	1.18	0.000934	Lrrfip2	F	3.29184	3	159.7	9	111.067	trans
1449732_at	f	1.18	1.07e-06	Zipro1	F	3.16062	5	140.317	5	138.364	cis
1456106_x_at	f	1.18	0.00416	Sdccag3	F	3.12305	1	145.761	ambig	ambig	ambig
1460726_at	f	1.18	0.038	Adss	F	5.81206	1	183.444	1	179.6	cis
1460726_at	f	1.18	0.038	Adss	F	3.24572	4	149.729	1	179.6	trans
1436618_at	f	1.18	0.00121	Sfxn5	F	3.67907	1	182.29	6	85.1787	trans
1450264_a_at	f	1.18	5.14e-05	Chka	F	4.49107	7	121.307	19	3.85191	trans
1424016_at	f	1.18	0.000132	2310007F21Rik	F	3.49209	7	41.6452	9	63.4007	trans
1424016_at	f	1.18	0.000132	2310007F21Rik	F	3.01436	9	49.6164	9	63.4007	cis
1433745_at	f	1.18	5.45e-06	Trio	F	4.98157	17	6.5761	15	27.3137	trans
1437758_a_at	f	1.18	4.39e-07	Slc4a1ap	F	3.99426	5	39.7212	5	31.8127	cis
1436269_s_at	f	1.18	3.23e-06	Htra2	F	3.90514	6	80.6954	ambig	ambig	ambig
1422469_at	f	1.18	7.1e-06	Tbk1	F	3.70648	X	146.32	10	120.95	trans
1453199_at	f	1.18	0.00048	Acbd6	F	3.01732	14	70.3318	1	157.32	trans
1460704_at	f	1.18	1.49e-06	Rfng	F	3.425	14	22.3278	11	120.597	trans
1449020_at	f	1.18	0.00186	Plscr3	F	6.24425	11	70.7114	11	69.6629	cis
1460249_at	f	1.18	3.24e-07	Lnx2	F	3.94493	8	70.0211	5	147.327	trans
1460249_at	f	1.18	3.24e-07	Lnx2	F	3.13752	9	119.609	5	147.327	trans
1460249_at	f	1.18	3.24e-07	Lnx2	F	3.10036	15	55.4641	5	147.327	trans
1417409_at	f	1.18	0.0066	Jun	F	4.36865	4	100.871	4	94.5411	cis
1416874_a_at	f	1.18	9.02e-06	Paf1	F	3.22296	15	3.6365	7	28.1017	trans
1416690_at	f	1.18	1.69e-05	Gtpbp2	F	4.12779	7	32.096	17	45.6247	trans
1451672_at	f	1.18	0.000736	Gprk6	F	3.18963	9	30.0081	13	55.4551	trans
1451672_at	f	1.18	0.000736	Gprk6	F	3.12588	18	15.5155	13	55.4551	trans
1428196_a_at	f	1.18	5.58e-06	1200015F23Rik	F	3.35862	11	81.2321	2	118.828	trans
1415686_at	f	1.17	2.72e-15	Rab14	F	3.77868	16	30.5016	2	35.002	trans
1427007_at	f	1.17	5.54e-07	1200013B08Rik	F	3.61884	9	88.5387	X	44.3911	trans
1449353_at	f	1.17	0.00393	Zmat3	F	4.16338	6	123.355	3	32.5263	trans
1453913_a_at	f	1.17	0.000161	Tap2	F	3.76167	17	63.807	17	33.8148	trans
1448278_at	f	1.17	1.31e-06	Xab2	F	3.08803	X	134.05	8	3.61009	trans
1417287_at	f	1.17	6.59e-08	H13	F	3.26672	4	24.5771	2	152.361	trans
1418316_a_at	f	1.17	2.21e-08	Mark3	F	3.97604	1	193.761	12	112.022	trans
1423474_at	f	1.17	8.13e-15	Top1	F	3.40394	13	20.2147	2	160.337	trans
1454738_x_at	f	1.17	0.000205	Pex6	F	3.58005	8	95.0797	17	46.1884	trans
1454738_x_at	f	1.17	0.000205	Pex6	F	3.11646	12	89.8921	17	46.1884	trans
1424347_at	f	1.17	1.11e-09	Ppp6c	F	3.00526	1	12.2105	2	39.0164	trans
1424347_at	f	1.17	1.11e-09	Ppp6c	F	3.5987	7	29.7797	2	39.0164	trans
1424347_at	f	1.17	1.11e-09	Ppp6c	F	4.32473	14	16.8731	2	39.0164	trans
1424149_at	f	1.17	5.33e-06	Nsmce2	F	4.13442	X	60.05	15	59.2039	trans
1416577_a_at	f	1.17	1.34e-06	Rbx1	F	3.1101	13	98.3118	15	81.2936	trans
1416577_a_at	f	1.17	1.34e-06	Rbx1	F	3.75931	19	4.1904	15	81.2936	trans
1455617_at	f	1.17	0.000766	Lmbrd1	F	3.0559	1	19.3699	ambig	ambig	ambig
1452167_at	f	1.17	5e-20	2810407C02Rik	F	3.08606	9	71.6164	ambig	ambig	ambig
1416171_at	f	1.17	0.00105	2310037I24Rik	F	3.09571	1	176.738	15	98.3468	trans
1437080_s_at	f	1.17	1.47e-08	Psmd11 /// LOC627316 /// LOC671671	F	3.01615	3	68.0279	11	80.2866	trans
1452621_at	f	1.17	1.93e-10	Pcbd2	F	3.03797	11	108.184	13	55.7426	trans
1434454_at	f	1.17	0.00024	D16Wsu65e	F	3.60011	7	77.3071	16	4.20011	trans
1460428_at	f	1.17	3.1e-10	Ankrd13a	F	3.16572	19	48.3955	5	115.036	trans
1421292_a_at	f	1.17	5.98e-15	A730008L03Rik	F	5.37753	12	89.8921	2	25.0217	trans
1435028_at	f	1.17	0.00109	Wdr7	F	3.03686	15	9.6864	18	64.1132	trans
1452506_a_at	f	1.17	1.44e-09	Ilkap	F	3.313	4	124.541	1	93.2068	trans
1456377_x_at	f	1.17	1.52e-06	Limd2 /// LOC632329	F	3.86816	9	88.5387	ambig	ambig	ambig
1423591_at	f	1.17	1.47e-13	Fgfr1op2	F	3.45555	5	148.799	6	146.535	trans
1449861_at	f	1.17	0.000721	Nek4	F	4.35072	14	44.496	14	29.7804	cis
1433636_at	f	1.17	0.017	Bms1l	F	3.44914	5	30.1377	6	118.349	trans
1433636_at	f	1.17	0.017	Bms1l	F	4.27372	9	110.254	6	118.349	trans
1453113_at	f	1.17	0.00535	Wdsub1	F	3.10158	6	18.4458	2	59.6532	trans
1449664_s_at	f	1.17	0.0072	Rnf20	F	13.7839	4	49.4509	4	49.6773	cis
1449664_s_at	f	1.17	0.0072	Rnf20	F	3.05718	5	142.429	4	49.6773	trans
1417084_at	f	1.17	2.3e-05	Eif4ebp2	F	3.41624	19	48.3955	10	60.8277	trans
1452866_at	f	1.17	0.0408	Nars	F	13.8566	18	50.5598	18	64.625	cis
1437749_s_at	f	1.17	0.001	Mrpl9	F	8.66973	3	99.5163	ambig	ambig	ambig
1447320_x_at	f	1.17	7.77e-08	Rpo1-3	F	3.74298	18	68.8715	5	147.421	trans
1460736_at	f	1.17	0.0248	LOC665775 /// LOC675766	F	3.1897	12	3.8091	5	42.076	trans
1436839_at	f	1.17	0.00386	---	F	3.39799	7	79.0481	12	32.9673	trans
1416268_at	f	1.16	0.00591	Ets2	F	3.80302	16	96.7997	16	95.8112	cis
1416944_a_at	f	1.16	2.03e-05	Tlk2	F	3.50279	17	5.4484	11	104.995	trans
1424684_at	f	1.16	0.0415	Rab5c	F	3.24466	13	90.4901	11	100.531	trans
1428890_at	f	1.16	2.71e-06	Fem1c	F	3.89994	1	147.278	18	46.6271	trans
1434060_at	f	1.16	0.00313	Herc1	F	3.16717	13	98.3118	9	66.2789	trans
1416027_at	f	1.16	9.36e-13	Pdcd6	F	3.61637	4	49.4509	13	74.7691	trans
1449626_s_at	f	1.16	0.0235	Acbd4	F	3.2105	4	3.6308	11	102.928	trans
1434963_at	f	1.16	0.0269	Supt3h	F	3.70174	14	59.8843	17	44.2402	trans
1424473_at	f	1.16	0.00271	Polr2h	F	3.26121	9	76.5924	16	20.6312	trans
1435186_s_at	f	1.16	0.00871	Lrrcc1	F	3.09783	9	76.5924	3	14.5433	trans
1435186_s_at	f	1.16	0.00871	Lrrcc1	F	3.24723	11	65.536	3	14.5433	trans
1428696_at	f	1.16	4.89e-05	2310015N21Rik	F	3.42551	7	43.3071	17	49.4585	trans
1423197_a_at	f	1.16	0.0116	AW011752	F	3.29305	9	88.2483	11	29.0729	trans
1436184_at	f	1.16	0.0211	Gm632	F	3.34328	1	171.268	2	181.512	trans
1423897_at	f	1.16	0.00251	Rnf187	F	3.81805	6	117.885	11	58.7485	trans
1423897_at	f	1.16	0.00251	Rnf187	F	15.8844	11	57.8422	11	58.7485	cis
1419583_at	f	1.16	0.000431	Cbx4	F	3.18567	X	121.46	11	118.896	trans
1448812_at	f	1.16	5.09e-06	Hpcal1	F	12.2284	12	23.4176	12	17.7163	cis
1429311_at	f	1.16	1.46e-11	Ube2q	F	6.81621	9	31.6164	3	89.8595	trans
1448848_at	f	1.16	1.06e-11	Tor1b	F	3.4917	4	89.0531	2	30.775	trans
1420540_a_at	f	1.16	0.00594	Rit1	F	8.56805	3	107.667	3	88.8028	cis
1450705_at	f	1.16	2.46e-05	Rdbp	F	3.01382	4	3.6308	17	34.4585	trans
1426781_at	f	1.16	0.00463	Tyw1	F	3.81973	13	53.7156	5	130.542	trans
1419914_s_at	f	1.16	0.00521	D10Ertd438e	F	3.3459	5	38.1401	ambig	ambig	ambig
1433582_at	f	1.16	0.0151	1190002N15Rik	F	3.31769	4	65.6308	9	94.3272	trans
1427997_at	f	1.16	0.000108	1110007M04Rik	F	3.50124	2	147.047	4	24.9887	trans
1452868_at	f	1.16	0.000252	Usp24	F	4.09066	X	102.05	4	105.938	trans
1434753_at	f	1.16	0.000571	Nfrkb	F	3.02122	7	41.6452	9	31.159	trans
1434753_at	f	1.16	0.000571	Nfrkb	F	3.73839	18	24.7255	9	31.159	trans
1434712_at	f	1.16	5.66e-06	Smcr7l	F	3.04891	5	131.054	15	80.0779	trans
1424071_s_at	f	1.16	7.04e-06	BC018507	F	3.08541	4	101.07	13	71.0561	trans
1418986_a_at	f	1.16	2.05e-06	Uxt	F	3.87151	9	105.725	X	20.1089	trans
1460552_at	f	1.16	1.25e-06	Ascc3l1	F	3.61308	2	108.12	2	126.918	cis
1448803_at	f	1.16	0.00329	Golga4	F	3.07777	5	136.906	9	118.355	trans
1427033_at	f	1.16	0.000611	Dnmbp	F	3.11978	19	32.4748	19	43.9001	cis
1438229_at	f	1.16	3.58e-08	Pggt1b	F	3.57189	7	66.8911	18	46.3605	trans
1419428_a_at	f	1.16	0.000922	Gaa	F	3.26965	11	42.5425	11	119.084	trans
1421197_a_at	f	1.16	0.00512	Acin1	F	3.07201	11	79.1185	14	53.5964	trans
1452821_at	f	1.16	4.46e-07	Tial1	F	3.03103	9	91.6164	7	128.231	trans
1428600_at	f	1.16	0.00088	3110068G20Rik	F	5.07149	12	57.9573	12	70.93	cis
1452709_at	f	1.16	1.08e-05	Poldip3	F	13.6935	15	83.6365	15	82.9537	cis
1416195_at	f	1.16	0.000461	RP23-136K12.4	F	3.20431	16	30.5016	11	75.4472	trans
1448615_at	f	1.16	8.06e-12	Ccs	F	5.31785	19	4.1904	19	4.82536	cis
1434842_s_at	f	1.16	0.00673	Upf3b	F	4.23058	X	22.05	X	33.5231	cis
1439454_x_at	f	1.16	0.0256	Tm2d2	F	4.0007	X	91	8	26.4885	trans
1431075_a_at	f	1.16	9.73e-11	Eif4enif1	F	3.21646	4	30.0736	11	3.12988	trans
1426982_at	f	1.15	0.0242	Flywch1	F	3.04428	17	24.2219	17	23.4803	cis
1455778_at	f	1.15	0.0004	Zfp192	F	3.03749	12	81.9359	ambig	ambig	ambig
1428505_at	f	1.15	1.91e-10	2310015N07Rik	F	3.15121	7	77.3071	7	92.4364	cis
1460402_at	f	1.15	0.000191	Brpf1	F	4.05289	6	106.96	6	113.281	cis
1431390_a_at	f	1.15	1.78e-13	Grinl1a	F	5.24137	9	73.9583	9	71.277	cis
1438563_s_at	f	1.15	6.91e-09	Mrps24	F	3.23815	8	100.025	11	5.60433	trans
1430515_s_at	f	1.15	0.0468	Aasdhppt	F	3.01792	13	53.7156	ambig	ambig	ambig
1430515_s_at	f	1.15	0.0468	Aasdhppt	F	3.68083	15	8.7323	ambig	ambig	ambig
1418644_a_at	f	1.15	2.56e-07	Stk11	F	3.07214	18	36.7644	10	79.5193	trans
1416991_at	f	1.15	5.97e-05	Mto1	F	3.66727	7	123.115	9	78.2339	trans
1435901_at	f	1.15	0.00272	Usp40	F	6.91854	1	131.655	1	89.7763	trans
1435901_at	f	1.15	0.00272	Usp40	F	4.0858	10	86.5528	1	89.7763	trans
1427689_a_at	f	1.15	6.89e-06	Tnip1	F	3.18768	11	57.8422	11	54.7542	cis
1455915_at	f	1.15	0.00499	Galnt4	F	3.43122	X	37.58	10	98.5402	trans
1454861_at	f	1.15	0.0296	Txlna	F	3.50333	13	11.3634	4	129.128	trans
1417199_at	f	1.15	8.84e-15	1300007B12Rik	F	3.05987	1	189.3	1	136.163	trans
1422521_at	f	1.15	2.08e-06	Dctn1	F	3.5238	3	29.5163	6	83.1482	trans
1426823_s_at	f	1.15	4.4e-11	Psme4	F	3.31714	11	18.7752	11	30.7108	cis
1426829_at	f	1.15	0.00015	Rxrip110	F	3.65962	7	43.3071	13	55.0375	trans
1455237_at	f	1.15	0.00729	Usp36	F	3.40598	13	56.8134	11	118.076	trans
1453124_at	f	1.15	0.00181	Tnpo3	F	3.44033	4	3.6308	6	29.4908	trans
1429125_at	f	1.15	1.14e-05	Zbtb9	F	3.40149	8	87.6319	17	26.7008	trans
1454631_at	f	1.15	0.000689	6330549H03Rik	F	4.46748	17	14.8606	12	91.9609	trans
1452211_at	f	1.15	4.97e-11	Psme4	F	4.90486	11	18.7752	11	30.7108	cis
1432094_a_at	f	1.15	1.49e-06	1700034M03Rik	F	3.69288	3	58.8452	6	3.521	trans
1437149_at	f	1.15	0.000787	Slc6a6	F	4.16064	4	80.4164	6	91.7213	trans
1449932_at	f	1.15	0.0259	Csnk1d	F	3.14991	1	73.1975	11	120.778	trans
1427060_at	f	1.15	3.15e-05	Mapk3	F	5.34723	7	117.307	7	126.551	cis
1417204_at	f	1.15	6.79e-09	Kdelr2	F	3.46213	5	142.429	ambig	ambig	ambig
1426835_at	f	1.15	2.18e-08	Metap1	F	4.10005	3	135.855	3	138.396	cis
1419027_s_at	f	1.15	0.0445	Gltp	F	8.00938	5	106.317	5	114.93	cis
1419027_s_at	f	1.15	0.0445	Gltp	F	3.62475	11	51.0002	5	114.93	trans
1418048_at	f	1.15	6.01e-08	1110059G10Rik	F	3.05674	11	83.2321	ambig	ambig	ambig
1428926_at	f	1.15	0.0129	1110003O08Rik	F	3.42222	12	53.6418	8	124.435	trans
1428926_at	f	1.15	0.0129	1110003O08Rik	F	3.29612	14	54.1244	8	124.435	trans
1456396_at	f	1.15	0.0273	---	F	3.11959	19	49.5282	14	56.5316	trans
1436946_s_at	f	1.15	4.2e-05	Gng5	F	4.06511	19	4.1904	2	22.3281	trans
1437470_at	f	1.15	0.00292	Pknox1	F	4.57545	1	172.425	17	31.3351	trans
1437470_at	f	1.15	0.00292	Pknox1	F	3.39392	5	42.2006	17	31.3351	trans
1434082_at	f	1.15	2.53e-09	---	F	3.41613	9	92.8007	10	92.6652	trans
1418330_at	f	1.15	4.23e-05	Ctcf	F	3.20384	17	28.4175	8	108.526	trans
1428237_at	f	1.15	6.92e-08	2700059D21Rik	F	4.69167	9	88.5387	4	34.7396	trans
1426375_s_at	f	1.15	0.0046	Oxnad1	F	3.10019	2	140.031	14	30.9144	trans
1433672_at	f	1.15	0.000389	4732479N06Rik	F	3.33487	17	74.7811	ambig	ambig	ambig
1437783_x_at	f	1.14	0.0215	Tmem4	F	3.87032	12	96.4688	ambig	ambig	ambig
1417830_at	f	1.14	3.31e-05	Smc1a	F	3.5722	X	91	X	147.357	trans
1435625_at	f	1.14	0.0026	Entpd7	F	3.21922	5	54.3169	19	43.7836	trans
1416795_at	f	1.14	0.00222	Cryl1	F	4.04668	7	65.3071	14	56.2291	trans
1454914_at	f	1.14	0.000305	2610101N10Rik	F	3.7558	13	11.3634	9	95.2695	trans
1426450_at	f	1.14	0.00829	Plcl2	F	3.41695	16	31.3297	17	49.975	trans
1418236_s_at	f	1.14	0.00117	Atg5	F	3.09376	5	54.3169	10	43.9568	trans
1433669_at	f	1.14	0.00376	Akap8	F	8.63213	17	42.4476	17	32.0353	cis
1427368_x_at	f	1.14	0.00545	Fes	F	4.25814	7	73.035	7	80.2513	cis
1426979_at	f	1.14	1.36e-08	Mlxip	F	4.4681	1	176.738	5	123.706	trans
1426979_at	f	1.14	1.36e-08	Mlxip	F	4.25729	7	40.8422	5	123.706	trans
1460700_at	f	1.14	0.00279	Stat3	F	4.37603	11	105.232	11	100.703	cis
1423958_a_at	f	1.14	6.1e-05	2900001O04Rik	F	3.13	2	143.667	15	5.13294	trans
1423958_a_at	f	1.14	6.1e-05	2900001O04Rik	F	3.19134	11	66.2901	15	5.13294	trans
1423958_a_at	f	1.14	6.1e-05	2900001O04Rik	F	3.87271	15	14.2867	15	5.13294	cis
1427887_at	f	1.14	1.78e-06	2610304G08Rik	F	3.21609	X	128.52	2	157.72	trans
1455827_at	f	1.14	0.000392	Mbnl2	F	5.31378	14	108.429	14	119.411	cis
1428603_at	f	1.14	0.000623	Glcci1	F	3.34664	7	36.4952	6	8.20939	trans
1424377_at	f	1.14	0.000619	LOC670726	F	3.24235	3	159.7	9	72.9106	trans
1424377_at	f	1.14	0.000619	LOC670726	F	3.70415	9	88.5387	9	72.9106	cis
1423236_at	f	1.14	0.00424	Galnt1	F	3.52046	8	98.694	18	24.3492	trans
1423236_at	f	1.14	0.00424	Galnt1	F	3.03108	12	98.0789	18	24.3492	trans
1423236_at	f	1.14	0.00424	Galnt1	F	4.79683	18	37.6443	18	24.3492	cis
1449257_at	f	1.14	1.12e-05	D11Wsu99e	F	3.38393	5	41.6816	11	113.477	trans
1426733_at	f	1.14	8.63e-05	Itpk1	F	5.84828	12	93.6348	12	102.97	cis
1421147_at	f	1.14	2.51e-08	Terf2	F	3.29325	1	189.3	8	109.959	trans
1437632_at	f	1.14	0.00155	---	F	3.70112	17	64.1232	ambig	ambig	ambig
1436956_at	f	1.14	0.000615	Bace1	F	3.22519	17	42.4476	9	45.6097	trans
1423074_at	f	1.14	0.00877	Lman2	F	3.19531	1	194.514	13	55.3535	trans
1437688_x_at	f	1.14	2.38e-19	Atp6ap2	F	3.63532	6	121.52	ambig	ambig	ambig
1451720_at	f	1.14	0.0084	Vps39	F	6.17346	2	123.047	2	120.008	cis
1426260_a_at	f	1.14	0.00018	Ugt1a2 /// Ugt1a6a /// Ugt1a10 /// Ugt1a7c /// Ugt1a5 /// Ugt1a9 /// Ugt1a6b /// Ugt1a1	F	3.98616	1	69.1558	1	89.9696	trans
1454979_at	f	1.14	0.000287	Diap1 /// LOC671545	F	3.32017	11	110.378	18	37.9696	trans
1435580_at	f	1.14	4.33e-05	C230081A13Rik	F	3.19749	12	85.9987	9	55.9993	trans
1435580_at	f	1.14	4.33e-05	C230081A13Rik	F	3.20909	13	79.1968	9	55.9993	trans
1427166_a_at	f	1.14	0.00018	Ryk /// Spg7	F	4.17185	8	123.989	8	125.952	cis
1434143_at	f	1.14	1.24e-05	BC060631	F	3.19588	10	10.4796	8	119.844	trans
1449024_a_at	f	1.14	3.64e-08	Hexa	F	3.21706	9	96.2043	9	59.3376	trans
1454817_at	f	1.14	0.00493	Utp18	F	7.10611	11	98.8276	11	93.6753	cis
1417131_at	f	1.14	0.00128	Cdc25a	F	4.17724	4	93.6308	9	109.733	trans
1451216_at	f	1.14	1.68e-07	Zfp330	F	3.07253	5	134.157	8	85.6537	trans
1448963_at	f	1.14	1.7e-07	Nfyc	F	3.46828	4	121.836	ambig	ambig	ambig
1451315_at	f	1.14	4.13e-08	Tmem101	F	3.29491	4	24.5771	11	101.969	trans
1424194_at	f	1.14	0.0154	Rcsd1	F	3.7487	1	154.191	1	167.486	cis
1424194_at	f	1.14	0.0154	Rcsd1	F	4.02346	4	143.446	1	167.486	trans
1437061_at	f	1.14	0.00344	Mbd1	F	7.08381	18	76.875	18	74.4039	cis
1435542_s_at	f	1.14	0.00131	Cttnbp2nl	F	3.25269	7	41.6452	3	105.13	trans
1436171_at	f	1.14	7.93e-05	Arhgap30	F	8.82207	1	176.738	1	173.245	cis
1418430_at	f	1.14	6.75e-08	Kif5b	F	4.484	19	4.1904	18	6.20101	trans
1424656_s_at	f	1.14	0.00167	Usp19	F	4.18473	7	40.8422	9	108.349	trans
1457676_at	f	1.14	0.0139	Tirap	F	3.30831	1	182.29	ambig	ambig	ambig
1438206_a_at	f	1.13	3.85e-06	2610042O14Rik	F	3.0909	19	4.1904	2	164.156	trans
1422686_s_at	f	1.13	0.0231	Exoc4	F	3.14717	3	147.516	6	33.1793	trans
1430552_a_at	f	1.13	0.0183	Sbf1	F	3.31829	6	37.7845	15	89.116	trans
1420824_at	f	1.13	0.00391	Sema4d	F	3.64897	6	101.52	13	51.7137	trans
1421043_s_at	f	1.13	0.00088	Arhgef2	F	3.71638	3	53.9118	3	88.7067	trans
1452916_at	f	1.13	0.00973	Wbp7	F	3.89153	X	22.05	7	30.2776	trans
1426460_a_at	f	1.13	0.0187	Ugp2	F	3.97131	11	18.7752	11	21.2211	cis
1435013_at	f	1.13	0.00237	Heatr2	F	3.88755	5	15.5999	5	139.424	trans
1435013_at	f	1.13	0.00237	Heatr2	F	3.02538	9	88.5387	5	139.424	trans
1434453_at	f	1.13	2.88e-06	Polr3a	F	3.25574	1	41.6268	14	23.281	trans
1424075_at	f	1.13	1.76e-06	9430016H08Rik	F	4.00129	9	72.0825	1	57.3511	trans
1426678_at	f	1.13	0.00252	Zfp706	F	3.82949	9	105.725	15	36.9434	trans
1423896_a_at	f	1.13	5.25e-06	Rnf187	F	4.37918	11	57.8422	11	58.7485	cis
1416083_at	f	1.13	3.56e-06	Zfand5	F	3.13755	12	89.6917	19	21.3431	trans
1415765_at	f	1.13	5.84e-05	Hnrpul2	F	3.60784	X	146.32	19	8.89382	trans
1417463_a_at	f	1.13	2.06e-05	2400001E08Rik /// LOC433216	F	3.16017	9	88.5387	7	101.78	trans
1454658_at	f	1.13	0.00044	Ilvbl	F	3.31734	9	91.6164	10	77.9842	trans
1436498_at	f	1.13	0.00244	Arih1	F	3.01706	1	140.101	9	59.1869	trans
1437391_x_at	f	1.13	3.08e-05	Mrpl44	F	3.2094	4	117.713	1	79.6602	trans
1433824_x_at	f	1.13	0.00094	Grsf1	F	3.37129	1	185.029	5	89.734	trans
1433824_x_at	f	1.13	0.00094	Grsf1	F	3.06267	14	57.4943	5	89.734	trans
1433850_at	f	1.13	3.38e-09	Ppp4r2 /// LOC627908	F	3.50969	X	106.05	6	100.8	trans
1416471_at	f	1.13	0.0137	Cept1	F	3.42711	1	5.1515	3	106.631	trans
1416471_at	f	1.13	0.0137	Cept1	F	3.54855	18	44.3673	3	106.631	trans
1419950_s_at	f	1.13	4.28e-06	Tnpo3	F	4.01672	18	37.6443	6	29.491	trans
1426479_a_at	f	1.13	0.026	Tnrc5	F	3.05025	7	88.2787	17	46.1991	trans
1426479_a_at	f	1.13	0.026	Tnrc5	F	3.33514	16	30.5016	17	46.1991	trans
1426479_a_at	f	1.13	0.026	Tnrc5	F	3.40263	X	141.05	17	46.1991	trans
1423949_at	f	1.13	0.000965	Ube2z	F	3.26732	5	30.3169	11	95.8645	trans
1423949_at	f	1.13	0.000965	Ube2z	F	4.6029	11	98.8276	11	95.8645	cis
1427039_at	f	1.13	0.0183	Epn1	F	3.14515	4	141.459	7	4.68334	trans
1435822_at	f	1.13	4.42e-05	D830012I24Rik	F	4.25361	18	57.091	ambig	ambig	ambig
1429291_at	f	1.13	6.83e-05	Psmd1	F	3.37241	8	101.144	1	87.8958	trans
1448684_at	f	1.13	1.51e-06	Ppp1r2	F	3.9169	16	27.191	16	31.1722	cis
1436595_at	f	1.13	0.00117	Rbm34	F	3.62794	1	12.2105	8	129.833	trans
1436595_at	f	1.13	0.00117	Rbm34	F	4.24675	3	54.1121	8	129.833	trans
1436595_at	f	1.13	0.00117	Rbm34	F	3.92834	8	119.753	8	129.833	cis
1428423_at	f	1.12	0.000301	Pcgf3	F	3.61521	16	25.1426	5	108.743	trans
1427269_at	f	1.12	1.97e-06	Sfrs11	F	3.43882	6	33.5204	3	157.946	trans
1427269_at	f	1.12	1.97e-06	Sfrs11	F	3.04309	7	43.3071	3	157.946	trans
1427269_at	f	1.12	1.97e-06	Sfrs11	F	4.06941	X	30.05	3	157.946	trans
1424496_at	f	1.12	0.000237	5133401N09Rik	F	3.03695	13	58.2326	13	58.1673	cis
1418510_s_at	f	1.12	0.0359	Fbxo8	F	3.27765	11	102.841	8	59.4433	trans
1427923_at	f	1.12	4.65e-07	Zmpste24	F	3.57317	19	4.1904	4	120.557	trans
1454794_at	f	1.12	3.79e-06	Spast	F	3.18246	18	45.1793	17	74.294	trans
1434659_at	f	1.12	5.97e-05	5830411G16Rik	F	3.16035	3	49.5163	6	56.6895	trans
1428286_at	f	1.12	2.91e-10	---	F	3.1474	1	145.761	2	156.08	trans
1428286_at	f	1.12	2.91e-10	---	F	3.11884	14	59.8843	2	156.08	trans
1449256_a_at	f	1.12	1.25e-07	Rab11a	F	3.56622	16	22.4378	9	64.5142	trans
1452286_at	f	1.12	0.00161	5033405K12Rik	F	5.68624	5	72.2118	5	73.2276	cis
1417547_at	f	1.12	0.00134	Sart3	F	3.59415	18	15.5155	5	114.003	trans
1419483_at	f	1.12	0.000338	C3ar1	F	3.49095	5	68.3169	6	122.814	trans
1426489_s_at	f	1.12	0.00112	Bfar	F	3.0758	12	89.6917	16	13.5854	trans
1437088_at	f	1.12	0.0182	Sdad1	F	3.9562	6	123.355	ambig	ambig	ambig
1437088_at	f	1.12	0.0182	Sdad1	F	3.16172	17	11.5791	ambig	ambig	ambig
1424288_at	f	1.12	0.0137	Bcdin3	F	3.49932	5	10.3169	5	138.012	trans
1424288_at	f	1.12	0.0137	Bcdin3	F	5.36428	10	51.3708	5	138.012	trans
1433528_at	f	1.12	0.000242	Gtf2a2	F	3.23515	11	28.9734	9	69.8145	trans
1460346_at	f	1.12	0.0117	Arsa	F	11.7562	15	88.2498	15	89.3002	cis
1448629_at	f	1.12	0.0162	Hps4	F	3.05963	1	44.9905	5	112.583	trans
1448629_at	f	1.12	0.0162	Hps4	F	3.27253	12	88.4783	5	112.583	trans
1423031_at	f	1.12	1.24e-07	Maea	F	4.59988	18	56.26	5	33.6524	trans
1422593_at	f	1.12	0.00681	Ap3s1	F	4.56391	18	47.1793	ambig	ambig	ambig
1460339_at	f	1.11	9.78e-07	Psma4	F	3.07714	8	89.0316	9	54.749	trans
1460339_at	f	1.11	9.78e-07	Psma4	F	3.36811	17	85.4843	9	54.749	trans
1433860_at	f	1.11	0.00223	6030458C11Rik	F	3.57875	9	50.9645	15	12.7529	trans
1418198_a_at	f	1.11	1.5e-06	Tm9sf1	F	3.1654	19	46.1904	14	54.5901	trans
1427108_at	f	1.11	3.11e-07	9530068E07Rik	F	3.45009	11	49.2321	11	52.2399	cis
1452102_at	f	1.11	1.77e-11	Copb2	F	4.78712	1	185.029	9	98.3731	trans
1423319_at	f	1.11	4.12e-06	Hhex	F	3.22128	9	117.616	19	37.5	trans
1460424_at	f	1.11	0.00223	Tmem160	F	3.36648	9	99.6164	7	15.6113	trans
1425364_a_at	f	1.11	0.0385	Slc3a2	F	3.26699	3	159.7	19	8.77462	trans
1435715_x_at	f	1.11	0.000369	Tdg /// LOC545124 /// LOC624784 /// LOC670176 /// LOC672659	F	3.42401	8	82.1809	ambig	ambig	ambig
1460350_at	f	1.11	0.022	Osbp	F	16.1946	19	11.7757	19	12.0511	cis
1423986_a_at	f	1.11	6.83e-05	Scotin	F	3.99726	9	88.5387	9	108.896	trans
1426011_a_at	f	1.11	6.91e-07	Ggnbp2	F	3.04219	X	100.05	11	84.6489	trans
1415753_at	f	1.11	0.0376	D10Bwg1364e	F	3.44827	9	103.616	10	79.9868	trans
1423881_at	f	1.11	0.000234	Saps3	F	4.22009	1	154.191	19	3.45493	trans
1423881_at	f	1.11	0.000234	Saps3	F	3.01395	X	66.05	19	3.45493	trans
1426736_at	f	1.11	8.57e-05	Gspt1	F	3.64086	19	28.1904	16	11.1333	trans
1428314_at	f	1.11	5.28e-07	Pcnp	F	3.1645	1	191.761	16	55.9405	trans
1428365_a_at	f	1.11	0.00938	Prss15	F	3.56091	4	27.6199	17	56.2994	trans
1417162_at	f	1.11	0.0383	Tmbim1	F	3.58897	4	103.014	1	74.2215	trans
1448625_at	f	1.1	0.0143	Golga2	F	3.27758	15	21.6365	2	32.1104	trans
1423686_a_at	f	1.1	0.000644	Prr13	F	3.50251	4	89.0531	15	102.287	trans
1454641_at	f	1.1	0.00866	Cggbp1	F	3.16454	4	124.541	16	64.7984	trans
1454641_at	f	1.1	0.00866	Cggbp1	F	3.08325	18	53.711	16	64.7984	trans
1437634_at	f	1.1	0.0079	Thoc2	F	3.30181	X	16.05	X	38.0396	trans
1439271_x_at	f	1.1	0.000863	Ik	F	3.27231	14	116.451	18	36.8834	trans
1423126_at	f	1.1	9.2e-05	Atp1b3	F	3.79738	4	99.6308	9	96.142	trans
1430769_s_at	f	1.1	0.00246	2900009I07Rik	F	4.33141	13	11.0766	19	24.5433	trans
1426353_at	f	1.1	0.000198	Stat6	F	3.42791	9	88.5387	10	127.05	trans
1417326_a_at	f	1.1	0.0349	Anapc11	F	4.25685	5	66.9282	11	120.415	trans
1419360_a_at	f	1.1	8.5e-06	Ss18	F	3.39816	19	43.9213	18	14.7686	trans
1460707_at	f	1.1	0.000922	Ptp4a2	F	4.33608	1	153.282	4	129.351	trans
1427036_a_at	f	1.1	0.0286	Eif4g1	F	4.21854	X	116.05	16	20.5934	trans
1417475_at	f	1.09	0.00481	Atp13a1	F	3.13239	9	76.5924	8	72.7202	trans
1422525_at	f	1.09	8.62e-07	Atp5k	F	3.43377	4	101.07	ambig	ambig	ambig
1418963_at	f	1.09	5.44e-05	2310047O13Rik	F	3.11561	2	5.0473	2	12.2651	cis
1416998_at	f	1.09	7.31e-06	Rrs1	F	3.17295	8	106.377	1	9.53065	trans
1451188_at	f	1.09	0.0214	Wdr26	F	4.25736	1	187.449	1	183.011	cis
1436511_at	f	1.09	0.0115	BC031781	F	4.23674	1	194.514	1	182.699	cis
1435898_x_at	f	1.08	6.93e-05	Gdi2	F	3.4812	1	190.827	13	3.56478	trans
1435898_x_at	f	1.08	6.93e-05	Gdi2	F	3.20322	17	63.807	13	3.56478	trans
1435732_x_at	f	1.08	0.00327	Atp6v0c	F	3.30354	3	41.1058	6	37.7364	trans
1418447_at	f	1.07	0.00269	Golga5	F	3.44836	18	36.7644	12	102.87	trans
1436028_at	f	1.07	0.013	Tmem33	F	3.18728	6	82.4728	5	67.5697	trans
1418101_a_at	f	1.07	0.0112	Rtn3	F	5.7765	19	8.5982	19	7.49294	cis
1455968_x_at	f	1.07	0.000746	Tmed2	F	3.16076	1	13.7612	5	124.811	trans
1436981_a_at	f	1.07	0.00246	Ywhaz	F	4.22141	19	4.1904	ambig	ambig	ambig
1438958_x_at	f	1.06	0.00052	Fkbp1a	F	3.16086	3	49.5163	2	151.253	trans
1424922_a_at	f	2.25	4.51e-30	Brd4	M	3.20564	1	199.164	ambig	ambig	ambig
1459670_at	f	2.16	0.000114	Hnrpll	M	7.99014	17	80.7494	ambig	ambig	ambig
1440314_at	f	2.03	7.31e-17	Trip12	M	3.79173	1	73.9888	ambig	ambig	ambig
1427210_at	f	1.95	2.35e-25	Baz2a	M	3.06602	16	6.622	10	127.495	trans
1424863_a_at	f	1.94	3.96e-21	Hipk2	M	3.04638	10	66.5612	6	38.6266	trans
1457588_at	f	1.89	0.00113	C76213	M	19.6939	4	42.9407	ambig	ambig	ambig
1437025_at	f	1.86	3.49e-10	Cd28	M	3.52823	1	36.3988	ambig	ambig	ambig
1452713_a_at	f	1.85	6.28e-13	Wdr57	M	6.43131	1	48.5948	ambig	ambig	ambig
1452713_a_at	f	1.85	6.28e-13	Wdr57	M	5.3181	16	7.6455	ambig	ambig	ambig
1427235_at	f	1.84	7.14e-26	Utx	M	3.74465	8	46.9684	X	17.3987	trans
1440461_at	f	1.83	8.87e-08	0910001A06Rik	M	3.29955	17	29.9379	15	63.7766	trans
1418932_at	f	1.83	0.000106	Nfil3	M	3.18915	10	106.588	13	52.9796	trans
1458330_x_at	f	1.82	8.43e-06	Cnnm3	M	4.6847	11	38.1726	ambig	ambig	ambig
1429373_x_at	f	1.81	2.27e-26	Crtc2	M	3.26481	10	127.601	3	90.3443	trans
1446147_at	f	1.8	1.21e-17	C79248	M	3.0649	2	163.272	2	155.861	cis
1446147_at	f	1.8	1.21e-17	C79248	M	3.33995	10	121.549	2	155.861	trans
1446147_at	f	1.8	1.21e-17	C79248	M	3.63039	17	29.9379	2	155.861	trans
1422528_a_at	f	1.77	3.88e-13	Zfp36l1	M	4.20625	13	36.5789	12	81.0266	trans
1424459_at	f	1.77	1.42e-22	Aytl2	M	4.04711	1	85.4265	13	73.9333	trans
1442418_at	f	1.77	7.01e-13	B930096F20Rik	M	3.82926	1	94.0599	19	8.81388	trans
1435550_at	f	1.75	5.76e-26	C430014K11Rik	M	4.04986	15	99.8141	15	98.6597	cis
1435550_at	f	1.75	5.76e-26	C430014K11Rik	M	3.1253	17	28.4175	15	98.6597	trans
1422615_at	f	1.75	1.27e-15	Map4k4	M	3.27331	1	194.514	1	39.8457	trans
1454670_at	f	1.73	6.95e-26	Rere	M	3.1359	17	28.4175	4	149.461	trans
1436818_a_at	f	1.73	1.97e-11	Msi2	M	3.05723	10	8.7555	11	88.1557	trans
1460096_at	f	1.73	1.61e-15	Lamp1	M	4.67639	17	29.9379	ambig	ambig	ambig
1430379_at	f	1.72	1.39e-06	5830411K21Rik	M	3.31518	17	29.9379	2	44.8974	trans
1437406_x_at	f	1.72	0.000291	Igfbp4	M	3.02142	10	121.549	ambig	ambig	ambig
1448452_at	f	1.72	4.9e-26	Irf8	M	3.09286	10	121.549	8	123.622	trans
1444158_at	f	1.7	4.28e-26	Jarid1c	M	5.77286	X	157.59	ambig	ambig	ambig
1418894_s_at	f	1.7	2.52e-28	Pbx2	M	3.3416	16	19.4885	17	34.2005	trans
1444157_a_at	f	1.7	9.72e-26	Jarid1c	M	4.0166	1	110.378	ambig	ambig	ambig
1444157_a_at	f	1.7	9.72e-26	Jarid1c	M	3.20245	3	41.1058	ambig	ambig	ambig
1444157_a_at	f	1.7	9.72e-26	Jarid1c	M	3.05192	8	20.399	ambig	ambig	ambig
1444157_a_at	f	1.7	9.72e-26	Jarid1c	M	5.19644	X	157.59	ambig	ambig	ambig
1448370_at	f	1.69	5.15e-15	Ulk1	M	3.17251	17	29.9379	5	111.025	trans
1442744_at	f	1.69	9.32e-12	C79248	M	3.186	17	29.9379	ambig	ambig	ambig
1451007_at	f	1.69	5.15e-15	Cnnm2	M	3.08653	2	65.0427	19	46.8149	trans
1451007_at	f	1.69	5.15e-15	Cnnm2	M	3.44205	15	97.5573	19	46.8149	trans
1442599_at	f	1.68	1.37e-10	Slc12a9	M	3.52841	17	29.9379	ambig	ambig	ambig
1438929_at	f	1.67	8.21e-05	---	M	3.96818	17	29.9379	19	46.4465	trans
1418611_at	f	1.67	0.00587	Gpr162	M	3.19672	5	108.004	6	124.824	trans
1453601_at	f	1.65	3.05e-13	Zfp710	M	15.7375	7	73.035	7	79.9652	cis
1434375_at	f	1.65	1.14e-05	B930006L02Rik	M	23.3084	7	90.8121	7	100.581	cis
1430037_at	f	1.64	6.77e-27	Snx27	M	3.51669	1	158.897	3	94.5865	trans
1430037_at	f	1.64	6.77e-27	Snx27	M	3.48987	6	96.7091	3	94.5865	trans
1439069_a_at	f	1.64	4.79e-18	4933439C20Rik	M	14.5781	4	146.784	ambig	ambig	ambig
1420004_s_at	f	1.63	1.66e-24	Pom121	M	4.18342	3	63.3646	5	135.661	trans
1428637_at	f	1.62	8.65e-17	Dyrk2	M	5.06997	10	21.261	10	118.259	trans
1457780_at	f	1.62	1.05e-08	Stx11	M	3.20375	8	95.0797	ambig	ambig	ambig
1457780_at	f	1.62	1.05e-08	Stx11	M	10.0325	10	21.261	ambig	ambig	ambig
1428853_at	f	1.61	0.000281	Ptch1	M	4.43021	13	39.4828	13	63.5174	trans
1438941_x_at	f	1.6	8.45e-29	Ampd2	M	3.46728	1	187.449	ambig	ambig	ambig
1418893_at	f	1.6	2.01e-30	Pbx2	M	3.05399	10	104.896	17	34.2005	trans
1447568_at	f	1.59	6.64e-08	2010003O18Rik	M	3.14755	17	29.9379	5	115.597	trans
1435527_at	f	1.59	5.51e-28	Nfic	M	3.30772	13	105.29	10	80.8008	trans
1434843_at	f	1.59	2.82e-27	A430041B07Rik	M	3.17773	1	42.5969	12	65.9352	trans
1439572_at	f	1.59	3.58e-08	---	M	3.08392	1	94.6584	1	129.933	trans
1439572_at	f	1.59	3.58e-08	---	M	4.00701	4	127.166	1	129.933	trans
1433694_at	f	1.59	0.0208	Pde3b	M	3.38491	13	39.4828	7	114.328	trans
1447931_at	f	1.58	1.19e-24	Whsc1l1	M	3.41097	2	173.7	8	27.139	trans
1457367_at	f	1.58	1.21e-05	Amy2	M	3.25373	4	127.166	ambig	ambig	ambig
1444746_at	f	1.58	1.6e-09	Ptbp2	M	3.74725	17	29.9379	3	119.723	trans
1435348_at	f	1.58	3.35e-24	D930009K15Rik	M	3.36497	13	76.5763	ambig	ambig	ambig
1449188_at	f	1.57	2.08e-27	Midn	M	3.07566	10	8.7555	10	79.5514	trans
1418181_at	f	1.57	4.56e-12	Ptp4a3	M	3.66214	6	94.7903	15	73.5765	trans
1432007_s_at	f	1.57	1.52e-08	Ap2a2	M	3.30903	17	29.9379	7	141.414	trans
1420500_at	f	1.57	4.14e-17	Dnajc1	M	3.82391	17	36.0476	2	18.1344	trans
1439200_x_at	f	1.57	5.49e-07	Rhox4b	M	6.07374	X	157.59	ambig	ambig	ambig
1443396_at	f	1.56	2.27e-08	Smndc1 /// LOC545792	M	3.28642	17	29.9379	ambig	ambig	ambig
1456808_at	f	1.56	5.75e-06	4933426M11Rik	M	3.58217	17	29.9379	ambig	ambig	ambig
1419569_a_at	f	1.56	0.000187	Isg20	M	3.98389	1	182.29	7	78.7873	trans
1422849_a_at	f	1.56	1.51e-30	Pabpn1	M	3.02841	16	7.6455	14	53.8484	trans
1436944_x_at	f	1.56	1.2e-08	4933439C20Rik	M	8.53463	4	149.729	11	3.03169	trans
1445827_at	f	1.55	0.000112	Prkcbp1	M	3.01539	18	56.0812	ambig	ambig	ambig
1435226_at	f	1.55	3.02e-26	Ibrdc3	M	3.21259	10	21.261	4	128.56	trans
1434335_at	f	1.55	6.9e-20	AI317237	M	4.65791	13	39.4828	15	100.046	trans
1457760_at	f	1.55	2.46e-07	A930004J17Rik	M	3.4637	1	94.0599	ambig	ambig	ambig
1457760_at	f	1.55	2.46e-07	A930004J17Rik	M	3.0029	7	57.6542	ambig	ambig	ambig
1438052_at	f	1.55	5.75e-06	A130071D04Rik	M	4.14519	17	29.9379	ambig	ambig	ambig
1456296_at	f	1.55	0.000347	5830418K08Rik	M	3.80955	10	93.4269	9	15.0952	trans
1434633_at	f	1.54	4.64e-24	Crebbp	M	3.88401	17	36.0476	16	3.99656	trans
1442002_at	f	1.54	3.61e-22	7030402D04Rik	M	4.61024	1	42.6982	6	97.1186	trans
1456159_at	f	1.54	6.44e-06	Setd5	M	3.30364	17	29.9379	6	113.097	trans
1450650_at	f	1.53	1.23e-10	Myo10	M	12.467	15	25.8686	15	25.5672	cis
1423836_at	f	1.53	0.000151	Zfp503	M	4.24675	1	194.514	14	20.7725	trans
1423836_at	f	1.53	0.000151	Zfp503	M	3.57432	2	12.07	14	20.7725	trans
1435921_at	f	1.53	7.15e-27	D8Ertd587e	M	3.27809	10	114.066	8	112.616	trans
1417793_at	f	1.53	4e-06	Iigp2	M	3.16232	1	187.449	11	58.0312	trans
1455518_at	f	1.52	9.55e-17	---	M	4.0364	9	9.43	4	132.877	trans
1443882_at	f	1.52	5.29e-19	Slc26a2	M	3.53896	18	79.5959	18	61.3197	cis
1434459_at	f	1.52	2.2e-27	BC057627	M	4.22512	1	91.1367	7	15.5944	trans
1448050_s_at	f	1.52	1.18e-11	Map4k4	M	3.47534	1	194.514	1	39.9689	trans
1433869_at	f	1.52	6.66e-22	Zxdc	M	3.76113	16	7.6455	6	90.3478	trans
1453287_at	f	1.52	2.41e-08	5730557B15Rik	M	3.00552	15	30.0553	15	31.2688	cis
1459764_x_at	f	1.51	5.71e-07	Snx10	M	3.37758	4	127.166	ambig	ambig	ambig
1423744_x_at	f	1.51	3.91e-30	Eif2s3x	M	3.13838	16	43.2119	ambig	ambig	ambig
1442453_at	f	1.51	2.71e-06	Fcho2	M	4.11755	17	29.9379	13	99.8516	trans
1423432_at	f	1.51	2.21e-16	Phip	M	4.53253	17	29.9379	9	82.6908	trans
1424720_at	f	1.51	5e-25	Mgat4b	M	4.06765	11	50.0084	11	50.0688	cis
1417674_s_at	f	1.51	9.84e-24	Golga4	M	4.22067	1	55.751	9	118.355	trans
1417674_s_at	f	1.51	9.84e-24	Golga4	M	3.65062	16	7.6455	9	118.355	trans
1428998_at	f	1.51	7.69e-28	Phf3	M	3.96897	1	48.5948	1	30.7469	cis
1428998_at	f	1.51	7.69e-28	Phf3	M	3.32094	10	21.5322	1	30.7469	trans
1440193_at	f	1.51	4.87e-25	Ankrd12	M	3.23727	17	55.4148	17	65.8866	cis
1451090_a_at	f	1.5	1.01e-29	Eif2s3x	M	3.39358	1	85.4265	ambig	ambig	ambig
1451090_a_at	f	1.5	1.01e-29	Eif2s3x	M	3.78873	16	7.6455	ambig	ambig	ambig
1426227_s_at	f	1.5	4.48e-20	Vps37c	M	3.34507	8	77.8905	19	10.7558	trans
1434353_at	f	1.5	4.69e-06	Sfmbt2	M	4.1465	10	123.345	2	10.5119	trans
1440896_at	f	1.5	0.000916	Sod1	M	3.51826	17	55.4148	16	90.1275	trans
1433895_at	f	1.5	1.25e-22	Tmem127	M	5.5572	2	173.7	2	126.939	trans
1433895_at	f	1.5	1.25e-22	Tmem127	M	3.45799	10	21.261	2	126.939	trans
1460366_at	f	1.5	3.1e-27	Eml3	M	3.10377	10	99.8191	19	8.99673	trans
1426843_at	f	1.5	2.07e-14	1810013C15Rik	M	3.2149	10	109.323	19	6.25627	trans
1426843_at	f	1.5	2.07e-14	1810013C15Rik	M	3.22294	16	6.622	19	6.25627	trans
1433586_at	f	1.5	1.15e-17	Rgmb	M	3.36398	5	126.222	17	15.509	trans
1436158_at	f	1.5	4.25e-27	Eif4ebp2	M	3.32911	13	40.1661	10	60.8258	trans
1433920_at	f	1.5	3.77e-13	Sema4c	M	4.03721	6	117.885	1	36.4932	trans
1433920_at	f	1.5	3.77e-13	Sema4c	M	4.38041	13	36.5789	1	36.4932	trans
1440671_at	f	1.49	1.82e-05	A130012E19Rik	M	3.2737	8	100.714	10	114.799	trans
1440671_at	f	1.49	1.82e-05	A130012E19Rik	M	3.48078	17	29.9379	10	114.799	trans
1422584_at	f	1.49	2.88e-22	Skiv2l	M	3.73769	17	36.0476	17	34.4473	cis
1450711_at	f	1.49	3.14e-27	Brd4	M	3.174	12	85.9987	17	31.925	trans
1427195_at	f	1.49	2.07e-20	---	M	3.16346	10	21.261	18	61.3183	trans
1427195_at	f	1.49	2.07e-20	---	M	3.71146	18	73.117	18	61.3183	cis
1438533_at	f	1.49	0.00122	Myo9b	M	3.50079	10	88.5225	8	74.2632	trans
1438533_at	f	1.49	0.00122	Myo9b	M	3.74591	17	29.9379	8	74.2632	trans
1426648_at	f	1.49	1.63e-19	Mapkapk2	M	3.61986	12	75.2469	1	132.881	trans
1448838_at	f	1.49	4.91e-18	Topors	M	3.50754	2	72.4246	4	40.4483	trans
1420967_at	f	1.48	2.71e-09	Slc25a15	M	7.51943	8	21.1832	8	23.8413	cis
1420967_at	f	1.48	2.71e-09	Slc25a15	M	4.02247	13	36.5789	8	23.8413	trans
1452055_at	f	1.48	2.75e-23	Ctdsp1	M	3.46476	10	26.8375	1	74.3247	trans
1428872_at	f	1.48	8.57e-15	4121402D02Rik	M	4.639	17	29.9379	11	98.6116	trans
1437414_at	f	1.48	3.3e-15	Zfp217	M	3.65182	1	194.514	2	169.8	trans
1427109_at	f	1.48	3.84e-23	ORF61	M	3.29005	16	9.3803	10	79.3802	trans
1454786_at	f	1.48	3.23e-17	5031439G07Rik	M	4.67979	15	94.6862	15	84.7753	cis
1455497_at	f	1.48	0.0183	Leng9	M	3.834	2	173.7	7	3.75124	trans
1417087_at	f	1.48	8.24e-21	Glg1	M	3.09588	3	156.981	8	114.041	trans
1435846_x_at	f	1.48	2.2e-13	---	M	3.44446	1	199.164	5	130.036	trans
1421144_at	f	1.48	0.00644	Rpgrip1	M	3.27465	3	144.49	14	51.0329	trans
1421144_at	f	1.48	0.00644	Rpgrip1	M	26.2529	14	44.496	14	51.0329	cis
1460675_at	f	1.48	5.7e-25	Igsf8	M	3.07827	10	131.487	1	174.149	trans
1434150_a_at	f	1.47	1.76e-12	Mettl7a /// Ubie	M	4.38114	6	123.355	15	100.133	trans
1454948_at	f	1.47	2.99e-28	Usp7	M	3.25302	1	91.9491	16	8.60404	trans
1454948_at	f	1.47	2.99e-28	Usp7	M	3.31429	17	36.0476	16	8.60404	trans
1425760_a_at	f	1.47	1.51e-20	Pitpnm1	M	3.2064	12	85.9987	19	4.10002	trans
1455428_at	f	1.47	2.52e-10	A930008G19Rik	M	3.23278	1	41.2743	7	132.55	trans
1439070_x_at	f	1.47	4.09e-07	4933439C20Rik /// D030013I16Rik	M	16.5085	4	146.784	ambig	ambig	ambig
1435836_at	f	1.47	0.00047	Pdk1	M	3.78753	4	149.729	2	71.704	trans
1426761_at	f	1.47	3.24e-18	Aof2	M	3.6537	1	199.164	4	135.823	trans
1460436_at	f	1.46	5.23e-17	Ndst1	M	3.45044	1	194.514	18	60.8099	trans
1447349_s_at	f	1.46	3.53e-20	Ep400	M	3.06846	17	28.4175	5	110.905	trans
1428466_at	f	1.46	8.35e-19	Chd3	M	3.65021	11	11.4554	11	69.1595	trans
1459765_s_at	f	1.46	2.6e-28	Sf1	M	3.02212	10	76.003	19	6.37689	trans
1420865_at	f	1.46	6.15e-14	Zfp161	M	3.42135	1	110.378	17	69.2888	trans
1430585_at	f	1.46	1.24e-05	5930436O19Rik	M	3.26273	17	85.2001	ambig	ambig	ambig
1445862_at	f	1.46	4.15e-06	4921513D23Rik	M	3.12103	17	29.9379	ambig	ambig	ambig
1423928_at	f	1.45	1.84e-13	Phgdhl1	M	3.26598	14	42.2129	14	121.014	trans
1457062_at	f	1.45	0.00116	1700081L11Rik	M	3.34557	1	58.3585	ambig	ambig	ambig
1452666_a_at	f	1.45	1.41e-10	Tmcc2	M	4.50237	1	91.9491	1	134.184	trans
1427902_at	f	1.45	2.66e-15	Srrm2	M	3.4036	10	131.714	17	23.5471	trans
1440078_at	f	1.45	0.00632	Brd4	M	3.17211	12	85.6553	ambig	ambig	ambig
1440078_at	f	1.45	0.00632	Brd4	M	6.13213	17	29.9379	ambig	ambig	ambig
1455402_at	f	1.45	2.35e-25	Socs7	M	3.0916	6	114.282	11	97.2139	trans
1415717_at	f	1.45	3.55e-26	4931406I20Rik	M	3.28334	18	67.0728	4	116.769	trans
1437468_x_at	f	1.45	3.73e-28	Fbxw11	M	3.47981	10	21.261	11	32.6464	trans
1443065_at	f	1.45	7.66e-07	Rhbdd1	M	3.69626	1	41.2743	1	82.2649	trans
1437985_a_at	f	1.45	9.77e-21	2310061I04Rik	M	3.12343	4	127.166	17	35.5007	trans
1457508_at	f	1.44	5.97e-06	C430003N24Rik	M	3.48664	2	174.454	10	107.588	trans
1457508_at	f	1.44	5.97e-06	C430003N24Rik	M	3.04729	10	118.9	10	107.588	cis
1436320_at	f	1.44	5.29e-05	---	M	13.1813	X	157.59	ambig	ambig	ambig
1433632_at	f	1.44	6.77e-17	Irf2bp2 /// LOC672960	M	3.11594	1	42.5969	8	129.474	trans
1433632_at	f	1.44	6.77e-17	Irf2bp2 /// LOC672960	M	3.14266	17	36.6304	8	129.474	trans
1418030_at	f	1.44	1.77e-05	Slco3a1	M	10.228	7	67.3599	7	74.1554	cis
1439800_at	f	1.44	0.000607	Rsn	M	3.6109	10	122.777	5	123.894	trans
1459666_at	f	1.44	3.87e-15	Trak1	M	3.05539	7	41.6452	9	121.311	trans
1459666_at	f	1.44	3.87e-15	Trak1	M	3.34101	9	110.835	9	121.311	cis
1425610_s_at	f	1.44	2.89e-05	Galnt2	M	18.8276	8	125.766	8	127.118	cis
1426521_at	f	1.44	1.04e-14	D230025D16Rik	M	3.1464	1	173.058	8	108.114	trans
1424134_at	f	1.44	1.9e-16	Rspry1	M	3.75289	1	195.02	8	97.4911	trans
1426796_at	f	1.43	9.14e-27	Kpna6	M	3.05745	16	9.3803	4	129.146	trans
1426796_at	f	1.43	9.14e-27	Kpna6	M	3.20185	17	36.0476	4	129.146	trans
1423757_x_at	f	1.43	2.46e-05	Igfbp4	M	3.56305	11	41.7122	11	98.8573	trans
1428656_at	f	1.43	5.44e-21	Rnasen	M	3.72657	1	107.208	15	12.8123	trans
1438663_at	f	1.43	8.07e-12	Bat2d	M	11.2115	1	162.332	1	164.508	cis
1438663_at	f	1.43	8.07e-12	Bat2d	M	3.32767	2	153.774	1	164.508	trans
1437302_at	f	1.43	1.7e-07	Adrb2	M	7.92265	18	62.8996	18	62.303	cis
1442018_at	f	1.43	0.0143	AI426953	M	3.12264	17	29.9379	10	96.0519	trans
1432850_at	f	1.43	2.08e-05	5430434G16Rik	M	4.23142	17	28.4175	15	36.1959	trans
1446807_at	f	1.43	0.00159	Usp8	M	5.53297	2	153.774	2	126.424	trans
1455905_at	f	1.43	2.45e-08	2610507B11Rik	M	3.53517	10	131.714	11	78.0779	trans
1448779_at	f	1.43	1.29e-20	Ciz1	M	3.44103	10	95.8983	2	32.1852	trans
1442151_at	f	1.43	0.0141	D230040A04Rik	M	3.09665	17	29.9379	13	13.86	trans
1434499_a_at	f	1.43	0.0107	Ldhb	M	3.71128	11	45.5274	6	142.447	trans
1419640_at	f	1.43	1.04e-13	Purb	M	4.67445	1	43.1545	11	6.36948	trans
1460228_at	f	1.42	6.89e-11	Usf2	M	3.26269	2	12.07	7	30.6542	trans
1442723_at	f	1.42	0.00681	---	M	3.23839	18	75.8591	2	167.271	trans
1418840_at	f	1.42	1.92e-08	Pdcd4 /// LOC670861	M	3.31651	2	173.7	19	53.9566	trans
1418840_at	f	1.42	1.92e-08	Pdcd4 /// LOC670861	M	3.11586	10	95.8983	19	53.9566	trans
1418840_at	f	1.42	1.92e-08	Pdcd4 /// LOC670861	M	3.20649	17	69.6888	19	53.9566	trans
1452646_at	f	1.42	2.1e-15	Trp53inp2	M	3.02353	1	41.2743	2	155.073	trans
1452646_at	f	1.42	2.1e-15	Trp53inp2	M	3.99204	10	26.8375	2	155.073	trans
1436809_a_at	f	1.42	6.27e-20	Spin	M	3.24628	2	173.7	13	51.1648	trans
1452406_x_at	f	1.42	0.000165	Erdr1	M	6.63909	X	157.59	ambig	ambig	ambig
1424236_at	f	1.42	1.75e-28	Tbc1d10b	M	3.39402	10	113.5	7	126.989	trans
1431228_s_at	f	1.42	7.48e-07	4930526I15Rik	M	6.93607	9	126.414	ambig	ambig	ambig
1431228_s_at	f	1.42	7.48e-07	4930526I15Rik	M	4.21373	10	21.5322	ambig	ambig	ambig
1425492_at	f	1.42	0.00673	Bmpr1a	M	3.19929	4	127.166	14	33.2388	trans
1438670_at	f	1.42	6.95e-21	Ptpn1	M	3.53133	10	9.8304	2	167.669	trans
1438176_x_at	f	1.42	1.15e-22	1110031B06Rik	M	3.07663	1	182.356	ambig	ambig	ambig
1436781_at	f	1.42	2.48e-07	Man2b1	M	3.13567	17	28.4175	8	87.9756	trans
1433775_at	f	1.42	0.0316	C77080	M	3.25959	X	8.99	4	128.722	trans
1456388_at	f	1.42	1.48e-18	Atp11a	M	3.43277	10	8.7555	8	12.8653	trans
1432108_at	f	1.42	0.00147	Pcgf6	M	3.59106	10	118.9	19	47.0956	trans
1452182_at	f	1.42	1.04e-19	Galnt2	M	3.8352	8	129.648	8	127.181	cis
1429345_at	f	1.42	9.87e-05	D2Ertd435e	M	3.08165	18	75.7315	2	120.863	trans
1435244_at	f	1.42	9.06e-16	Vav2	M	3.07086	4	143.446	2	27.0841	trans
1435472_at	f	1.41	5.3e-11	Kremen1	M	3.34572	1	30.1156	11	5.09155	trans
1435472_at	f	1.41	5.3e-11	Kremen1	M	11.8816	11	3.2321	11	5.09155	cis
1455143_at	f	1.41	4.51e-06	Nlgn2	M	3.20425	9	3.6164	11	69.6393	trans
1442886_at	f	1.41	0.00376	Tra2a	M	3.22907	17	29.9379	6	49.1898	trans
1426587_a_at	f	1.41	1.13e-16	Stat3	M	3.06996	10	8.7555	11	100.704	trans
1452982_at	f	1.41	3.08e-05	Igf1r	M	3.87415	1	50.5039	7	68.1026	trans
1443609_s_at	f	1.41	2.23e-20	Syvn1	M	3.11254	4	133.594	19	6.05325	trans
1443952_at	f	1.41	1.41e-05	Thra	M	3.3368	13	36.5789	11	98.583	trans
1427136_s_at	f	1.41	4.15e-21	Sfrs12	M	3.40354	16	5.6176	13	104.862	trans
1427136_s_at	f	1.41	4.15e-21	Sfrs12	M	3.19712	17	29.9379	13	104.862	trans
1418850_at	f	1.41	1.02e-24	Epc1	M	4.10456	13	118.132	18	6.43595	trans
1418850_at	f	1.41	1.02e-24	Epc1	M	3.53084	14	60.3236	18	6.43595	trans
1460692_at	f	1.41	1.26e-24	Ehmt2	M	3.84873	10	114.066	17	34.5133	trans
1423102_a_at	f	1.41	2.55e-24	Rnf10	M	3.00117	1	199.164	5	115.503	trans
1452393_at	f	1.4	1.38e-13	AI597013	M	3.20955	4	71.6757	4	62.8535	cis
1431909_at	f	1.4	0.0307	Zc3hav1	M	3.40285	17	29.9379	6	38.282	trans
1441848_at	f	1.4	0.00223	Pmm2	M	4.00776	1	96.3378	16	8.56286	trans
1441848_at	f	1.4	0.00223	Pmm2	M	3.32685	3	107.667	16	8.56286	trans
1441848_at	f	1.4	0.00223	Pmm2	M	11.0853	16	13.6437	16	8.56286	cis
1426487_a_at	f	1.4	1.16e-18	Rbbp6	M	3.1644	1	89.3946	7	122.774	trans
1417066_at	f	1.4	0.00411	Cabc1	M	4.06926	17	80.1869	1	182.002	trans
1430089_at	f	1.4	0.00408	5830469G19Rik	M	3.95032	17	29.9379	4	129.323	trans
1449750_at	f	1.4	0.000219	AA407331	M	3.01444	1	79.0291	ambig	ambig	ambig
1435536_at	f	1.4	7.32e-17	Rsc1a1	M	3.09342	1	94.0599	4	140.95	trans
1435536_at	f	1.4	7.32e-17	Rsc1a1	M	4.91615	17	29.9379	4	140.95	trans
1442648_at	f	1.4	1.22e-11	D130054H01	M	3.61886	13	94.783	ambig	ambig	ambig
1434537_at	f	1.4	0.00232	Slco3a1	M	16.6021	7	67.3599	7	74.1489	cis
1424540_at	f	1.4	1.8e-17	Hipk1	M	3.31304	10	21.261	3	103.869	trans
1456103_at	f	1.4	6.52e-12	Pml	M	3.99301	8	123.989	9	58.0153	trans
1434478_at	f	1.4	1.64e-11	Heca	M	3.01425	1	190.827	10	17.5883	trans
1434478_at	f	1.4	1.64e-11	Heca	M	3.05715	10	21.261	10	17.5883	cis
1434935_at	f	1.4	9.09e-26	LOC637741	M	3.56382	16	5.2772	6	86.9679	trans
1426545_at	f	1.4	1.17e-11	Tnrc6b	M	3.23682	10	94.1185	15	80.7503	trans
1426545_at	f	1.4	1.17e-11	Tnrc6b	M	3.66473	15	97.5573	15	80.7503	cis
1456282_at	f	1.4	0.000194	---	M	3.10923	4	127.166	ambig	ambig	ambig
1436813_x_at	f	1.4	1.08e-10	Khsrp	M	3.65438	1	3.7612	ambig	ambig	ambig
1436813_x_at	f	1.4	1.08e-10	Khsrp	M	3.01074	8	44.5047	ambig	ambig	ambig
1429057_at	f	1.39	1.5e-19	Narg1l	M	3.24699	14	70.7432	14	78.0698	cis
1432352_at	f	1.39	0.00169	5730405I09Rik	M	3.049	18	75.8591	18	9.3864	trans
1423021_s_at	f	1.39	0.00237	Insl3 /// Jak3	M	3.40448	8	46.9684	8	74.6182	trans
1417557_at	f	1.39	1.1e-27	Ubxd1	M	3.44529	10	21.261	17	55.6615	trans
1447448_s_at	f	1.39	5.57e-21	Klf6	M	3.39973	10	131.714	13	5.86924	trans
1453609_s_at	f	1.39	1.62e-17	Ccdc9	M	4.18754	10	106.588	7	15.434	trans
1452774_at	f	1.39	6.79e-09	Hnrpa3	M	3.73371	2	64.7803	2	75.4679	cis
1426994_at	f	1.39	1.06e-12	Phlpp	M	3.0359	6	38.6416	1	108.204	trans
1423736_a_at	f	1.39	1.5e-17	Dym	M	4.295	10	95.8983	18	75.182	trans
1428992_at	f	1.39	6.04e-15	Unc13d	M	4.15214	10	26.8375	11	115.878	trans
1436338_at	f	1.39	2.16e-19	---	M	3.09437	17	55.4148	9	50.6419	trans
1415869_a_at	f	1.39	3.53e-28	Trim28	M	3.06425	14	83.6456	7	11.9243	trans
1448657_a_at	f	1.38	1.78e-05	Dnajb10	M	21.7414	1	80.1627	1	75.1197	cis
1439802_at	f	1.38	1.61e-15	Stk35	M	10.4771	2	130.355	2	129.522	cis
1434514_at	f	1.38	3.32e-07	Rbm15	M	3.08628	1	44.9905	3	107.453	trans
1435644_at	f	1.38	3.28e-20	Sh3pxd2b	M	3.87529	8	77.8905	11	32.3262	trans
1420295_x_at	f	1.38	7.54e-12	Clcn5	M	3.22615	1	50.5039	X	6.31077	trans
1426804_at	f	1.38	1.55e-21	Smarca4	M	3.34486	13	39.4828	9	21.3667	trans
1441823_at	f	1.38	0.0222	Rai17	M	3.29637	17	29.9379	14	24.3714	trans
1455130_at	f	1.38	3.05e-16	Spty2d1	M	3.24211	1	110.378	7	46.8584	trans
1437281_x_at	f	1.38	2.88e-22	Xab2	M	3.43709	10	106.588	ambig	ambig	ambig
1418232_s_at	f	1.38	1.03e-15	Lims1	M	3.10987	4	140.705	10	57.7188	trans
1451290_at	f	1.38	3.1e-08	Map1lc3a	M	4.37021	10	106.588	2	154.968	trans
1455694_at	f	1.38	1.51e-13	Nbeal2	M	3.39548	1	91.1367	9	110.47	trans
1417963_at	f	1.38	2.09e-14	Pltp	M	3.18831	10	26.8375	2	164.531	trans
1421754_at	f	1.38	1.96e-26	AY036118	M	3.05454	2	178.749	ambig	ambig	ambig
1448708_at	f	1.38	6.5e-27	Pparbp	M	8.80712	11	51.6364	11	97.9682	trans
1442626_at	f	1.38	3.94e-05	5730405I09Rik	M	3.61541	1	110.378	ambig	ambig	ambig
1448864_at	f	1.38	1.27e-19	Snrk	M	3.00008	16	6.622	9	121.966	trans
1448864_at	f	1.38	1.27e-19	Snrk	M	5.03704	17	29.9379	9	121.966	trans
1419291_x_at	f	1.38	9.06e-12	Gas5	M	4.86467	1	167.947	1	162.872	cis
1425276_at	f	1.37	2.42e-15	Fbs1	M	3.38326	2	173.7	7	127.277	trans
1435706_at	f	1.37	9.86e-05	Btbd9	M	3.84433	1	48.5948	ambig	ambig	ambig
1422896_at	f	1.37	8.95e-06	---	M	3.28108	17	29.9379	1	164.407	trans
1455175_at	f	1.37	1.45e-14	Phf13	M	3.55348	10	106.588	4	150.833	trans
1452125_at	f	1.37	5.54e-06	Thrap3	M	3.4913	10	122.777	4	125.681	trans
1428988_at	f	1.37	1.25e-05	Abcc3	M	5.66224	11	92.7689	11	94.1594	cis
1434815_a_at	f	1.37	3.82e-06	Mapkapk3	M	11.0606	9	110.835	ambig	ambig	ambig
1433520_at	f	1.37	1.69e-08	Scap	M	3.51149	8	81.7406	9	110.179	trans
1439539_at	f	1.37	1.09e-14	Tram2	M	3.08437	18	77.0076	1	20.9821	trans
1455502_at	f	1.37	2.03e-08	Madd	M	3.19055	13	39.4828	2	90.9382	trans
1418854_at	f	1.37	2.27e-07	Birc2	M	4.17993	9	5.1936	9	7.81873	cis
1434386_at	f	1.37	2.57e-09	Atp2c1	M	3.07734	1	194.514	9	105.269	trans
1435067_at	f	1.37	7.03e-21	B230208H17Rik	M	3.10519	10	67.8441	2	25.405	trans
1460395_at	f	1.37	5.89e-18	Nudcd3	M	7.24895	11	5.6826	11	6.00575	cis
1426543_x_at	f	1.37	3.02e-09	Endod1	M	5.05197	4	3.6308	9	14.106	trans
1420117_at	f	1.37	4e-13	---	M	3.70041	14	60.3236	ambig	ambig	ambig
1452100_at	f	1.37	4.17e-26	Dullard	M	4.70126	11	65.2816	11	69.7974	cis
1426027_a_at	f	1.36	0.000751	Arhgap10	M	5.71494	8	87.2042	8	80.147	cis
1458665_at	f	1.36	5.72e-05	Clic1	M	3.00361	7	69.1056	17	34.6644	trans
1420042_at	f	1.36	0.0117	Thoc1	M	3.11267	16	8.7068	18	9.99543	trans
1435467_at	f	1.36	0.000126	Fgd6	M	7.49936	10	102.026	10	93.5742	cis
1438032_at	f	1.36	9.34e-17	Lrch1	M	3.0107	8	83.6114	14	73.4902	trans
1435582_at	f	1.36	4.65e-14	Wdfy4	M	9.47631	14	29.2552	14	31.7887	cis
1434312_at	f	1.36	3.86e-05	AI788669	M	25.9369	12	63.88	12	70.2939	cis
1426276_at	f	1.36	0.00446	Ifih1	M	3.11809	1	182.29	2	62.3981	trans
1426416_a_at	f	1.36	1.74e-23	Yipf4	M	3.05928	10	21.5322	17	74.3945	trans
1428214_at	f	1.36	2.71e-26	Tomm7	M	3.04716	8	44.5047	5	23.349	trans
1441352_at	f	1.36	0.000657	9430034N14Rik	M	3.34543	3	132.244	1	157.789	trans
1447062_at	f	1.36	8.45e-05	Vps24	M	3.30207	1	89.3946	ambig	ambig	ambig
1442003_at	f	1.36	1.34e-08	---	M	3.41789	11	46.4428	ambig	ambig	ambig
1455057_at	f	1.36	1.61e-09	Gmps	M	3.69558	8	82.8723	3	64.1071	trans
1425036_a_at	f	1.36	5.95e-22	Tnrc6a	M	4.19804	17	36.883	7	122.971	trans
1434002_at	f	1.36	1.82e-11	Ches1	M	3.26697	17	80.1869	12	99.5911	trans
1449410_a_at	f	1.36	1e-10	Gas5	M	5.76416	1	165.35	1	162.872	cis
1435510_at	f	1.36	5.03e-07	Ppm1h	M	3.91439	1	46.5457	10	122.205	trans
1435510_at	f	1.36	5.03e-07	Ppm1h	M	3.28984	8	81.7406	10	122.205	trans
1426326_at	f	1.36	2.13e-17	Zfp91	M	3.50656	4	82.7797	19	12.8368	trans
1443905_at	f	1.36	0.0217	Sfrs8	M	4.47866	10	122.777	5	129.862	trans
1429194_at	f	1.36	4.06e-26	Tigd2	M	3.74994	4	140.705	6	59.1385	trans
1429194_at	f	1.36	4.06e-26	Tigd2	M	3.19271	13	20.2147	6	59.1385	trans
1438233_at	f	1.35	2.64e-16	6030443O07Rik	M	3.11149	1	199.164	19	45.0348	trans
1434924_at	f	1.35	1.54e-14	Phf2	M	3.53256	1	89.3946	13	48.8137	trans
1419996_s_at	f	1.35	1.1e-13	Arnt	M	3.87196	5	148.799	3	95.582	trans
1419996_s_at	f	1.35	1.1e-13	Arnt	M	3.06805	10	114.066	3	95.582	trans
1419996_s_at	f	1.35	1.1e-13	Arnt	M	3.66508	13	37.2254	3	95.582	trans
1453782_at	f	1.35	2.78e-05	3021401C12Rik	M	4.16778	13	90.4901	15	31.2359	trans
1453782_at	f	1.35	2.78e-05	3021401C12Rik	M	12.1705	15	32.1776	15	31.2359	cis
1445933_at	f	1.35	5.37e-06	Slc12a5	M	3.01934	12	61.4782	14	17.1171	trans
1424326_at	f	1.35	1.09e-16	Lemd2	M	3.69194	17	29.9379	17	26.9172	cis
1444557_at	f	1.35	0.00396	Sumo1	M	3.89606	17	29.9379	ambig	ambig	ambig
1427275_at	f	1.35	3.86e-10	Smc4	M	3.34541	16	84.4517	3	69.0929	trans
1417856_at	f	1.35	3.93e-10	Relb	M	3.39831	17	36.0476	7	18.7647	trans
1416427_at	f	1.35	6.04e-15	Ccni	M	3.19743	1	194.514	5	94.2571	trans
1416427_at	f	1.35	6.04e-15	Ccni	M	4.38716	2	173.7	5	94.2571	trans
1426786_s_at	f	1.35	2.95e-08	Dhx38	M	3.14415	1	48.5948	8	112.437	trans
1420812_at	f	1.35	0.00381	Hdac7a	M	3.74282	4	149.729	15	97.6207	trans
1438407_at	f	1.35	2.46e-18	9330132E09Rik	M	3.84382	7	30.1871	1	113.686	trans
1437690_x_at	f	1.35	1.61e-16	Csnk1d	M	3.27324	1	46.5457	11	120.778	trans
1436379_at	f	1.35	5.16e-10	Crtc3	M	3.38672	10	8.7555	7	80.4601	trans
1440883_at	f	1.35	2.35e-06	---	M	5.16828	2	5.765	2	6.36231	cis
1434752_at	f	1.35	0.000583	Zfp207	M	6.27221	11	46.4428	11	80.2195	trans
1434752_at	f	1.35	0.000583	Zfp207	M	3.57526	17	61.365	11	80.2195	trans
1452969_at	f	1.35	3.47e-19	Atp2b1	M	3.20385	10	26.8375	10	98.3449	trans
1428657_at	f	1.35	5.87e-16	Rreb1	M	3.54059	1	42.5969	13	37.9549	trans
1438010_at	f	1.34	6.69e-08	D4Ertd429e	M	3.27699	11	3.2321	4	148.559	trans
1438010_at	f	1.34	6.69e-08	D4Ertd429e	M	3.00781	16	40.771	4	148.559	trans
1426912_at	f	1.34	1.29e-21	Rfwd2 /// LOC621205	M	8.95319	1	162.332	1	161.069	cis
1426912_at	f	1.34	1.29e-21	Rfwd2 /// LOC621205	M	5.3479	10	69.5085	1	161.069	trans
1418343_at	f	1.34	1.55e-08	Gtf2ird2	M	3.55247	10	114.066	ambig	ambig	ambig
1455083_at	f	1.34	9.88e-17	Atp11c	M	3.38841	13	38.6682	X	56.5698	trans
1442007_at	f	1.34	2.35e-07	9830124H08Rik	M	3.32731	9	115.446	ambig	ambig	ambig
1424034_at	f	1.34	0.0163	Rora	M	3.25047	1	190.827	9	69.0888	trans
1441640_at	f	1.34	0.000289	Socs5	M	3.03143	1	96.3378	17	87.0462	trans
1441640_at	f	1.34	0.000289	Socs5	M	4.65047	14	117.782	17	87.0462	trans
1436342_a_at	f	1.34	1.21e-16	D19Ertd721e	M	3.37592	1	50.5039	19	8.94066	trans
1436342_a_at	f	1.34	1.21e-16	D19Ertd721e	M	3.58502	10	76.003	19	8.94066	trans
1434301_at	f	1.34	6.12e-17	D330050I23Rik	M	3.32668	10	131.487	15	60.6487	trans
1450859_s_at	f	1.34	2.27e-19	Ube2d3	M	3.05554	5	22.7983	3	135.377	trans
1418325_at	f	1.34	1.04e-13	Sephs2	M	4.04675	10	31.9395	7	127.063	trans
1433827_at	f	1.34	0.00104	Atp8a1	M	3.62479	4	146.784	5	67.8983	trans
1423176_at	f	1.34	8.55e-10	Tob1	M	4.24101	11	39.8981	11	94.026	trans
1434546_at	f	1.34	1.29e-18	Smg5	M	3.2428	12	55.9731	3	88.4373	trans
1450967_at	f	1.34	5.52e-05	Ptplad2	M	4.37809	4	68.6059	4	87.885	cis
1450967_at	f	1.34	5.52e-05	Ptplad2	M	3.44897	10	26.8375	4	87.885	trans
1450967_at	f	1.34	5.52e-05	Ptplad2	M	3.32545	16	5.2772	4	87.885	trans
1453576_at	f	1.34	3.05e-13	Nipbl	M	3.16455	17	29.9379	15	8.2377	trans
1450978_at	f	1.34	4.52e-16	Dvl1	M	3.3957	17	29.9379	4	154.691	trans
1440831_at	f	1.34	2.11e-17	Bach1	M	3.86385	10	21.261	16	87.6204	trans
1448195_at	f	1.34	1.55e-22	Taf5l	M	3.33659	6	112.061	8	126.882	trans
1454731_at	f	1.34	2.16e-06	Myo10	M	8.41592	15	25.8686	15	25.7576	cis
1417296_at	f	1.34	4.29e-24	Atf1	M	4.00186	1	48.5948	15	100.056	trans
1436680_s_at	f	1.34	1.1e-09	Ddb2	M	3.42714	1	199.164	2	91.0124	trans
1434597_at	f	1.34	1.32e-25	Larp5	M	3.3186	17	29.9379	13	9.16557	trans
1455676_x_at	f	1.34	4.79e-06	Tial1	M	3.99594	17	36.0476	7	128.233	trans
1433834_at	f	1.34	1.39e-25	2007-03-06	M	3.46191	1	91.1367	15	31.4005	trans
1433834_at	f	1.34	1.39e-25	2007-03-06	M	4.19738	17	55.4148	15	31.4005	trans
1455042_at	f	1.34	5.55e-19	Tbl1x	M	3.28088	10	21.261	X	73.7637	trans
1423502_at	f	1.34	1.73e-15	Brd2	M	3.11053	14	85.7619	17	33.7225	trans
1423502_at	f	1.34	1.73e-15	Brd2	M	4.18335	17	29.9379	17	33.7225	cis
1455964_at	f	1.34	2.99e-15	Crkrs	M	3.10839	1	131.655	11	98.0677	trans
1458802_at	f	1.34	3.67e-06	Hivep3	M	4.83617	4	119.875	ambig	ambig	ambig
1417472_at	f	1.33	1.13e-15	Myh9	M	3.22628	8	89.0316	15	77.5878	trans
1419273_at	f	1.33	2.57e-13	C80913	M	3.00626	1	195.02	7	37.6691	trans
1419273_at	f	1.33	2.57e-13	C80913	M	3.56619	10	123.345	7	37.6691	trans
1419273_at	f	1.33	2.57e-13	C80913	M	3.3492	18	75.8591	7	37.6691	trans
1429430_at	f	1.33	7.93e-09	---	M	3.15706	8	44.5047	ambig	ambig	ambig
1460032_at	f	1.33	0.0321	4933407C03Rik	M	4.16328	4	127.166	ambig	ambig	ambig
1455955_s_at	f	1.33	6.66e-22	Snx17	M	3.89456	1	50.5039	5	31.4752	trans
1455955_s_at	f	1.33	6.66e-22	Snx17	M	6.25605	16	7.6455	5	31.4752	trans
1460389_at	f	1.33	1.18e-21	Cdk8	M	3.21036	1	51.8795	5	146.599	trans
1452697_at	f	1.33	4.61e-11	Ctdp1	M	19.16	18	80.7146	18	80.57	cis
1440819_s_at	f	1.33	2.82e-11	BC059842	M	4.61734	17	29.9379	4	117.861	trans
1440253_at	f	1.33	8.76e-22	---	M	3.06152	8	89.2229	11	80.2891	trans
1440253_at	f	1.33	8.76e-22	---	M	11.9448	11	79.1185	11	80.2891	cis
1451182_s_at	f	1.33	8.89e-18	Ankrd54	M	4.4278	1	48.5948	15	78.8805	trans
1451182_s_at	f	1.33	8.89e-18	Ankrd54	M	4.60089	16	7.6455	15	78.8805	trans
1434336_s_at	f	1.33	2.78e-27	Rcor1	M	3.00411	12	109.178	12	111.561	cis
1438625_s_at	f	1.33	4.04e-18	Ndn /// Pctk1	M	3.10852	1	50.5039	ambig	ambig	ambig
1438625_s_at	f	1.33	4.04e-18	Ndn /// Pctk1	M	5.98264	16	7.6455	ambig	ambig	ambig
1429927_at	f	1.33	9.26e-05	5830409B07Rik	M	3.13244	4	5.9223	4	131.911	trans
1416933_at	f	1.33	8.5e-06	Por	M	3.13598	8	83.6114	5	135.974	trans
1430526_a_at	f	1.33	4.08e-13	Smarca2	M	3.21847	17	69.6888	19	26.8156	trans
1426387_x_at	f	1.33	1.9e-08	4933439C20Rik /// Pisd	M	3.5786	1	15.3707	ambig	ambig	ambig
1426387_x_at	f	1.33	1.9e-08	4933439C20Rik /// Pisd	M	12.4873	4	146.784	ambig	ambig	ambig
1426387_x_at	f	1.33	1.9e-08	4933439C20Rik /// Pisd	M	3.44838	7	136.639	ambig	ambig	ambig
1419920_s_at	f	1.33	1.16e-25	Usp7	M	4.20142	10	20.1274	ambig	ambig	ambig
1455634_at	f	1.33	4.35e-10	---	M	3.75016	10	95.8983	ambig	ambig	ambig
1452377_at	f	1.33	5.07e-10	Mll1	M	3.19365	17	36.2339	9	44.5543	trans
1429563_x_at	f	1.33	0.000159	5031415C07Rik	M	8.57827	1	85.4265	ambig	ambig	ambig
1424586_at	f	1.33	2.8e-05	Ehbp1	M	3.23709	10	118.9	11	21.9058	trans
1436056_at	f	1.33	9.83e-19	Kif13b	M	3.38655	1	42.5969	14	63.7611	trans
1436056_at	f	1.33	9.83e-19	Kif13b	M	3.52111	10	26.8375	14	63.7611	trans
1454697_at	f	1.33	6.33e-17	Tloc1	M	3.0019	17	29.9379	3	30.9837	trans
1419967_at	f	1.33	1.74e-05	Seh1l	M	3.63165	4	53.1139	18	67.9203	trans
1451212_at	f	1.33	2.15e-12	Ccdc21	M	3.44546	1	85.4265	4	133.402	trans
1445574_at	f	1.33	2e-06	---	M	3.1043	17	29.9379	ambig	ambig	ambig
1418241_at	f	1.33	6.31e-19	Usf2	M	3.37177	8	44.5047	7	30.6542	trans
1418241_at	f	1.33	6.31e-19	Usf2	M	3.22507	9	110.835	7	30.6542	trans
1451520_at	f	1.33	1.41e-10	---	M	3.22172	4	52.0764	3	55.2001	trans
1451520_at	f	1.33	1.41e-10	---	M	3.01597	12	27.4995	3	55.2001	trans
1415728_at	f	1.32	4.8e-14	Pabpn1	M	3.39413	14	27.6111	14	53.8488	trans
1433537_at	f	1.32	6.94e-15	4833408C14Rik	M	3.41465	17	36.0476	X	102	trans
1417567_at	f	1.32	4.44e-11	Ctnnbip1	M	3.06425	3	120.9	4	148.362	trans
1427470_s_at	f	1.32	8.39e-05	Napb	M	4.34183	7	123.115	2	148.388	trans
1434825_at	f	1.32	1.6e-05	LOC381742	M	3.39642	1	50.5039	5	142.98	trans
1434825_at	f	1.32	1.6e-05	LOC381742	M	4.37573	16	7.6455	5	142.98	trans
1448351_at	f	1.32	5.26e-16	Coro1b	M	3.96107	10	26.8375	19	4.14862	trans
1445625_at	f	1.32	0.00185	---	M	3.07852	10	21.5322	11	5.70435	trans
1445625_at	f	1.32	0.00185	---	M	3.60864	11	5.6826	11	5.70435	cis
1445625_at	f	1.32	0.00185	---	M	3.23642	17	42.4476	11	5.70435	trans
1431339_a_at	f	1.32	3.05e-12	Efhd2	M	7.43243	4	141.224	4	141.131	cis
1429758_at	f	1.32	1.91e-13	1700017B05Rik /// LOC640563	M	4.41889	1	111.326	9	57.0513	trans
1416996_at	f	1.32	2.89e-07	Tbc1d8	M	3.51134	1	28.8361	1	39.316	cis
1420650_at	f	1.32	3.91e-05	Atbf1	M	3.244	1	91.1367	8	111.604	trans
1417513_at	f	1.32	3.02e-25	Evi5	M	3.26035	16	7.6455	5	107.985	trans
1417407_at	f	1.32	7.71e-11	Fbxl14	M	3.02443	1	199.164	6	119.445	trans
1417407_at	f	1.32	7.71e-11	Fbxl14	M	3.24235	11	40.6223	6	119.445	trans
1417407_at	f	1.32	7.71e-11	Fbxl14	M	3.22599	18	76.875	6	119.445	trans
1453569_s_at	f	1.32	7.64e-11	Mark3	M	3.22793	10	8.7555	7	18.5836	trans
1433915_s_at	f	1.32	7.31e-07	Epn2	M	3.6181	7	74.6361	11	61.3334	trans
1438318_x_at	f	1.32	1.53e-18	Ngdn	M	4.12835	16	7.6455	14	53.9772	trans
1426578_s_at	f	1.32	2.88e-10	Snapap	M	6.31007	3	96.2201	3	90.5739	cis
1440169_x_at	f	1.32	1.66e-05	Ifnar2	M	3.01125	1	6.2814	16	91.2941	trans
1448706_at	f	1.32	1.14e-13	Ttrap	M	3.32801	1	131.655	13	24.8391	trans
1454747_a_at	f	1.32	2.17e-18	Klhdc3	M	4.37077	1	51.8795	17	46.1377	trans
1454747_a_at	f	1.32	2.17e-18	Klhdc3	M	3.46535	10	86.5528	17	46.1377	trans
1456262_at	f	1.32	0.000126	Rbm5	M	3.86384	3	144.49	ambig	ambig	ambig
1418125_at	f	1.32	5.2e-25	Inoc1	M	3.46027	4	146.557	2	119.064	trans
1434506_at	f	1.32	1.93e-07	Arid2	M	3.09005	17	36.0476	15	96.2304	trans
1420649_at	f	1.32	6.83e-11	Atbf1	M	3.24101	3	43.3095	8	111.604	trans
1456041_at	f	1.32	1.92e-05	Snx16	M	3.05749	11	100.316	3	10.4004	trans
1426746_at	f	1.32	1.86e-14	1810026J23Rik	M	3.42334	14	70.3318	9	21.3431	trans
1424015_at	f	1.32	5.02e-18	Rab6ip1	M	3.32662	17	85.2001	7	109.685	trans
1435380_at	f	1.32	1.09e-11	Cox10	M	5.25078	16	7.6455	11	63.7788	trans
1439024_at	f	1.32	1.45e-13	Bag4	M	3.00673	9	110.835	ambig	ambig	ambig
1452039_a_at	f	1.32	8.85e-26	Bap1	M	4.03487	1	51.8795	14	30.0805	trans
1452039_a_at	f	1.32	8.85e-26	Bap1	M	3.30952	17	80.7494	14	30.0805	trans
1456607_at	f	1.32	5.37e-12	Vcpip1	M	4.80174	1	15.3707	1	9.70514	cis
1422708_at	f	1.31	0.00255	Pik3cg	M	5.10985	12	27.8857	12	32.7584	cis
1457270_at	f	1.31	1.19e-06	B230343A10Rik	M	3.97278	8	46.9684	11	67.5035	trans
1454956_at	f	1.31	9.47e-16	Rps6kb1	M	3.13975	16	7.6455	11	86.315	trans
1439877_at	f	1.31	0.00437	Ext1	M	3.03524	14	105.926	ambig	ambig	ambig
1454685_at	f	1.31	1.82e-10	Gpr146	M	3.07839	1	189.529	5	139.649	trans
1429264_at	f	1.31	3.34e-05	C030044B11Rik	M	3.87091	10	104.896	13	48.9801	trans
1419642_at	f	1.31	3.52e-14	Purb	M	3.12235	17	29.9379	11	6.36948	trans
1424834_s_at	f	1.31	0.00044	Itpr2	M	11.4377	6	147.998	6	146.065	cis
1424834_s_at	f	1.31	0.00044	Itpr2	M	3.45781	17	54.7226	6	146.065	trans
1456393_at	f	1.31	0.0148	2310002J21Rik	M	3.08875	2	173.7	19	53.9826	trans
1456393_at	f	1.31	0.0148	2310002J21Rik	M	3.55748	10	95.8983	19	53.9826	trans
1455082_at	f	1.31	2.55e-15	Cblb	M	3.69742	18	21.1271	16	52.1267	trans
1426689_s_at	f	1.31	4.42e-23	Sdha	M	4.23711	1	46.5457	13	74.7886	trans
1426689_s_at	f	1.31	4.42e-23	Sdha	M	3.28695	10	21.5322	13	74.7886	trans
1426689_s_at	f	1.31	4.42e-23	Sdha	M	4.97718	16	7.6455	13	74.7886	trans
1427226_at	f	1.31	4.51e-06	Epn2	M	3.12016	1	187.449	11	61.3337	trans
1416864_at	f	1.31	2.38e-18	Surf6	M	4.14572	3	103.975	2	26.7124	trans
1426293_at	f	1.31	1.04e-10	6330581L23Rik	M	3.67187	7	57.8844	7	29.5248	trans
1455389_s_at	f	1.31	9.74e-13	2310051F07Rik	M	7.48735	15	73.8007	15	72.925	cis
1427746_x_at	f	1.31	0.0102	H2-K1	M	29.8294	17	36.0476	17	33.6069	cis
1424915_s_at	f	1.31	0.0274	---	M	3.33953	4	149.729	12	87.8365	trans
1443850_at	f	1.31	0.0149	---	M	3.05852	15	3.6365	ambig	ambig	ambig
1439840_at	f	1.31	0.013	A430088C08Rik	M	3.18534	17	29.9379	8	24.1104	trans
1455229_x_at	f	1.31	2.52e-20	Pgs1	M	3.05667	8	87.2042	11	117.822	trans
1424059_at	f	1.31	0.000361	Suv420h2	M	3.44653	10	104.896	7	4.34326	trans
1424833_at	f	1.31	0.00212	Itpr2	M	12.7023	6	149.434	6	146.065	cis
1421027_a_at	f	1.31	1.89e-10	Mef2c	M	3.09376	6	116.168	13	83.9815	trans
1421027_a_at	f	1.31	1.89e-10	Mef2c	M	3.65955	17	36.0476	13	83.9815	trans
1424028_at	f	1.31	4.52e-16	5830457O10Rik	M	3.24883	10	123.345	8	109.773	trans
1434556_at	f	1.31	2.89e-05	---	M	3.26011	1	194.514	13	41.6501	trans
1436513_at	f	1.31	7.14e-10	Tanc2	M	4.47442	17	36.0476	11	105.739	trans
1445322_x_at	f	1.31	1.87e-07	E430025E21Rik	M	3.15495	17	28.4175	ambig	ambig	ambig
1417510_at	f	1.31	3.53e-28	Vps4a	M	3.33116	1	105.862	8	109.92	trans
1417510_at	f	1.31	3.53e-28	Vps4a	M	3.52307	17	85.2001	8	109.92	trans
1455128_x_at	f	1.31	1.12e-17	Tnrc6a	M	3.26021	1	91.1367	7	122.983	trans
1455128_x_at	f	1.31	1.12e-17	Tnrc6a	M	4.11537	17	29.9379	7	122.983	trans
1434310_at	f	1.31	2.32e-18	Bmpr2	M	3.49261	10	19.4189	1	59.8197	trans
1456399_at	f	1.31	9.27e-14	---	M	3.78497	4	9.3909	ambig	ambig	ambig
1449108_at	f	1.31	2.04e-24	Fdx1	M	4.86605	1	110.378	9	51.6956	trans
1452359_at	f	1.31	1.33e-11	AA536743	M	3.08338	10	26.6759	5	64.1882	trans
1428280_at	f	1.31	0.000114	Fip1l1	M	3.18346	1	199.164	5	74.8172	trans
1437615_s_at	f	1.31	0.0172	Vps37c	M	31.6495	19	9.2678	19	10.7814	cis
1437521_s_at	f	1.31	8.9e-23	E230022H04Rik	M	3.08811	1	195.02	18	31.9254	trans
1437521_s_at	f	1.31	8.9e-23	E230022H04Rik	M	3.10982	10	66.5612	18	31.9254	trans
1419665_a_at	f	1.31	0.00303	Nupr1	M	3.41944	1	182.356	7	126.414	trans
1456600_a_at	f	1.31	2.67e-19	Rnf7	M	3.90853	11	102.291	9	96.2803	trans
1453783_at	f	1.31	0.0217	Pura	M	3.32751	7	37.3117	18	36.4159	trans
1455255_at	f	1.3	9.37e-11	4833420G11Rik	M	3.0697	8	105.105	2	180.649	trans
1438963_s_at	f	1.3	6.07e-10	Tfpt	M	4.62984	1	33.1829	ambig	ambig	ambig
1438963_s_at	f	1.3	6.07e-10	Tfpt	M	4.22724	10	21.261	ambig	ambig	ambig
1423302_a_at	f	1.3	8.5e-09	Paxip1	M	3.31396	1	80.4701	5	28.0728	trans
1448668_a_at	f	1.3	3.23e-15	Irak1	M	3.12066	10	95.8983	X	70.2668	trans
1448668_a_at	f	1.3	3.23e-15	Irak1	M	4.67794	17	29.9379	X	70.2668	trans
1434937_at	f	1.3	6.47e-16	Phr1	M	3.29734	17	40.1579	14	101.999	trans
1421720_a_at	f	1.3	0.00621	Dtx2	M	3.67978	6	117.885	ambig	ambig	ambig
1438038_at	f	1.3	9.96e-10	4930402H24Rik	M	3.33746	5	62.3834	2	130.399	trans
1416619_at	f	1.3	2.56e-08	4632428N05Rik	M	4.0608	10	21.261	10	59.7423	trans
1434655_at	f	1.3	6.59e-10	Foxk1	M	3.11092	1	73.1975	ambig	ambig	ambig
1434655_at	f	1.3	6.59e-10	Foxk1	M	3.13038	17	29.9379	ambig	ambig	ambig
1439813_at	f	1.3	0.0126	Sppl3	M	3.88035	8	103.033	5	115.351	trans
1415716_a_at	f	1.3	2.1e-11	Rps27	M	3.33806	10	95.8983	3	90.2986	trans
1434490_at	f	1.3	1.07e-06	Scarf1	M	3.1167	18	16.2609	11	75.3422	trans
1437043_a_at	f	1.3	4.93e-19	1110012M11Rik	M	3.18553	8	99.092	ambig	ambig	ambig
1426373_at	f	1.3	7.3e-16	Ski	M	3.32425	4	49.4509	4	153.999	trans
1427079_at	f	1.3	0.00286	Mapre3	M	3.05096	2	173.7	5	31.0913	trans
1426860_at	f	1.3	1.12e-20	Ep400	M	4.57176	1	43.1545	5	110.905	trans
1426860_at	f	1.3	1.12e-20	Ep400	M	3.03411	6	112.525	5	110.905	trans
1451778_at	f	1.3	3.99e-07	Crtc3	M	5.50384	7	68.9209	7	80.4619	cis
1416551_at	f	1.3	5.21e-11	Atp2a2	M	3.55569	18	68.8715	5	122.714	trans
1427691_a_at	f	1.3	4.4e-09	Ifnar2	M	3.34107	13	37.2254	16	91.2618	trans
1427691_a_at	f	1.3	4.4e-09	Ifnar2	M	3.70101	16	91.8277	16	91.2618	cis
1435922_at	f	1.3	4.57e-07	Fbxl19	M	3.15981	6	123.355	7	127.539	trans
1423592_at	f	1.3	1.06e-11	Rock2	M	3.36434	1	48.5948	12	16.9204	trans
1423592_at	f	1.3	1.06e-11	Rock2	M	3.00782	17	36.0476	12	16.9204	trans
1439784_at	f	1.3	7.96e-10	2310046O06Rik	M	3.15643	7	40.8422	9	57.3405	trans
1439784_at	f	1.3	7.96e-10	2310046O06Rik	M	3.50096	9	92.4183	9	57.3405	trans
1424603_at	f	1.3	2.78e-26	Sumf1	M	3.22687	4	45.465	6	108.073	trans
1424603_at	f	1.3	2.78e-26	Sumf1	M	3.89121	6	123.355	6	108.073	cis
1455942_at	f	1.3	1.52e-16	Fbxl11	M	3.0547	16	7.8065	19	4.31781	trans
1437494_at	f	1.3	4.12e-06	Mapkapk3	M	7.41758	9	103.974	9	107.113	cis
1448189_a_at	f	1.3	8.77e-20	Fliih	M	3.61229	13	39.4828	11	60.5303	trans
1442849_at	f	1.3	0.00724	Lrp1	M	3.1901	4	124.541	10	126.991	trans
1418336_at	f	1.3	9.5e-09	Afg3l1	M	3.04387	3	43.6051	8	126.364	trans
1438116_x_at	f	1.3	1.74e-10	Slc9a3r1	M	3.63387	1	187.449	11	114.997	trans
1438116_x_at	f	1.3	1.74e-10	Slc9a3r1	M	6.57213	11	115.115	11	114.997	cis
1437389_x_at	f	1.3	0.000151	---	M	3.81591	1	15.3707	4	129.217	trans
1437389_x_at	f	1.3	0.000151	---	M	3.45937	3	136.327	4	129.217	trans
1437389_x_at	f	1.3	0.000151	---	M	3.16967	X	8.76	4	129.217	trans
1433740_at	f	1.3	2.08e-13	2610301K12Rik	M	3.69849	1	73.1975	2	128.544	trans
1434246_at	f	1.3	1.74e-05	L3mbtl3	M	3.21612	10	76.003	10	25.9639	trans
1417264_at	f	1.3	4.69e-18	Coq5	M	3.34006	16	13.6437	5	115.541	trans
1441866_s_at	f	1.3	1.55e-21	Ptdss1	M	3.06548	4	90.0961	13	67.4326	trans
1456176_x_at	f	1.3	7.84e-23	D11Ertd333e	M	3.25381	11	66.2901	11	102.219	trans
1441930_x_at	f	1.3	3.96e-09	Vat1	M	3.80791	1	198.439	ambig	ambig	ambig
1441930_x_at	f	1.3	3.96e-09	Vat1	M	3.04842	11	41.7122	ambig	ambig	ambig
1441930_x_at	f	1.3	3.96e-09	Vat1	M	3.98837	16	7.8065	ambig	ambig	ambig
1428149_at	f	1.3	3.38e-06	Coro7	M	8.9169	16	5.2772	16	4.54136	cis
1434625_at	f	1.29	0.0197	4930432O21Rik	M	5.55237	17	20.5439	ambig	ambig	ambig
1451476_at	f	1.29	3.96e-08	Zdhhc8	M	4.21579	1	48.5948	16	18.1352	trans
1451476_at	f	1.29	3.96e-08	Zdhhc8	M	4.11407	16	7.8065	16	18.1352	cis
1424980_s_at	f	1.29	3.59e-09	Aph1a	M	4.57809	10	123.345	3	95.9793	trans
1437868_at	f	1.29	8.55e-10	BC023892	M	3.12774	1	182.356	9	85.1172	trans
1437868_at	f	1.29	8.55e-10	BC023892	M	3.93611	16	6.622	9	85.1172	trans
1460624_at	f	1.29	1.78e-07	6330564D18Rik	M	4.22105	1	131.655	1	132.551	cis
1449221_a_at	f	1.29	5.96e-14	Rrbp1	M	3.26579	8	89.2229	2	143.677	trans
1423284_at	f	1.29	4.78e-05	Mansc1	M	5.49467	1	5.6092	6	134.575	trans
1455215_at	f	1.29	7.65e-06	C530028O21Rik	M	3.10514	16	7.8065	6	124.968	trans
1427144_at	f	1.29	5.32e-14	Hnrpll	M	16.0314	17	82.084	17	79.938	cis
1420628_at	f	1.29	4.32e-18	Pura	M	4.28295	17	29.9379	18	36.4071	trans
1455250_at	f	1.29	2.39e-05	Sh3bp4	M	3.58708	1	94.0599	1	90.985	cis
1415769_at	f	1.29	2.84e-20	Itch	M	4.48953	10	62.0716	2	154.825	trans
1418980_a_at	f	1.29	0.00115	Cnp1	M	4.3143	11	42.8471	11	100.391	trans
1423666_s_at	f	1.29	0.0301	Rpl5 /// LOC382740 /// LOC665407 /// LOC668032 /// LOC672748 /// LOC675821	M	3.4638	5	125.262	5	108.141	cis
1441987_at	f	1.29	2.93e-05	Mbd5	M	3.45292	9	35.097	2	49.0799	trans
1436774_at	f	1.29	4.59e-20	Sel1h	M	5.02853	13	38.6682	12	92.2116	trans
1438004_at	f	1.29	1.88e-10	Pols	M	3.01569	7	64.8445	13	69.9653	trans
1434975_x_at	f	1.29	2.27e-06	4933439C20Rik	M	14.6672	4	146.784	ambig	ambig	ambig
1434975_x_at	f	1.29	2.27e-06	4933439C20Rik	M	3.28831	7	136.639	ambig	ambig	ambig
1449940_a_at	f	1.29	3.82e-14	Eif2b4	M	3.56877	1	199.164	5	31.4641	trans
1449940_a_at	f	1.29	3.82e-14	Eif2b4	M	3.01766	10	88.2727	5	31.4641	trans
1434315_at	f	1.29	0.00973	Npal3	M	4.24822	4	143.446	4	134.721	cis
1434338_at	f	1.29	6.18e-10	1110029E03Rik	M	3.27597	4	44.9268	4	43.6068	cis
1454769_at	f	1.29	8.33e-05	Tatdn2	M	3.07314	6	114.282	6	113.676	cis
1434242_at	f	1.29	1.82e-08	Usp37	M	4.52145	1	55.751	1	74.3687	cis
1425336_x_at	f	1.29	0.00677	H2-K1	M	47.7328	17	33.9831	17	33.6065	cis
1433816_at	f	1.29	6.76e-16	Mcart1	M	3.36567	3	12.6796	ambig	ambig	ambig
1433816_at	f	1.29	6.76e-16	Mcart1	M	3.11939	11	42.8471	ambig	ambig	ambig
1434084_at	f	1.29	7.54e-06	5730601F06Rik	M	4.56989	8	75.7464	9	20.2455	trans
1437627_at	f	1.29	2.7e-05	Rkhd1	M	3.04538	1	85.4265	10	79.7835	trans
1459867_x_at	f	1.29	0.0222	Unc45a	M	5.67688	7	70.6553	7	80.1988	cis
1459867_x_at	f	1.29	0.0222	Unc45a	M	4.2054	16	7.6455	7	80.1988	trans
[truncated: 4,387 more rows]
