# Supplementary material for: Sex Specific Gene Regulation and Expression QTLs in Mouse Macrophages from a Strain Intercross
Source: PLoS One. 2008 Jan 16;3(1):e1435. doi: 10.1371/journal.pone.0001435 (PMC2174529; doi:10.1371/journal.pone.0001435)
Supplement: Table S10 — (0.08 MB XLS) [file pone.0001435.s010.xls]

## Sheet: tt2
Supplemental Table S10. Sex biased probes with eQTLs on the Y chromosome, sorted by genomic location of the probe.
Probe	exp bias	fold	Bonferonni	Gene Symbol	eQTL lod	marker chr	Probe chr	Probe Mb	eQTL type
1418968_at	f	1.25	1.54e-07	Rb1cc1	4.70392	Y	1	6.20474	TRANS
1424541_at	m	1.19	4.9e-12	Tmem70	4.25202	Y	1	16.6504	TRANS
1426653_at	m	1.45	0.00179	Mcm3	3.66431	Y	1	20.7877	TRANS
1428185_at	f	1.3	1.69e-10	Kctd18	3.87354	Y	1	57.8996	TRANS
1434310_at	f	1.31	2.32e-18	Bmpr2	3.31958	Y	1	59.8197	TRANS
1447946_at	f	1.49	0.0179	Adam23	5.52025	Y	1	63.5296	TRANS
1452506_a_at	f	1.17	1.44e-09	Ilkap	3.44987	Y	1	93.2068	TRANS
1449615_s_at	m	2.78	<8.93E-31	Hdlbp	3.82059	Y	1	95.2614	TRANS
1441645_s_at	m	1.27	1.22e-10	Ipo9	4.17842	Y	1	137.201	TRANS
1453000_at	f	1.4	3.01e-16	Camsap1l1	3.47995	Y	1	138.085	TRANS
1422502_at	m	1.18	9.63e-07	Parp1	4.35688	Y	1	182.406	TRANS
1451188_at	f	1.09	0.0214	Wdr26	4.26586	Y	1	183.011	TRANS
1434353_at	f	1.5	4.69e-06	Sfmbt2	4.0619	Y	2	10.5119	TRANS
1453372_at	f	1.43	6.91e-12	Dnajc1	6.35853	Y	2	18.1315	TRANS
1420500_at	f	1.57	4.14e-17	Dnajc1	4.88105	Y	2	18.1344	TRANS
1423524_at	m	1.67	0.0293	Mastl	3.06683	Y	2	22.9386	TRANS
1448643_at	m	1.13	8.76e-07	Ssna1	3.31257	Y	2	25.093	TRANS
1428913_at	m	1.23	2.32e-09	D2Bwg1335e	3.19585	Y	2	26.1722	TRANS
1426148_at	m	1.68	1.61e-06	Gbgt1	4.11184	Y	2	28.3198	TRANS
1431752_a_at	m	1.47	9.94e-10	2900073H19Rik	3.14324	Y	2	29.6494	TRANS
1433493_at	m	1.24	0.0175	5730472N09Rik	3.02357	Y	2	30.2061	TRANS
1417284_at	f	1.14	1.21e-08	Mapkap1	4.85073	Y	2	34.4455	TRANS
1427920_at	m	1.43	0.0166	Phf19	3.42014	Y	2	34.7158	TRANS
1455317_at	f	1.21	4.8e-09	Epc2	3.77904	Y	2	49.2731	TRANS
1451321_a_at	f	1.23	2.32e-12	0610033I05Rik	3.50411	Y	2	51.7466	TRANS
1447926_at	m	1.74	<8.93E-31	Arl5a	4.56392	Y	2	52.2232	TRANS
1452116_s_at	f	1.12	0.000118	Atf2	3.90134	Y	2	73.6173	TRANS
1427629_at	f	1.48	0.000138	Ptprj	3.57	Y	2	90.2307	TRANS
1452832_s_at	f	1.24	7.21e-06	Cds2	4.03924	Y	2	132.002	TRANS
1449521_at	m	1.89	<8.93E-31	Cd93	3.39746	Y	2	148.128	TRANS
1441907_s_at	m	1.99	<8.93E-31	Cd93	3.45719	Y	2	148.132	TRANS
1451431_a_at	f	1.18	8.69e-06	Dbndd2	3.98669	Y	2	164.178	TRANS
1426614_at	f	1.58	1.2e-10	Prkcbp1	4.18284	Y	2	165.475	TRANS
1417068_a_at	f	1.32	1.1e-16	Ptpn1	8.66216	Y	2	167.624	TRANS
1438670_at	f	1.42	6.95e-21	Ptpn1	6.2131	Y	2	167.669	TRANS
1436179_a_at	f	1.14	9.5e-09	Dnajc5	3.77856	Y	2	181.482	TRANS
1439266_a_at	m	1.46	<8.93E-31	Polr3k	3.51225	Y	2	181.798	TRANS
1434839_s_at	f	1.17	1.31e-09	Tbl1xr1	4.16923	Y	3	22.4032	TRANS
1454697_at	f	1.33	6.33e-17	Tloc1	3.48907	Y	3	30.9837	TRANS
1455698_at	f	1.23	0.00555	Tloc1	3.52761	Y	3	31.0112	TRANS
1448584_at	f	1.17	1.09e-05	Rsrc1	3.39174	Y	3	67.0736	TRANS
1418522_at	m	1.18	5.52e-05	Mtx1	4.33898	Y	3	89.295	TRANS
1454206_a_at	m	1.97	<8.93E-31	Adam15	3.19726	Y	3	89.4325	TRANS
1451833_a_at	m	1.14	7.46e-08	Setdb1	4.13977	Y	3	95.4092	TRANS
1426831_at	m	1.3	<8.93E-31	Ahcyl1	4.67162	Y	3	107.791	TRANS
1425155_x_at	m	1.89	2.61e-07	Csf1	3.0653	Y	3	107.875	TRANS
1429042_at	f	1.18	3.71e-14	2010200O16Rik	5.35963	Y	3	108.684	TRANS
1429648_at	f	1.24	2.64e-22	Slc35a3	3.10322	Y	3	116.661	TRANS
1448482_at	m	1.86	0.00228	Slc39a8	3.65246	Y	3	135.763	TRANS
1419174_at	f	1.12	0.0149	2410004B18Rik	7.63366	Y	3	145.875	TRANS
1423862_at	m	1.19	7.59e-06	Plekhf2	4.0168	Y	4	10.9158	TRANS
1450815_s_at	m	1.21	1.5e-08	Chchd2 /// 2410018M08Rik	4.02062	Y	4	34.6747	TRANS
1429660_s_at	m	2.06	3.09e-07	Smc2	3.92257	Y	4	52.4603	TRANS
1424142_at	m	1.78	<8.93E-31	Ikbkap	3.9254	Y	4	56.8451	TRANS
1418163_at	m	1.37	<8.93E-31	Tlr4	4.19182	Y	4	66.3139	TRANS
1433805_at	f	1.28	7.01e-19	Jak1	5.01807	Y	4	100.65	TRANS
1454221_a_at	m	2.01	2.43e-06	Kif2c	3.05192	Y	4	116.672	TRANS
1428903_at	f	1.2	3.47e-11	3110037I16Rik	3.30812	Y	4	120.419	TRANS
1452125_at	f	1.37	5.54e-06	Thrap3	3.19804	Y	4	125.681	TRANS
1435226_at	f	1.55	3.02e-26	Ibrdc3	4.08198	Y	4	128.56	TRANS
1432478_a_at	f	1.4	1.13e-20	Ibrdc3	3.23056	Y	4	128.581	TRANS
1454861_at	f	1.15	0.0296	Txlna	5.43476	Y	4	129.128	TRANS
1425327_at	m	1.68	<8.93E-31	BC008163	4.65643	Y	4	132.171	TRANS
1428884_at	m	1.22	1.49e-05	Tmem57	3.28259	Y	4	134.075	TRANS
1429241_at	m	1.66	<8.93E-31	Npal3	3.20204	Y	4	134.724	TRANS
1426761_at	f	1.47	3.24e-18	Aof2	4.64963	Y	4	135.823	TRANS
1424383_at	f	1.4	2.66e-14	Tmem51	3.33587	Y	4	141.303	TRANS
1418099_at	f	1.22	0.0136	Tnfrsf1b	5.49919	Y	4	144.48	TRANS
1451642_at	m	2.04	<8.93E-31	Kif1b	3.43473	Y	4	148.08	TRANS
1456037_x_at	m	1.46	1.47e-11	Preb	3.30144	Y	5	31.2316	TRANS
1448957_at	m	1.21	1.43e-05	Rbpsuh	3.79735	Y	5	53.8786	TRANS
1428280_at	f	1.31	0.000114	Fip1l1	3.31775	Y	5	74.8172	TRANS
1460330_at	m	1.56	0.00023	Anxa3	3.10658	Y	5	97.0337	TRANS
1433505_a_at	f	1.48	4.09e-07	Lrrc8d	3.3778	Y	5	105.941	TRANS
1417016_at	f	1.36	2.79e-25	Mapkapk5	3.51863	Y	5	121.786	TRANS
1416551_at	f	1.3	5.21e-11	Atp2a2	3.10334	Y	5	122.714	TRANS
1424474_a_at	m	1.35	8.24e-08	Camkk2	3.18358	Y	5	122.993	TRANS
1452198_at	f	1.24	1.11e-06	Fbxl10	4.9456	Y	5	123.131	TRANS
1423755_at	f	1.13	0.0218	Zcchc8	3.07442	Y	5	123.96	TRANS
1460687_at	f	1.24	2.64e-06	Setd8	3.14492	Y	5	124.706	TRANS
1418103_at	f	1.35	4.72e-07	Slc12a9	3.42235	Y	5	137.544	TRANS
1428395_at	f	1.16	0.0217	Smurf1 /// LOC640390	3.16954	Y	5	145.13	TRANS
1432538_a_at	m	1.49	<8.93E-31	Rfc3	3.91813	Y	5	151.916	TRANS
1427087_at	f	1.18	6.99e-06	Luc7l2	5.34378	Y	6	38.5223	TRANS
1418434_at	f	1.17	1.72e-05	Mkrn1	4.91237	Y	6	39.3274	TRANS
1437280_s_at	m	1.28	2.92e-07	Serbp1	3.91635	Y	6	67.2112	TRANS
1422612_at	f	1.4	1.95e-05	Hk2	4.14483	Y	6	82.6907	TRANS
1449268_at	m	1.27	0.000953	Gfpt1	3.05029	Y	6	87.0085	TRANS
1428219_at	f	1.32	8.23e-11	Rybp /// LOC628746	5.02938	Y	6	100.194	TRANS
1433850_at	f	1.13	3.38e-09	Ppp4r2 /// LOC627908	3.16605	Y	6	100.8	TRANS
1451928_a_at	m	1.45	5.03e-07	Rad18	3.59069	Y	6	112.61	TRANS
1421071_at	m	1.21	2.85e-06	Vhlh	3.32334	Y	6	113.59	TRANS
1416435_at	f	1.25	1.87e-13	Ltbr	3.41999	Y	6	125.272	TRANS
1425733_a_at	m	1.58	0.00861	Eps8	4.18413	Y	6	137.443	TRANS
1437743_at	f	1.22	0.000506	Aebp2	4.0763	Y	6	140.61	TRANS
1425798_a_at	m	1.42	<8.93E-31	Recql	4.6688	Y	6	142.308	TRANS
1434499_a_at	f	1.43	0.0107	Ldhb	3.82358	Y	6	142.447	TRANS
1425280_at	f	1.26	9.26e-09	Leng1	3.83333	Y	7	3.26321	TRANS
1422554_at	f	1.11	0.0372	Ndnl2	3.01461	Y	7	64.7506	TRANS
1433722_at	f	1.15	0.00541	Akap13	4.25628	Y	7	75.6258	TRANS
1448564_at	m	1.13	4.92e-05	Cib1	4.44056	Y	7	80.1007	TRANS
1423215_at	m	1.13	2.97e-07	Spcs2	3.85769	Y	7	99.713	TRANS
1449086_at	m	1.69	<8.93E-31	Rnf141	4.24622	Y	7	110.606	TRANS
1449087_at	m	1.93	<8.93E-31	Rnf141	3.62822	Y	7	110.606	TRANS
1425129_a_at	m	1.43	<8.93E-31	Taldo1	5.56744	Y	7	141.244	TRANS
1435869_s_at	m	1.18	2.04e-07	Ap2a2	5.1794	Y	7	141.483	TRANS
1456388_at	f	1.42	1.48e-18	Atp11a	4.10337	Y	8	12.8653	TRANS
1429911_at	f	1.23	0.0115	Mcph1	3.57408	Y	8	18.8017	TRANS
1436026_at	f	1.19	0.00232	Zfp703	3.23317	Y	8	28.4461	TRANS
1421816_at	f	1.2	0.00232	LOC630729	6.0358	Y	8	35.1195	TRANS
1421817_at	f	1.3	2.06e-10	Gsr	4.45198	Y	8	35.1195	TRANS
1426908_at	f	1.17	3e-08	Galnt7	5.31308	Y	8	60.416	TRANS
1431253_s_at	m	1.6	<8.93E-31	Tbc1d9	5.13741	Y	8	86.1494	TRANS
1455015_at	f	1.3	0.00301	Tbc1d9	4.28156	Y	8	86.1612	TRANS
1417146_at	m	1.24	5.09e-10	2410018C20Rik	3.74581	Y	8	87.1416	TRANS
1456170_x_at	m	1.27	7.35e-11	Calr	4.36735	Y	8	87.7322	TRANS
1433806_x_at	m	1.3	4.9e-12	Calr	3.30399	Y	8	87.7322	TRANS
1415899_at	f	1.4	3.06e-07	Junb	3.21187	Y	8	87.867	TRANS
1452813_a_at	m	1.21	<8.93E-31	5033428A16Rik	4.92139	Y	8	91.0089	TRANS
1437213_at	m	1.85	<8.93E-31	Nudt21	3.61124	Y	8	96.907	TRANS
1455966_s_at	m	1.75	<8.93E-31	Nudt21	3.22772	Y	8	96.907	TRANS
1424135_at	f	1.47	3.85e-26	Rspry1	4.49406	Y	8	97.4911	TRANS
1416742_at	f	1.26	1.21e-19	Cfdp1	3.81197	Y	8	114.655	TRANS
1427921_s_at	m	1.23	0.000238	2310061C15Rik	3.56354	Y	8	119.775	TRANS
1452881_at	m	1.54	0.00251	4833427B12Rik	3.38373	Y	8	123.467	TRANS
1416379_at	f	1.25	0.000335	Panx1	7.01853	Y	9	14.7562	TRANS
1427120_at	f	1.24	2.69e-08	Zfp26	3.26604	Y	9	20.1832	TRANS
1422546_at	m	1.52	5.09e-10	Ilf3	3.02747	Y	9	21.1239	TRANS
1426805_at	f	1.19	8.88e-05	Smarca4	3.03645	Y	9	21.3667	TRANS
1450841_at	m	1.21	<8.93E-31	Stt3a	3.08663	Y	9	36.4807	TRANS
1416555_at	f	1.22	2.27e-14	Ei24	3.98807	Y	9	36.5288	TRANS
1416539_at	f	1.24	6.2e-06	Siae	3.58507	Y	9	37.3635	TRANS
1426258_at	f	1.57	6.58e-06	Sorl1	4.11486	Y	9	41.7187	TRANS
1437111_at	f	1.2	0.0176	Zc3h12c	3.14899	Y	9	51.8616	TRANS
1439784_at	f	1.3	7.96e-10	2310046O06Rik	4.09978	Y	9	57.3405	TRANS
1431064_at	m	1.47	<8.93E-31	Dpp8	3.06207	Y	9	64.8307	TRANS
1428697_at	m	1.13	0.00084	Dpp8	3.62489	Y	9	64.8789	TRANS
1422609_at	m	1.44	<8.93E-31	Arpp19	7.40894	Y	9	74.8243	TRANS
1437488_at	m	1.64	0.000357	Slc9a9	4.13397	Y	9	94.4793	TRANS
1454914_at	f	1.14	0.000305	2610101N10Rik	3.14295	Y	9	95.2695	TRANS
1437738_at	f	1.18	2.55e-05	Atp2c1	4.9873	Y	9	105.27	TRANS
1454798_at	f	1.34	3.5e-09	Armet	4.03008	Y	9	106.739	TRANS
1437494_at	f	1.3	4.12e-06	Mapkapk3	6.22049	Y	9	107.113	TRANS
1423417_at	m	1.62	<8.93E-31	Smarcc1	3.53523	Y	9	109.977	TRANS
1425444_a_at	m	2.16	<8.93E-31	Tgfbr2	3.29771	Y	9	115.939	TRANS
1448245_at	m	1.13	0.000443	Rpsa	3.38545	Y	9	119.976	TRANS
1420811_a_at	f	1.11	0.000506	Ctnnb1	3.91985	Y	9	120.782	TRANS
1455368_at	f	1.3	1.78e-12	Zdhhc3	4.67008	Y	9	122.923	TRANS
1431178_at	m	1.66	1.18e-10	LOC640488	3.15338	Y	10	22.1035	TRANS
1448765_at	m	1.34	0.000111	Fyn	3.56605	Y	10	39.0592	TRANS
1424924_at	f	1.19	0.0308	Sec63	4.81941	Y	10	42.4501	TRANS
1418236_s_at	f	1.14	0.00117	Atg5	7.7793	Y	10	43.9568	TRANS
1415684_at	f	1.24	5.07e-10	Atg5	4.95422	Y	10	43.9568	TRANS
1418232_s_at	f	1.38	1.03e-15	Lims1	3.15247	Y	10	57.7188	TRANS
1424781_at	f	1.15	0.00032	D10Ucla1	4.09428	Y	10	66.4068	TRANS
1433873_s_at	f	1.16	0.000766	Pcnt	4.05319	Y	10	75.795	TRANS
1420138_at	m	1.25	2.99e-09	Slc19a1	3.90387	Y	10	76.4938	TRANS
1427720_a_at	f	1.12	1.53e-14	Nnp1	3.36496	Y	10	77.8035	TRANS
1443434_s_at	m	1.84	9.79e-12	Plxnc1	3.06258	Y	10	94.267	TRANS
1424327_at	m	1.22	0.00898	3200002M19Rik	4.95731	Y	10	95.1023	TRANS
1437734_at	f	1.31	6.68e-18	Ppp1r12a	3.30364	Y	10	107.682	TRANS
1428637_at	f	1.62	8.65e-17	Dyrk2	3.25826	Y	10	118.259	TRANS
1437546_at	f	1.15	0.0001	Dnajc14	4.42257	Y	10	128.22	TRANS
1447800_x_at	f	1.19	0.000361	Tcn2	3.24264	Y	11	3.81719	TRANS
1416279_at	f	1.31	2.91e-05	Ap1b1	5.24674	Y	11	4.88691	TRANS
1435160_at	f	1.14	0.00598	1110064P04Rik	3.90967	Y	11	23.3897	TRANS
1426259_at	m	1.52	7.86e-09	Pank3	3.41824	Y	11	35.6129	TRANS
1451584_at	m	1.45	0.0128	Havcr2	3.3082	Y	11	46.2984	TRANS
1452200_at	m	1.31	3.57e-07	D11Ertd497e	3.59815	Y	11	51.8111	TRANS
1448436_a_at	f	1.46	1.4e-08	Irf1	4.5261	Y	11	53.6135	TRANS
1451982_at	f	1.14	2.55e-05	Map2k4	8.70287	Y	11	65.5044	TRANS
1421305_x_at	m	1.24	5.42e-09	Rabep1	3.15325	Y	11	70.661	TRANS
1434490_at	f	1.3	1.07e-06	Scarf1	3.20012	Y	11	75.3422	TRANS
1449550_at	f	1.21	0.0142	Myo1c	5.86218	Y	11	75.4677	TRANS
1452101_at	m	1.11	0.0248	Blmh	3.94199	Y	11	76.762	TRANS
1455905_at	f	1.43	2.45e-08	2610507B11Rik	3.11172	Y	11	78.0779	TRANS
1427498_a_at	m	1.84	0.00583	Spag5	3.44989	Y	11	78.1178	TRANS
1460338_a_at	f	1.17	0.00702	Crlf3	3.7252	Y	11	79.8627	TRANS
1417266_at	m	1.25	0.00244	Ccl6	3.14893	Y	11	83.4044	TRANS
1454626_at	m	1.12	2.69e-05	Cltc	4.56318	Y	11	86.5105	TRANS
1424076_at	f	1.26	4.46e-07	Gdpd1	4.65854	Y	11	86.85	TRANS
1424180_a_at	m	1.32	1.66e-06	Thrap4	3.14337	Y	11	98.5207	TRANS
1423757_x_at	f	1.43	2.46e-05	Igfbp4	5.23706	Y	11	98.8573	TRANS
1423756_s_at	f	1.27	0.00427	Igfbp4	4.96485	Y	11	98.8573	TRANS
1418980_a_at	f	1.29	0.00115	Cnp1	4.04597	Y	11	100.391	TRANS
1424159_at	f	1.35	5.3e-13	1300010M03Rik	3.48139	Y	11	100.912	TRANS
1454941_at	f	1.18	0.0143	Nmt1	3.34624	Y	11	102.883	TRANS
1419371_s_at	f	1.14	1.38e-10	Gosr2	7.05983	Y	11	103.493	TRANS
1433749_at	f	1.26	2.48e-21	Gna13	3.55525	Y	11	109.216	TRANS
1451908_a_at	m	1.5	3.4e-08	Sec14l1	4.88639	Y	11	116.931	TRANS
1448829_at	f	1.2	0.000379	Smc6	3.78498	Y	12	11.2981	TRANS
1436839_at	f	1.17	0.00386	---	3.04057	Y	12	32.9673	TRANS
1449731_s_at	f	1.23	0.00105	Nfkbia	3.41654	Y	12	56.4075	TRANS
1448306_at	f	1.26	0.000571	Nfkbia	3.15444	Y	12	56.4075	TRANS
1438157_s_at	f	1.26	0.00254	Nfkbia	3.14908	Y	12	56.408	TRANS
1428461_at	f	1.2	5.3e-13	Ppp2r5e	5.07816	Y	12	76.3683	TRANS
1425523_at	f	1.55	1.13e-25	2600011C06Rik	3.23301	Y	12	84.522	TRANS
1420547_at	m	2.21	1.2e-09	Galc	3.43934	Y	12	98.6043	TRANS
1433700_at	m	1.2	<8.93E-31	4933433P14Rik	5.59676	Y	12	106.086	TRANS
1418587_at	f	1.25	1.6e-07	Traf3	4.99494	Y	12	111.668	TRANS
1424670_s_at	m	1.2	0.00347	Zfyve21	3.10742	Y	12	112.262	TRANS
1434077_at	m	1.62	<8.93E-31	Wdr37	3.65281	Y	13	8.80221	TRANS
1424368_s_at	f	1.17	2.23e-17	Ubqln1	3.27983	Y	13	58.1858	TRANS
1454657_s_at	f	1.15	0.0227	Mak10	3.69945	Y	13	59.6341	TRANS
1424460_s_at	f	1.25	1.04e-08	Aytl2	3.47941	Y	13	73.9333	TRANS
1449011_at	m	1.44	0.00961	Slc12a7	4.22485	Y	13	74.2297	TRANS
1416027_at	f	1.16	9.36e-13	Pdcd6	4.91605	Y	13	74.7691	TRANS
1450915_at	m	1.44	<8.93E-31	Ap3b1	3.57275	Y	13	95.4597	TRANS
1423836_at	f	1.53	0.000151	Zfp503	4.51556	Y	14	20.7725	TRANS
1422894_at	m	1.47	9.79e-12	Sfmbt1	5.19306	Y	14	29.5447	TRANS
1425492_at	f	1.42	0.00673	Bmpr1a	7.80134	Y	14	33.2388	TRANS
1422603_at	m	1.4	0.00518	Rnase4	3.44717	Y	14	50.013	TRANS
1419113_at	m	1.22	5.85e-07	Ap1g2	3.55915	Y	14	54.0526	TRANS
1419443_at	f	1.24	1.3e-09	Sap18	5.63771	Y	14	56.7523	TRANS
1433770_at	m	1.22	2e-08	Dpysl2	3.3757	Y	14	65.757	TRANS
1443863_at	m	2.63	<8.93E-31	Fndc3a	3.57624	Y	14	71.3197	TRANS
1430604_a_at	m	3.12	<8.93E-31	Dab2	4.50066	Y	15	6.247	TRANS
1420498_a_at	m	1.24	0.0422	Dab2	4.22559	Y	15	6.33382	TRANS
1454731_at	f	1.34	2.16e-06	Myo10	3.27955	Y	15	25.7576	TRANS
1440908_at	f	1.18	0.0323	D030063E12	3.1944	Y	15	38.9213	TRANS
1429425_at	f	1.19	2.47e-08	Rnf139	4.69371	Y	15	58.7294	TRANS
1426525_at	f	1.31	5.54e-07	Arid2	4.10488	Y	15	96.1974	TRANS
1452591_a_at	m	1.26	1.18e-07	2410018G20Rik	5.81735	Y	16	15.762	TRANS
1453104_at	f	1.21	0.000158	Mapk1	4.08442	Y	16	16.9588	TRANS
1454887_at	f	1.24	6.19e-17	Pak2	3.82334	Y	16	31.936	TRANS
1449069_at	f	1.25	1.64e-15	Zfp148	4.32256	Y	16	33.3005	TRANS
1434439_at	f	1.24	2.29e-05	Gsk3b	3.98718	Y	16	38.1636	TRANS
1417331_a_at	f	1.25	0.00138	Arl6	4.24593	Y	16	59.5552	TRANS
1454641_at	f	1.1	0.00866	Cggbp1	4.42205	Y	16	64.7984	TRANS
1435862_at	f	1.15	0.00452	Son	6.61167	Y	16	91.5602	TRANS
1425899_a_at	m	1.16	0.0177	Itsn1	5.34841	Y	16	91.6711	TRANS
1435885_s_at	f	1.33	1.49e-11	Itsn1	5.06421	Y	16	91.7595	TRANS
1451179_a_at	f	1.14	1.96e-10	Qk	5.13509	Y	17	10.0499	TRANS
1437881_at	m	1.47	0.0218	6330416L07Rik	3.35989	Y	17	22.0464	TRANS
1418572_x_at	m	1.54	8.69e-05	Tnfrsf12a	3.56311	Y	17	23.4031	TRANS
1437622_x_at	m	1.3	4.9e-12	Mrpl28	5.66201	Y	17	25.854	TRANS
1452204_at	f	1.19	6.73e-06	Anks1	3.10514	Y	17	27.7657	TRANS
1423502_at	f	1.34	1.73e-15	Brd2	4.46734	Y	17	33.7225	TRANS
1417334_at	m	1.18	2.89e-05	Stk19	3.15496	Y	17	34.432	TRANS
1451357_at	f	1.23	0.00652	E130307M08Rik	4.02362	Y	17	55.6026	TRANS
1424241_at	m	1.1	0.00185	Slc30a6	3.38974	Y	17	74.3069	TRANS
1438085_at	m	2.31	<8.93E-31	A230048G03Rik /// LOC670614	3.46734	Y	17	78.6965	TRANS
1454831_at	f	1.33	7.08e-10	Foxn2	5.01181	Y	17	88.3962	TRANS
1428414_at	m	2.04	5.46e-09	5730405I09Rik	3.13017	Y	18	9.31528	TRANS
1418338_at	f	1.15	0.0496	Wdr33	3.81081	Y	18	32.0315	TRANS
1448149_at	f	1.1	0.00199	Ctnna1	5.00392	Y	18	35.2449	TRANS
1421866_at	m	1.72	<8.93E-31	Nr3c1	4.30192	Y	18	39.5365	TRANS
1429167_at	f	1.51	1.4e-05	Ccdc112	3.74478	Y	18	46.4075	TRANS
1451746_a_at	m	1.61	<8.93E-31	Atg12	3.13156	Y	18	46.8578	TRANS
1427195_at	f	1.49	2.07e-20	---	5.22817	Y	18	61.3183	TRANS
1454702_at	m	1.91	<8.93E-31	4930503L19Rik	3.84762	Y	18	70.5776	TRANS
1429362_a_at	f	1.26	1.17e-07	Sf3b2	3.3016	Y	19	5.28397	TRANS
1417427_at	m	1.34	3.92e-10	1500026D16Rik	4.49958	Y	19	5.60189	TRANS
1426883_at	m	1.18	0.0363	AW491445	3.7992	Y	19	5.87786	TRANS
1423093_at	m	1.46	1.26e-06	Incenp	3.53427	Y	19	9.93933	TRANS
1449325_at	m	1.88	0.014	Fads2	3.0316	Y	19	10.1298	TRANS
1437615_s_at	f	1.31	0.0172	Vps37c	3.76796	Y	19	10.7814	TRANS
1460350_at	f	1.11	0.022	Osbp	3.08424	Y	19	12.0511	TRANS
1428938_at	f	1.26	6.24e-10	Gnaq	4.82401	Y	19	16.4523	TRANS
1429564_at	f	1.19	0.00943	Pcgf5	3.33185	Y	19	36.4771	TRANS
1434666_at	f	1.47	3.64e-05	Pcgf5	4.76343	Y	19	36.5235	TRANS
1448375_at	m	1.87	<8.93E-31	Tm9sf3	3.10326	Y	19	41.2664	TRANS
1431982_at	m	3.3	<8.93E-31	Arhgap19	5.50113	Y	19	41.8233	TRANS
1449336_a_at	m	1.41	<8.93E-31	Slk	3.0035	Y	19	47.6334	TRANS
1432236_a_at	m	2.01	<8.93E-31	Suv39h1	3.00573	Y	X	7.22739	TRANS
1421394_a_at	m	2.5	<8.93E-31	Birc4	4.90396	Y	X	38.3384	TRANS
1434232_a_at	m	1.28	0.00443	2610030H06Rik	4.32326	Y	X	68.0755	TRANS
1419644_at	m	1.49	6.84e-06	Cstf2	3.31874	Y	X	129.406	TRANS
1453920_a_at	m	1.48	<8.93E-31	Mospd2	4.51382	Y	X	160.283	TRANS
1417210_at	m	88.76	<8.93E-31	Eif2s3y	7.37177	Y	Y	0.347037	CIS
1452077_at	m	94.08	<8.93E-31	Ddx3y	8.35387	Y	Y	0.597156	CIS
1426439_at	m	35.48	<8.93E-31	Ddx3y	3.19449	Y	Y	0.597156	CIS
1437211_x_at	f	1.3	1.21e-11	Elovl5	4.95243	Y	ambig	ambig	ambig
1434815_a_at	f	1.37	3.82e-06	Mapkapk3	4.85662	Y	ambig	ambig	ambig
1428634_at	f	1.2	1.94e-12	Twistnb	4.20667	Y	ambig	ambig	ambig
1437405_a_at	f	1.26	1.06e-05	Igfbp4	4.12515	Y	ambig	ambig	ambig
1428339_at	f	1.26	1.17e-05	Nudt21	4.03254	Y	ambig	ambig	ambig
1451969_s_at	f	1.52	4.84e-08	Parp3	4.01503	Y	ambig	ambig	ambig
1434187_at	f	1.25	0.000392	---	3.65729	Y	ambig	ambig	ambig
1439375_x_at	f	1.42	2.59e-11	Aldoa /// LOC667483 /// LOC671023	3.56943	Y	ambig	ambig	ambig
1455002_at	f	1.19	1.07e-06	Ptp4a1	3.49807	Y	ambig	ambig	ambig
1455584_at	f	1.44	0.00114	Sdf4	3.49347	Y	ambig	ambig	ambig
1419920_s_at	f	1.33	1.16e-25	Usp7	3.47565	Y	ambig	ambig	ambig
1437406_x_at	f	1.72	0.000291	Igfbp4	3.46467	Y	ambig	ambig	ambig
1460026_s_at	f	1.2	0.00019	Zfyve27	3.31784	Y	ambig	ambig	ambig
1438760_x_at	f	1.27	0.00285	Adam15	3.30575	Y	ambig	ambig	ambig
1441155_at	f	1.42	3.8e-05	2810446P07Rik	3.26298	Y	ambig	ambig	ambig
1419914_s_at	f	1.16	0.00521	D10Ertd438e	3.02924	Y	ambig	ambig	ambig
1434068_s_at	m	1.27	7.88e-06	AI662270	7.13268	Y	ambig	ambig	ambig
1453300_at	m	1.24	9.17e-08	Slc35d2 /// LOC674340	4.59508	Y	ambig	ambig	ambig
1426266_s_at	m	1.11	0.0117	Zbtb8os	4.43009	Y	ambig	ambig	ambig
1435910_at	m	1.45	0.00107	Fads3	4.09282	Y	ambig	ambig	ambig
1437807_x_at	m	1.14	0.000215	Ctnna1	3.92214	Y	ambig	ambig	ambig
1435651_a_at	m	1.42	<8.93E-31	Smarcad1	3.84154	Y	ambig	ambig	ambig
1434662_at	m	1.16	0.0298	Atg4a /// LOC666476 /// LOC675173	3.81986	Y	ambig	ambig	ambig
1456310_a_at	m	1.24	6.34e-06	2610002J02Rik	3.68614	Y	ambig	ambig	ambig
1420249_s_at	m	1.61	8.94e-05	Ccl6	3.55225	Y	ambig	ambig	ambig
1455805_x_at	m	1.6	<8.93E-31	Ccdc22	3.41636	Y	ambig	ambig	ambig
1433954_at	m	1.2	1.56e-08	4632419I22Rik	3.00408	Y	ambig	ambig	ambig
